# Supplementary material for: {N′-[(E)-1-(5-Chloro-2-oxidophen­yl)ethyl­idene]-4-meth­oxy­benzohydrazidato-κ3 O,N′,O′}(1H-imidazole-κN 3)nickel(II)
Source: IUCrdata. 2022 Mar 22;7(Pt 3):x220295. doi: 10.1107/S2414314622002954 (PMC9462012; doi:10.1107/S2414314622002954)
Supplement: Supplementary file 1 [file x-07-x220295-sup1.cif]

##############################################################################
#                                                                            #
# This CIF contains the data for a data article accepted for                 #
# publication in IUCrData. It conforms to the requirements of                #
# Notes for Authors for IUCrData, and has been                               #
# peer reviewed under the auspices of IUCrData.                              #
#                                                                            #
# Full details of the Crystallographic Information File format               #
# are given in the paper "The Crystallographic Information File (CIF):       #
# a New Standard Archive File for Crystallography" by S. R. Hall, F. H.      #
# Allen and I. D. Brown [Acta Cryst. (1991), A47, 655-685].                  #
#                                                                            #
# The current version of the core CIF dictionary is obtainable from          #
# ftp://ftp.iucr.org/pub/cif_core.dic.                                       #
#                                                                            #
# Software is freely available for graphical display of the structure(s)     #
# in this CIF. For information consult the CIF software page                 #
# http://www.iucr.org/resources/cif/software.                                #
#                                                                            #
# This file may be used for bona fide research purposes within the           #
# scientific community so long as proper attribution is given to the data    # 
# article from which it was obtained.                                        #
#                                                                            #
##############################################################################
data_I
_audit_creation_method
;
Olex2 1.5
(compiled 2021.12.09 svn.r5202d8cf for OlexSys, GUI svn.r6439)
;
_journal_date_recd_electronic     2022-03-13
_journal_date_accepted     2022-03-16
_journal_name_full     'IUCrData'
_journal_year     2022
_journal_volume     7
_journal_issue      3
_journal_page_first     0
_journal_page_last     0
_journal_paper_category     HM
_journal_paper_doi     10.1107/S2414314622002954
_journal_coeditor_code     TK4076
_publ_contact_author_name     'Jian-Guo Chang'
_publ_contact_author_address
;
Department of Chemistry and Chemical Engineering
Taishan University,
271021 Taian
Shandong,
People's Republic of China
;
_publ_contact_author_email     'tsucjg@163.com'
_publ_contact_author_fax     '08605386715156'
_publ_contact_author_phone     '08615153838336'
_publ_section_title
;\
{<i>N</i>'-[(<i>E</i>)-1-(5-Chloro-2-oxidophenyl)ethylidene]-4-\
methoxybenzohydrazidato-\k^3^<i>O</i>,<i>N</i>',<i>O</i>'}(1<i>H</i>-\
imidazole-\k<i>N</i>^3^)nickel(II)
;
loop_
    _publ_author_name
    _publ_author_footnote
    _publ_author_address
    'Chang, Jian-Guo' .
;
Department of Chemistry and Chemical Engineering
Taishan University,
271021 Taian
Shandong,
People's Republic of China
;
_publ_section_synopsis
;
The title complex displays a slightly distorted square-planar coordination
geometry. The crystal features 4~1~-helical chains stabilized by N---H...O
hydrogen bonding.
;
_chemical_name_systematic
;\
{<i>N</i>'-[(<i>E</i>)-1-(5-Chloro-2-oxidophenyl)ethylidene]-4-methoxy\
benzohydrazidato-\k^3^<i>O</i>,<i>N</i>',<i>O</i>'}(1<i>H</i>-imidazole-\
\k<i>N</i>^3^)nickel(II)
;
_chemical_name_common     ?
_chemical_formula_moiety     'C19 H17 Cl N4 Ni O3'
_chemical_formula_sum     'C19 H17 Cl N4 Ni O3'
_chemical_formula_iupac     '[Ni (C16 H13 Cl N2 O3) (C3 H4 N2)]'
_chemical_formula_weight     443.52
_chemical_melting_point     ?
_space_group_crystal_system     tetragonal
_space_group_name_H-M_alt     'I 41/a'
_space_group_name_Hall     '-I 4ad'
loop_
    _space_group_symop_operation_xyz
    'x, y, z'
    '-x+1/2, -y, z+1/2'
    '-y+3/4, x+1/4, z+1/4'
    'y+3/4, -x+3/4, z+3/4'
    'x+1/2, y+1/2, z+1/2'
    '-x+1, -y+1/2, z+1'
    '-y+5/4, x+3/4, z+3/4'
    'y+5/4, -x+5/4, z+5/4'
    '-x, -y, -z'
    'x-1/2, y, -z-1/2'
    'y-3/4, -x-1/4, -z-1/4'
    '-y-3/4, x-3/4, -z-3/4'
    '-x+1/2, -y+1/2, -z+1/2'
    'x, y+1/2, -z'
    'y-1/4, -x+1/4, -z+1/4'
    '-y-1/4, x-1/4, -z-1/4'
_cell_length_a     30.879(4)
_cell_length_b     30.879(4)
_cell_length_c     8.0750(16)
_cell_angle_alpha     90
_cell_angle_beta     90
_cell_angle_gamma     90
_cell_volume     7700(3)
_cell_formula_units_Z     16
_cell_measurement_reflns_used     5154
_cell_measurement_theta_min     2.608
_cell_measurement_theta_max     25.125
_cell_measurement_temperature     295
_exptl_crystal_description     block
_exptl_crystal_colour     brown
_exptl_crystal_size_max     0.35
_exptl_crystal_size_mid     0.25
_exptl_crystal_size_min     0.16
_exptl_crystal_density_diffrn     1.530
_exptl_crystal_density_meas     ?
_exptl_crystal_density_method     ?
_exptl_crystal_F_000     3648
_exptl_absorpt_coefficient_mu     1.175
_exptl_absorpt_correction_type     multi-scan
_exptl_absorpt_process_details
;
(SADABS; Bruker, 2003)
;
_exptl_absorpt_correction_T_min     0.7349
_exptl_absorpt_correction_T_max     0.8596
_diffrn_ambient_temperature     295
_diffrn_source     ?
_diffrn_source_power     1.5
_diffrn_source_voltage     50.0
_diffrn_source_current     30.0
_diffrn_radiation_type     MoK\a
_diffrn_radiation_wavelength     0.71073
_diffrn_radiation_monochromator     graphite
_diffrn_measurement_device_type     'Bruker APEXII CCD area detector'
_diffrn_measurement_method     'phi and omega scans'
_diffrn_detector_area_resol_mean     ?
_diffrn_reflns_number     23938
_diffrn_reflns_av_R_equivalents     0.0378
_diffrn_reflns_av_unetI/netI     0.0345
_diffrn_reflns_theta_min     1.865
_diffrn_reflns_theta_max     28.801
_diffrn_reflns_theta_full     25.242
_diffrn_measured_fraction_theta_max     0.982
_diffrn_measured_fraction_theta_full     0.985
_diffrn_reflns_limit_h_min     -28
_diffrn_reflns_limit_h_max     40
_diffrn_reflns_limit_k_min     -41
_diffrn_reflns_limit_k_max     39
_diffrn_reflns_limit_l_min     -10
_diffrn_reflns_limit_l_max     10
_diffrn_standards_number     5154
_diffrn_standards_interval_count     ?
_diffrn_standards_interval_time     ?
_diffrn_standards_decay_%     ?
_refine_special_details     ?
_reflns_number_total     4924
_reflns_number_gt     3431
_reflns_threshold_expression     'I > 2\s(I)'
_refine_ls_structure_factor_coef     Fsqd
_refine_ls_matrix_type     full
_refine_ls_R_factor_all     0.0641
_refine_ls_R_factor_gt     0.0377
_refine_ls_wR_factor_gt     0.0940
_refine_ls_wR_factor_ref     0.1057
_refine_ls_goodness_of_fit_ref     0.995
_refine_ls_restrained_S_all     0.995
_refine_ls_number_reflns     4924
_refine_ls_number_parameters     259
_refine_ls_number_restraints     0
_refine_ls_hydrogen_treatment     mixed
_refine_ls_weighting_scheme     calc
_refine_ls_weighting_details
                      'w=1/[\s^2^(Fo^2^)+(0.0616P)^2^] where P=(Fo^2^+2Fc^2^)/3'
_atom_sites_solution_hydrogens     mixed
_atom_sites_solution_primary     dual
_atom_sites_solution_secondary     ?
_refine_ls_shift/su_max     0.001
_refine_ls_shift/su_mean     0.000
_refine_diff_density_max     0.787
_refine_diff_density_min     -0.205
_refine_ls_extinction_method     none
_refine_ls_extinction_coef     .
loop_
    _atom_type_symbol
    _atom_type_description
    _atom_type_scat_dispersion_real
    _atom_type_scat_dispersion_imag
    _atom_type_scat_source
    'C' 'C' 0.0033 0.0016
                         'International Tables Vol C Tables 4.2.6.8 and 6.1.1.4'
    'H' 'H' 0.0000 0.0000
                         'International Tables Vol C Tables 4.2.6.8 and 6.1.1.4'
    'N' 'N' 0.0061 0.0033
                         'International Tables Vol C Tables 4.2.6.8 and 6.1.1.4'
    'O' 'O' 0.0106 0.0060
                         'International Tables Vol C Tables 4.2.6.8 and 6.1.1.4'
    'Cl' 'Cl' 0.1484 0.1585
                         'International Tables Vol C Tables 4.2.6.8 and 6.1.1.4'
    'Ni' 'Ni' 0.3393 1.1124
                         'International Tables Vol C Tables 4.2.6.8 and 6.1.1.4'
_computing_data_collection
;
APEX2 (Bruker, 2003)
;
_computing_cell_refinement
;
SAINT (Bruker, 2003)
;
_computing_data_reduction
;
SAINT (Bruker, 2003)
;
_computing_structure_solution
;
SHELXT (Sheldrick, 2015a)
;
_computing_structure_refinement
;
SHELXL (Sheldrick, 2015b)
;
_computing_molecular_graphics
;
<i>OLEX2</i> (Dolomanov <i>et al.</i>,  2009)
;
_computing_publication_material
;
<i>OLEX2</i> (Dolomanov <i>et al.</i>,  2009)
;
loop_
    _atom_site_type_symbol
    _atom_site_label
    _atom_site_fract_x
    _atom_site_fract_y
    _atom_site_fract_z
    _atom_site_U_iso_or_equiv
    _atom_site_adp_type
    _atom_site_calc_flag
    _atom_site_occupancy
    _atom_site_disorder_assembly
    _atom_site_disorder_group
    Ni Ni1 0.67356(2) 0.70309(2) 0.69948(3) 0.03734(10) Uani d 1 . .
    Cl Cl1 0.68036(2) 0.49257(2) 1.08616(9) 0.06233(19) Uani d 1 . .
    O O1 0.71130(5) 0.74129(5) 0.5847(2) 0.0506(4) Uani d 1 . .
    O O2 0.63727(4) 0.66083(5) 0.7940(2) 0.0468(4) Uani d 1 . .
    O O3 0.86943(7) 0.82096(6) 0.1939(3) 0.0818(6) Uani d 1 . .
    N N1 0.75900(5) 0.68423(6) 0.6093(2) 0.0444(4) Uani d 1 . .
    N N2 0.72374(5) 0.66565(5) 0.6917(2) 0.0407(4) Uani d 1 . .
    N N3 0.62734(6) 0.74687(6) 0.6931(2) 0.0469(4) Uani d 1 . .
    N N4 0.59505(7) 0.80650(7) 0.6168(3) 0.0573(5) Uani d 1 . .
    H H4 0.5865(10) 0.8318(11) 0.566(4) 0.100(11) Uiso d 1 . .
    C C1 0.69302(6) 0.60618(6) 0.8443(3) 0.0395(5) Uani d 1 . .
    C C2 0.70039(8) 0.56518(7) 0.9178(3) 0.0468(5) Uani d 1 . .
    H H2 0.728018 0.553255 0.912614 0.056 Uiso calc 1 . .
    C C3 0.66852(8) 0.54265(7) 0.9955(3) 0.0471(5) Uani d 1 . .
    C C4 0.62689(8) 0.55887(7) 1.0092(3) 0.0494(5) Uani d 1 . .
    H H4A 0.605335 0.543496 1.064097 0.059 Uiso calc 1 . .
    C C5 0.61852(7) 0.59863(7) 0.9385(3) 0.0478(5) Uani d 1 . .
    H H5 0.590670 0.609875 0.946780 0.057 Uiso calc 1 . .
    C C6 0.64995(7) 0.62290(7) 0.8548(3) 0.0406(5) Uani d 1 . .
    C C7 0.72926(7) 0.62824(7) 0.7636(3) 0.0418(5) Uani d 1 . .
    C C8 0.77365(8) 0.60794(9) 0.7632(4) 0.0637(7) Uani d 1 . .
    H H8A 0.772858 0.581362 0.701572 0.095 Uiso calc 1 . .
    H H8B 0.782430 0.602062 0.875021 0.095 Uiso calc 1 . .
    H H8C 0.793945 0.627451 0.712772 0.095 Uiso calc 1 . .
    C C9 0.74864(7) 0.72329(7) 0.5599(3) 0.0430(5) Uani d 1 . .
    C C10 0.78074(7) 0.74904(7) 0.4658(3) 0.0436(5) Uani d 1 . .
    C C11 0.82214(7) 0.73375(8) 0.4304(3) 0.0512(6) Uani d 1 . .
    H H11 0.830661 0.706668 0.468830 0.061 Uiso calc 1 . .
    C C12 0.85065(8) 0.75850(8) 0.3386(3) 0.0585(6) Uani d 1 . .
    H H12 0.878025 0.747719 0.313970 0.070 Uiso calc 1 . .
    C C13 0.83883(8) 0.79913(8) 0.2832(3) 0.0544(6) Uani d 1 . .
    C C14 0.79796(8) 0.81495(8) 0.3173(3) 0.0531(6) Uani d 1 . .
    H H14 0.789633 0.842107 0.279077 0.064 Uiso calc 1 . .
    C C15 0.76968(7) 0.79008(7) 0.4085(3) 0.0487(5) Uani d 1 . .
    H H15 0.742350 0.801047 0.432655 0.058 Uiso calc 1 . .
    C C16 0.85944(10) 0.86421(8) 0.1450(4) 0.0709(8) Uani d 1 . .
    H H16A 0.836204 0.863811 0.066026 0.106 Uiso calc 1 . .
    H H16B 0.884538 0.877267 0.095671 0.106 Uiso calc 1 . .
    H H16C 0.850860 0.880669 0.240361 0.106 Uiso calc 1 . .
    C C17 0.58978(7) 0.75137(7) 0.7827(3) 0.0517(6) Uani d 1 . .
    H H17 0.579704 0.732134 0.862486 0.062 Uiso calc 1 . .
    C C18 0.56989(8) 0.78836(8) 0.7357(4) 0.0587(6) Uani d 1 . .
    H H18 0.543965 0.799272 0.776902 0.070 Uiso calc 1 . .
    C C19 0.62897(8) 0.78101(7) 0.5950(3) 0.0527(6) Uani d 1 . .
    H H19 0.651171 0.786450 0.519968 0.063 Uiso calc 1 . .
loop_
    _atom_site_aniso_label
    _atom_site_aniso_U_11
    _atom_site_aniso_U_22
    _atom_site_aniso_U_33
    _atom_site_aniso_U_12
    _atom_site_aniso_U_13
    _atom_site_aniso_U_23
    Ni1 0.03354(15) 0.03200(15) 0.04649(18) 0.00236(10) -0.00014(11)
                                                                    -0.00031(11)
    Cl1 0.0762(4) 0.0409(3) 0.0699(4) 0.0076(3) -0.0036(3) 0.0093(3)
    O1 0.0434(8) 0.0419(8) 0.0666(11) 0.0041(7) 0.0079(7) 0.0037(7)
    O2 0.0370(8) 0.0403(8) 0.0633(10) 0.0022(6) -0.0021(7) 0.0089(7)
    O3 0.0736(13) 0.0594(11) 0.1126(18) -0.0087(10) 0.0426(12) 0.0024(11)
    N1 0.0367(9) 0.0453(10) 0.0512(11) -0.0002(8) -0.0009(8) -0.0029(8)
    N2 0.0367(9) 0.0404(9) 0.0451(10) -0.0002(7) -0.0013(7) -0.0040(8)
    N3 0.0440(10) 0.0410(10) 0.0557(12) 0.0050(8) 0.0017(8) 0.0010(8)
    N4 0.0515(12) 0.0400(11) 0.0804(16) 0.0071(9) 0.0033(11) 0.0071(10)
    C1 0.0424(11) 0.0376(11) 0.0387(11) 0.0045(9) -0.0046(9) -0.0029(9)
    C2 0.0489(12) 0.0433(12) 0.0484(13) 0.0082(10) -0.0056(10) -0.0024(10)
    C3 0.0566(13) 0.0373(11) 0.0473(12) 0.0045(10) -0.0057(10) -0.0007(9)
    C4 0.0540(13) 0.0441(12) 0.0502(13) -0.0020(10) -0.0010(11) 0.0026(10)
    C5 0.0412(12) 0.0456(12) 0.0565(15) 0.0023(9) -0.0021(10) 0.0009(10)
    C6 0.0405(11) 0.0393(11) 0.0420(12) 0.0018(9) -0.0058(9) -0.0013(9)
    C7 0.0400(11) 0.0418(11) 0.0435(12) 0.0069(9) -0.0056(9) -0.0027(9)
    C8 0.0442(13) 0.0688(16) 0.0781(19) 0.0146(12) 0.0061(12) 0.0174(14)
    C9 0.0408(11) 0.0439(12) 0.0445(13) -0.0017(9) -0.0017(9) -0.0078(9)
    C10 0.0429(12) 0.0463(12) 0.0417(12) -0.0041(9) -0.0024(9) -0.0076(9)
    C11 0.0454(12) 0.0461(13) 0.0620(15) -0.0011(10) 0.0004(11) -0.0066(11)
    C12 0.0408(12) 0.0607(15) 0.0741(18) 0.0006(11) 0.0106(12) -0.0041(13)
    C13 0.0504(13) 0.0525(14) 0.0602(16) -0.0101(10) 0.0098(11) -0.0101(11)
    C14 0.0566(14) 0.0463(13) 0.0566(15) -0.0028(11) 0.0043(11) -0.0021(11)
    C15 0.0422(12) 0.0495(13) 0.0545(14) 0.0021(10) 0.0060(10) -0.0012(10)
    C16 0.0801(19) 0.0578(16) 0.0749(19) -0.0166(14) 0.0204(15) -0.0005(14)
    C17 0.0507(13) 0.0438(12) 0.0604(15) 0.0005(10) 0.0077(11) 0.0029(11)
    C18 0.0496(14) 0.0459(13) 0.0805(18) 0.0100(11) 0.0115(13) -0.0003(12)
    C19 0.0485(13) 0.0432(12) 0.0665(16) 0.0074(10) 0.0089(11) 0.0090(11)
_geom_special_details
;
 All esds (except the esd in the dihedral angle between two l.s. planes)
 are estimated using the full covariance matrix.  The cell esds are taken
 into account individually in the estimation of esds in distances, angles
 and torsion angles; correlations between esds in cell parameters are only
 used when they are defined by crystal symmetry.  An approximate (isotropic)
 treatment of cell esds is used for estimating esds involving l.s. planes.
;
loop_
    _geom_bond_atom_site_label_1
    _geom_bond_atom_site_label_2
    _geom_bond_site_symmetry_2
    _geom_bond_distance
    _geom_bond_publ_flag
    Ni1 O1 . 1.8995(15) y
    Ni1 O2 . 1.8820(15) y
    Ni1 N2 . 1.9344(17) y
    Ni1 N3 . 1.9664(18) y
    Cl1 C3 . 1.750(2) ?
    O1 C9 . 1.296(2) .
    O2 C6 . 1.329(2) .
    O3 C13 . 1.367(3) ?
    O3 C16 . 1.426(3) ?
    N1 N2 . 1.399(2) .
    N1 C9 . 1.310(3) .
    N2 C7 . 1.304(3) .
    N3 C17 . 1.374(3) ?
    N3 C19 . 1.320(3) ?
    N4 H4 . 0.92(4) ?
    N4 C18 . 1.356(3) ?
    N4 C19 . 1.322(3) ?
    C1 C2 . 1.417(3) ?
    C1 C6 . 1.429(3) ?
    C1 C7 . 1.463(3) ?
    C2 H2 . 0.9300 ?
    C2 C3 . 1.359(3) ?
    C3 C4 . 1.384(3) ?
    C4 H4A . 0.9300 ?
    C4 C5 . 1.378(3) ?
    C5 H5 . 0.9300 ?
    C5 C6 . 1.400(3) ?
    C7 C8 . 1.507(3) ?
    C8 H8A . 0.9600 ?
    C8 H8B . 0.9600 ?
    C8 H8C . 0.9600 ?
    C9 C10 . 1.481(3) ?
    C10 C11 . 1.392(3) ?
    C10 C15 . 1.392(3) ?
    C11 H11 . 0.9300 ?
    C11 C12 . 1.381(3) ?
    C12 H12 . 0.9300 ?
    C12 C13 . 1.381(3) ?
    C13 C14 . 1.381(3) ?
    C14 H14 . 0.9300 ?
    C14 C15 . 1.376(3) ?
    C15 H15 . 0.9300 ?
    C16 H16A . 0.9600 ?
    C16 H16B . 0.9600 ?
    C16 H16C . 0.9600 ?
    C17 H17 . 0.9300 ?
    C17 C18 . 1.351(3) ?
    C18 H18 . 0.9300 ?
    C19 H19 . 0.9300 ?
loop_
    _geom_angle_atom_site_label_1
    _geom_angle_atom_site_label_2
    _geom_angle_atom_site_label_3
    _geom_angle_site_symmetry_1
    _geom_angle_site_symmetry_3
    _geom_angle
    _geom_angle_publ_flag
    O1 Ni1 N2 . . 82.18(7) y
    O1 Ni1 N3 . . 90.33(7) y
    O2 Ni1 O1 . . 173.63(7) y
    O2 Ni1 N2 . . 94.33(7) y
    O2 Ni1 N3 . . 93.16(7) y
    N2 Ni1 N3 . . 172.50(8) y
    C9 O1 Ni1 . . 110.80(13) ?
    C6 O2 Ni1 . . 125.85(13) ?
    C13 O3 C16 . . 117.3(2) ?
    C9 N1 N2 . . 109.43(17) ?
    N1 N2 Ni1 . . 113.18(12) ?
    C7 N2 Ni1 . . 128.30(15) ?
    C7 N2 N1 . . 118.25(17) ?
    C17 N3 Ni1 . . 131.96(16) ?
    C19 N3 Ni1 . . 122.48(16) ?
    C19 N3 C17 . . 105.51(18) ?
    C18 N4 H4 . . 120(2) ?
    C19 N4 H4 . . 132(2) ?
    C19 N4 C18 . . 107.6(2) ?
    C2 C1 C6 . . 116.57(19) ?
    C2 C1 C7 . . 118.67(18) ?
    C6 C1 C7 . . 124.76(18) ?
    C1 C2 H2 . . 118.8 ?
    C3 C2 C1 . . 122.3(2) ?
    C3 C2 H2 . . 118.8 ?
    C2 C3 Cl1 . . 119.64(17) ?
    C2 C3 C4 . . 121.6(2) ?
    C4 C3 Cl1 . . 118.72(18) ?
    C3 C4 H4A . . 121.2 ?
    C5 C4 C3 . . 117.6(2) ?
    C5 C4 H4A . . 121.2 ?
    C4 C5 H5 . . 118.4 ?
    C4 C5 C6 . . 123.1(2) ?
    C6 C5 H5 . . 118.4 ?
    O2 C6 C1 . . 124.79(19) ?
    O2 C6 C5 . . 116.47(18) ?
    C5 C6 C1 . . 118.72(19) ?
    N2 C7 C1 . . 120.71(18) ?
    N2 C7 C8 . . 119.1(2) ?
    C1 C7 C8 . . 120.19(19) ?
    C7 C8 H8A . . 109.5 ?
    C7 C8 H8B . . 109.5 ?
    C7 C8 H8C . . 109.5 ?
    H8A C8 H8B . . 109.5 ?
    H8A C8 H8C . . 109.5 ?
    H8B C8 H8C . . 109.5 ?
    O1 C9 N1 . . 124.4(2) ?
    O1 C9 C10 . . 116.41(19) ?
    N1 C9 C10 . . 119.18(19) ?
    C11 C10 C9 . . 122.5(2) ?
    C15 C10 C9 . . 119.69(19) ?
    C15 C10 C11 . . 117.8(2) ?
    C10 C11 H11 . . 119.7 ?
    C12 C11 C10 . . 120.5(2) ?
    C12 C11 H11 . . 119.7 ?
    C11 C12 H12 . . 119.7 ?
    C13 C12 C11 . . 120.5(2) ?
    C13 C12 H12 . . 119.7 ?
    O3 C13 C12 . . 115.9(2) ?
    O3 C13 C14 . . 124.3(2) ?
    C14 C13 C12 . . 119.9(2) ?
    C13 C14 H14 . . 120.4 ?
    C15 C14 C13 . . 119.3(2) ?
    C15 C14 H14 . . 120.4 ?
    C10 C15 H15 . . 119.0 ?
    C14 C15 C10 . . 122.0(2) ?
    C14 C15 H15 . . 119.0 ?
    O3 C16 H16A . . 109.5 ?
    O3 C16 H16B . . 109.5 ?
    O3 C16 H16C . . 109.5 ?
    H16A C16 H16B . . 109.5 ?
    H16A C16 H16C . . 109.5 ?
    H16B C16 H16C . . 109.5 ?
    N3 C17 H17 . . 125.6 ?
    C18 C17 N3 . . 108.8(2) ?
    C18 C17 H17 . . 125.6 ?
    N4 C18 H18 . . 126.6 ?
    C17 C18 N4 . . 106.7(2) ?
    C17 C18 H18 . . 126.6 ?
    N3 C19 N4 . . 111.4(2) ?
    N3 C19 H19 . . 124.3 ?
    N4 C19 H19 . . 124.3 ?
loop_
    _geom_torsion_atom_site_label_1
    _geom_torsion_atom_site_label_2
    _geom_torsion_atom_site_label_3
    _geom_torsion_atom_site_label_4
    _geom_torsion_site_symmetry_1
    _geom_torsion_site_symmetry_2
    _geom_torsion_site_symmetry_3
    _geom_torsion_site_symmetry_4
    _geom_torsion
    _geom_torsion_publ_flag
    Ni1 O1 C9 N1 . . . . -0.8(3) ?
    Ni1 O1 C9 C10 . . . . 177.82(14) ?
    Ni1 O2 C6 C1 . . . . -6.1(3) ?
    Ni1 O2 C6 C5 . . . . 172.09(15) ?
    Ni1 N2 C7 C1 . . . . 9.6(3) ?
    Ni1 N2 C7 C8 . . . . -170.21(18) ?
    Ni1 N3 C17 C18 . . . . 177.28(18) ?
    Ni1 N3 C19 N4 . . . . -177.80(17) ?
    Cl1 C3 C4 C5 . . . . 179.21(18) ?
    O1 C9 C10 C11 . . . . 179.9(2) ?
    O1 C9 C10 C15 . . . . -0.5(3) ?
    O3 C13 C14 C15 . . . . 179.9(2) ?
    N1 N2 C7 C1 . . . . -176.82(18) ?
    N1 N2 C7 C8 . . . . 3.4(3) ?
    N1 C9 C10 C11 . . . . -1.4(3) ?
    N1 C9 C10 C15 . . . . 178.2(2) ?
    N2 Ni1 O1 C9 . . . . 0.95(14) ?
    N2 Ni1 O2 C6 . . . . 10.33(18) ?
    N2 N1 C9 O1 . . . . 0.0(3) ?
    N2 N1 C9 C10 . . . . -178.63(17) ?
    N3 Ni1 O1 C9 . . . . -179.41(15) ?
    N3 Ni1 O2 C6 . . . . -170.01(17) ?
    N3 C17 C18 N4 . . . . 0.3(3) ?
    C1 C2 C3 Cl1 . . . . -178.99(17) ?
    C1 C2 C3 C4 . . . . -0.8(4) ?
    C2 C1 C6 O2 . . . . 179.5(2) ?
    C2 C1 C6 C5 . . . . 1.3(3) ?
    C2 C1 C7 N2 . . . . 178.7(2) ?
    C2 C1 C7 C8 . . . . -1.5(3) ?
    C2 C3 C4 C5 . . . . 1.0(3) ?
    C3 C4 C5 C6 . . . . 0.0(3) ?
    C4 C5 C6 O2 . . . . -179.5(2) ?
    C4 C5 C6 C1 . . . . -1.2(3) ?
    C6 C1 C2 C3 . . . . -0.4(3) ?
    C6 C1 C7 N2 . . . . -1.1(3) ?
    C6 C1 C7 C8 . . . . 178.7(2) ?
    C7 C1 C2 C3 . . . . 179.8(2) ?
    C7 C1 C6 O2 . . . . -0.7(3) ?
    C7 C1 C6 C5 . . . . -178.9(2) ?
    C9 N1 N2 Ni1 . . . . 0.9(2) ?
    C9 N1 N2 C7 . . . . -173.69(19) ?
    C9 C10 C11 C12 . . . . 178.4(2) ?
    C9 C10 C15 C14 . . . . -178.5(2) ?
    C10 C11 C12 C13 . . . . 1.2(4) ?
    C11 C10 C15 C14 . . . . 1.1(3) ?
    C11 C12 C13 O3 . . . . 179.8(2) ?
    C11 C12 C13 C14 . . . . -1.0(4) ?
    C12 C13 C14 C15 . . . . 0.9(4) ?
    C13 C14 C15 C10 . . . . -1.0(4) ?
    C15 C10 C11 C12 . . . . -1.2(3) ?
    C16 O3 C13 C12 . . . . -175.6(3) ?
    C16 O3 C13 C14 . . . . 5.3(4) ?
    C17 N3 C19 N4 . . . . -0.1(3) ?
    C18 N4 C19 N3 . . . . 0.3(3) ?
    C19 N3 C17 C18 . . . . -0.2(3) ?
    C19 N4 C18 C17 . . . . -0.3(3) ?
loop_
    _geom_hbond_atom_site_label_D
    _geom_hbond_atom_site_label_H
    _geom_hbond_atom_site_label_A
    _geom_hbond_site_symmetry_A
    _geom_hbond_distance_DH
    _geom_hbond_distance_HA
    _geom_hbond_distance_DA
    _geom_hbond_angle_DHA
    _geom_hbond_publ_flag
    N4 H4 O2 12_767 0.92(4) 1.93(4) 2.818(3) 161(3) yes
    C8 H8A Cl1 2_664 0.96 2.86 3.700(3) 147 yes
_shelx_space_group_comment
;
The symmetry employed for this shelxl refinement is uniquely defined
by the following loop, which should always be used as a source of
symmetry information in preference to the above space-group names.
They are only intended as comments.
;
_shelx_estimated_absorpt_T_min     0.684
_shelx_estimated_absorpt_T_max     0.834
_shelx_hkl_file
;
   1   1   0   -6.14    0.09
   0   2   0   -0.14    0.14
   2  -2   0 4066.31   96.04
  -1   3   0   -0.03    0.31
   3   1   0    0.06    0.32
   1   3   0   -0.53    0.27
   3  -1   0    0.29    0.31
   3  -3   0   -1.50    0.42
   3   3   0   -0.50    0.44
  -2   4   0 9999.00  214.53
  -2   4   0 9613.87  229.82
   0   4   0   30.20    1.32
   4   0   0   29.63    1.34
   4  -2   0 2379.15   55.51
   2   4   0 2333.83   55.34
   4  -4   0  247.15    6.72
  -3   5   0   -0.96    0.55
  -3   5   0   -1.51    0.52
   5   3   0   -0.89    0.58
   5   1   0   -0.73    0.45
  -1   5   0   -1.00    0.39
   1   5   0    0.74    0.46
   5  -1   0    1.32    0.58
   5  -3   0    0.33    0.54
   3   5   0    1.11    0.51
   5  -3   0    2.65    0.73
  -5  -5   0    0.76    0.78
   5  -5   0    0.21    0.64
   5   5   0    0.59    0.61
   5  -5   0    0.64    0.75
   4  -6   0 6025.19  137.21
   6   4   0 5893.90  137.06
   4  -6   0 5771.20  138.03
   2  -6   0  430.64   11.35
  -2   6   0  447.91   11.24
   6   2   0  435.90   11.33
   0   6   0 1640.41   38.72
   6   0   0 1627.05   38.73
  -2  -6   0  288.44    7.71
   6  -2   0  291.44    7.88
   6  -2   0  295.23    7.96
   2   6   0  286.59    7.89
  -4  -6   0  867.07   21.09
   6  -4   0  898.64   21.86
   4   6   0  885.65   21.90
   6  -4   0  899.95   22.12
   6   6   0 1169.31   28.70
   6  -6   0 1195.24   28.57
  -6  -6   0 1127.07   27.58
   6  -6   0 1177.10   28.93
   5  -7   0   -1.10    0.95
   5  -7   0   -0.97    0.82
   7   5   0   -1.39    0.79
  -3   7   0   -1.83    0.58
   7   3   0    0.75    0.73
   3  -7   0    0.97    0.79
  -1   7   0   -0.21    0.58
   1  -7   0   -0.43    0.64
   7   1   0   -0.65    0.63
   1   7   0    0.05    0.58
  -1  -7   0    0.53    0.75
   7  -1   0    0.14    0.58
   7  -1   0    0.23    0.65
   7  -3   0   -1.16    0.69
   3   7   0   -0.65    0.62
   7  -3   0    0.58    0.79
  -3  -7   0    0.13    0.78
   7  -5   0   -2.30    0.98
   5   7   0   -2.22    0.95
   7  -5   0   -2.12    1.07
  -5  -7   0   -2.48    0.99
  -7  -7   0   -0.65    0.96
   7  -7   0   -2.72    0.83
   7  -7   0   -1.55    0.90
   7   7   0    0.01    0.88
   6  -8   0   89.45    3.78
   8   6   0   80.95    3.63
   6  -8   0   76.27    3.33
   4  -8   0  333.46    8.82
  -4   8   0  329.98    9.04
   4  -8   0  314.98    9.19
   8   4   0  317.55    9.15
   2  -8   0  870.42   21.52
   2  -8   0  863.82   20.55
   8   2   0  840.73   21.35
  -2   8   0  857.01   21.21
   8   0   0   13.78    1.27
   0  -8   0   11.65    1.33
   0  -8   0    9.21    1.20
   8   0   0    8.83    1.27
   0   8   0   10.95    1.26
  -2  -8   0   78.14    3.25
   2   8   0   80.93    3.23
   8  -2   0   77.75    3.27
   8  -2   0   84.43    3.32
  -4  -8   0 5278.35  119.65
   4   8   0 5345.57  124.44
   8  -4   0 5350.04  125.38
   8  -4   0 5380.33  124.50
  -6  -8   0   77.67    3.45
   8  -6   0   88.31    3.81
   6   8   0   80.44    3.53
   8  -6   0   74.65    3.44
   8  -8   0   48.83    2.81
   8  -8   0   48.27    3.12
  -8  -8   0   51.09    3.15
   8   8   0   52.64    2.96
   7  -9   0    1.27    1.06
   9   7   0   -0.84    0.92
   7  -9   0   -0.41    1.23
   5  -9   0   -2.13    1.02
   9   5   0   -3.68    0.78
  -5   9   0   -2.18    0.86
   5  -9   0   -2.64    0.94
  -5   9   0   -2.83    0.83
  -3   9   0   -1.42    0.68
   3  -9   0    0.11    0.86
   3  -9   0   -0.66    0.87
   9   3   0   -0.17    0.89
   9   3   0    2.24    0.82
   1  -9   0   -0.96    0.84
  -1   9   0    0.59    0.83
   1  -9   0   -0.45    0.74
   9   1   0   -1.62    0.85
   9   1   0   -0.87    0.72
  -1  -9   0   -1.74    0.76
   9  -1   0    0.23    0.71
   1   9   0    0.43    0.69
   9  -1   0    0.71    0.82
  -1  -9   0    0.70    0.81
   3   9   0   -0.18    0.63
   9  -3   0    0.05    0.92
   9  -3   0    0.21    0.88
  -3  -9   0   -2.46    0.62
  -5  -9   0   -0.26    0.98
   5   9   0    0.00    0.75
   9  -5   0   -0.02    1.01
   9  -5   0   -2.33    0.96
   9  -7   0   -1.12    0.94
  -7  -9   0   -0.26    0.94
   9  -7   0    1.01    1.05
   7   9   0    0.35    0.96
   9   9   0   -0.41    1.03
  -9  -9   0    0.02    1.41
   9  -9   0    1.88    1.45
   9  -9   0   -1.76    1.20
  10   8   0  162.25    6.03
   8 -10   0  164.81    6.26
   8 -10   0  157.73    5.73
  10   8   0  171.06    5.51
  -6  10   0  842.09   20.06
  10   6   0  860.22   21.16
  -6  10   0  817.56   21.30
   6 -10   0  839.06   21.78
   6 -10   0  852.61   20.69
  10   6   0  825.89   21.64
  -4  10   0    8.09    1.26
   4 -10   0    8.68    1.47
  10   4   0    7.85    1.17
   4 -10   0   11.18    1.48
  10   4   0   10.48    1.53
   2 -10   0  342.42    9.93
   2 -10   0  337.77    9.48
  10   2   0  354.41    9.60
  -2  10   0  343.39    9.69
  10   2   0  352.74    9.98
  10   0   0 1453.59   34.81
   0 -10   0 1446.80   35.00
   0 -10   0 1430.39   33.56
   0  10   0 1416.20   34.67
  10   0   0 1407.62   34.84
  -2 -10   0  164.37    5.56
   2  10   0  167.04    5.58
  -2 -10   0  164.18    5.53
  10  -2   0  169.46    5.60
  10  -2   0  168.80    5.70
   4  10   0  332.26    9.50
  -4 -10   0  326.26    9.29
  10  -4   0  319.62    9.48
  -6 -10   0   51.82    2.97
  10  -6   0   46.54    2.97
   6  10   0   55.13    3.11
  10  -6   0   57.32    3.23
  10  -8   0 4660.91  110.77
  10  -8   0 4721.56  109.74
  -8 -10   0 4603.67  105.76
   8  10   0 4696.47  109.95
  10 -10   0   -1.56    1.22
 -10 -10   0   -1.37    1.46
  10  10   0    1.07    1.22
  10 -10   0   -0.97    1.18
   9 -11   0   -0.62    1.30
  11   9   0   -0.18    0.95
  11   9   0   -0.49    1.10
   9 -11   0    1.05    1.24
  11   7   0    1.35    1.29
   7 -11   0    0.26    1.20
   7 -11   0    1.43    1.22
  -7  11   0   -1.04    0.96
  -7  11   0    0.49    1.11
  11   7   0   -0.81    0.86
  11   5   0    0.69    0.76
  11   5   0   -0.22    1.13
   5 -11   0   -1.48    1.03
  -5  11   0    2.24    1.01
   5 -11   0   -1.30    0.98
  11   3   0    0.04    0.71
  -3  11   0   -0.06    0.85
   3 -11   0    0.81    1.00
   3 -11   0   -1.29    0.95
  11   3   0   -1.40    1.00
   1 -11   0    1.63    1.06
   1 -11   0    0.22    0.83
  -1  11   0    0.70    0.77
  11   1   0   -0.16    0.73
  11   1   0   -0.53    0.87
  -1 -11   0    1.14    1.00
  -1 -11   0    0.67    0.90
  11  -1   0    0.49    1.04
   1  11   0   -0.01    0.79
  11  -1   0   -0.53    0.83
  -3 -11   0   -0.18    0.96
  11  -3   0    1.59    1.15
   3  11   0    0.97    0.91
  -3 -11   0    0.43    1.06
  11  -3   0   -1.08    0.95
  11  -5   0    1.05    1.28
  11  -5   0    1.21    1.16
   5  11   0   -0.60    0.92
  -5 -11   0    0.68    1.06
  -7 -11   0   -1.31    1.06
   7  11   0   -1.71    0.97
  11  -7   0   -0.36    1.25
  11  -7   0   -3.00    0.98
  11  -9   0    0.01    1.24
  11  -9   0   -0.49    1.19
  -9 -11   0    0.29    1.38
   9  11   0   -0.32    1.07
  11 -11   0    1.03    1.61
 -11 -11   0    1.15    1.62
  11  11   0   -2.71    0.99
  11 -11   0    0.23    1.39
  11  11   0    1.34    1.39
  12  10   0 1405.97   35.84
  12  10   0 1434.08   35.07
  10 -12   0 1405.41   35.16
  10 -12   0 1432.56   36.14
  12   8   0 1590.23   37.69
   8 -12   0 1521.07   36.55
  12   8   0 1499.30   38.25
  -8  12   0 1513.73   37.84
  -8  12   0 1551.33   35.58
   8 -12   0 1548.45   38.57
  -6  12   0  631.67   16.98
   6 -12   0  642.41   17.52
  12   6   0  632.49   17.44
   6 -12   0  646.70   16.56
  12   6   0  652.86   16.72
  -4  12   0  292.70    8.93
   4 -12   0  294.69    8.79
  12   4   0  309.29    8.75
   4 -12   0  298.52    9.36
  12   4   0  296.52    9.29
  12   2   0  140.36    5.46
  12   2   0  142.16    4.91
   2 -12   0  130.75    5.08
   2 -12   0  135.93    5.31
  -2  12   0  137.29    5.06
   0 -12   0    0.61    1.09
   0  12   0   -0.26    0.82
   0 -12   0   -0.04    1.11
  12   0   0    2.30    1.37
  12   0   0    0.63    0.96
   2  12   0  296.81    9.03
  12  -2   0  295.64    9.01
  12  -2   0  305.68    9.26
  -2 -12   0  303.48    9.06
  12  -4   0 1258.06   31.90
  -4 -12   0 1287.27   30.88
  -4 -12   0 1273.59   31.87
   4  12   0 1294.45   31.92
  12  -4   0 1296.40   32.14
  -6 -12   0 1469.26   35.21
  12  -6   0 1452.29   36.73
  12  -6   0 1470.27   36.42
   6  12   0 1487.76   36.47
  12  -8   0 1401.63   35.12
   8  12   0 1385.05   34.84
  12  -8   0 1411.86   34.72
  -8 -12   0 1353.74   33.58
  12 -10   0   11.48    2.20
  12 -10   0    8.95    1.88
  10  12   0    6.15    1.77
 -10 -12   0    9.87    2.04
  12  12   0 3868.27   91.30
  12 -12   0 3826.54   91.13
  12  12   0 3841.85   91.80
  12 -12   0 3817.70   92.44
  11 -13   0   -6.07    1.33
  13  11   0   -5.36    1.24
  11 -13   0    0.88    1.82
  13  11   0    0.10    1.41
   9 -13   0   -1.44    1.59
  -9  13   0   -1.11    1.39
   9 -13   0    0.93    1.59
  13   9   0   -0.77    1.54
  -9  13   0   -0.71    1.32
  13   9   0   -1.08    1.09
  13   7   0   -1.35    0.92
   7 -13   0    0.97    1.41
  -7  13   0   -1.73    1.00
  13   7   0   -0.50    1.37
   7 -13   0   -2.48    1.23
  -5  13   0   -0.01    0.98
  13   5   0    0.29    1.32
  13   5   0    1.60    0.96
   5 -13   0   -0.91    1.23
   5 -13   0   -0.44    1.20
   3 -13   0    1.51    1.23
  13   3   0   -1.04    1.07
   3 -13   0   -0.73    0.98
  -3  13   0    0.51    0.91
  13   3   0   -2.35    0.76
   1 -13   0   -2.25    0.96
  -1  13   0   -1.24    0.83
  13   1   0   -1.70    1.11
  13   1   0    0.45    1.06
   1 -13   0   -1.41    1.10
   1  13   0    0.09    0.85
  13  -1   0   -0.36    1.04
  -1 -13   0    0.29    1.06
  13  -1   0    0.14    0.93
  -1 -13   0   -1.54    1.07
  -3 -13   0    0.47    1.12
  -3 -13   0    2.22    1.33
  13  -3   0    1.05    1.12
  13  -3   0    0.83    1.17
   3  13   0    1.51    1.09
  13  -5   0   -0.18    1.28
  13  -5   0    3.11    1.50
  -5 -13   0    1.23    1.31
   5  13   0   -0.88    0.93
  -7 -13   0   -0.83    1.28
  13  -7   0   -1.32    1.26
  13  -7   0   -0.72    1.41
   7  13   0    0.06    1.33
  13  -9   0    0.54    1.44
  -9 -13   0   -0.62    1.29
  13  -9   0    0.93    1.43
   9  13   0    0.93    1.24
  13 -11   0   -0.60    1.55
 -11 -13   0    0.81    1.74
  13 -11   0   -2.21    1.63
  11  13   0   -2.08    1.17
  13 -13   0    3.32    1.91
  13  13   0   -1.31    1.25
  13 -13   0    1.79    1.71
  13  13   0    2.45    1.27
 -12  14   0  400.35   11.37
  14  12   0  392.10   12.68
  14  12   0  412.85   11.60
  12 -14   0  367.36   12.58
 -12  14   0  400.07   12.23
  10 -14   0 1370.16   35.47
 -10  14   0 1381.97   32.53
  14  10   0 1419.78   35.43
  14  10   0 1393.10   34.25
 -10  14   0 1329.73   34.53
  10 -14   0 1373.25   33.50
   8 -14   0 4450.90  100.63
  14   8   0 4512.75  104.66
  14   8   0 4383.17  105.09
   8 -14   0 4317.39  105.73
  -8  14   0 4453.15  104.50
  14   6   0  111.66    5.33
   6 -14   0  114.50    4.88
   6 -14   0  111.74    5.34
  14   6   0  108.33    4.36
  -6  14   0  106.81    4.74
  -4  14   0 1854.70   45.51
   4 -14   0 1877.28   46.33
   4 -14   0 1924.88   44.12
  14   4   0 1881.01   45.48
  14   4   0 1823.00   46.02
  14   2   0  569.95   15.83
   2 -14   0  565.54   15.11
  -2  14   0  561.91   15.38
   2 -14   0  558.56   15.79
  14   2   0  574.34   15.24
   0  14   0   55.42    3.14
   0 -14   0   50.58    3.29
   0 -14   0   55.85    3.33
  14   0   0   57.25    3.57
  14   0   0   58.52    3.21
  -2 -14   0  118.99    4.97
   2  14   0  110.93    4.74
  14  -2   0  108.09    4.98
  14  -2   0  118.70    4.79
  14  -4   0   11.77    1.96
  -4 -14   0   12.32    1.94
   4  14   0   11.51    1.82
  -4 -14   0   13.13    2.05
  14  -4   0    9.97    1.94
   6  14   0  606.39   16.90
  -6 -14   0  592.49   16.42
  14  -6   0  616.60   17.14
  14  -6   0  621.39   16.98
   8  14   0   40.80    3.15
  14  -8   0   39.49    3.13
  -8 -14   0   35.32    3.17
  14  -8   0   40.24    3.25
  10  14   0 3090.51   73.55
  14 -10   0 3042.74   73.16
 -10 -14   0 2974.83   70.78
  14 -10   0 3067.62   74.10
 -12 -14   0  447.83   13.54
  14 -12   0  450.55   13.97
  14 -12   0  441.95   13.38
  12  14   0  442.61   13.81
  14 -14   0  992.99   26.85
  14  14   0 1070.03   27.96
  14 -14   0 1018.15   27.91
  14  14   0 1040.10   26.52
  13 -15   0   -0.43    1.67
  15  13   0   -1.38    1.35
  15  13   0    1.88    1.73
  13 -15   0    0.07    1.84
 -13  15   0   -0.79    1.38
 -13  15   0    2.08    1.72
  11 -15   0   -0.44    1.56
 -11  15   0   -0.93    1.31
  15  11   0    1.54    1.93
 -11  15   0   -0.92    1.34
  11 -15   0   -0.78    1.65
  15  11   0    0.61    1.22
  15   9   0    0.33    1.56
  -9  15   0   -3.48    1.18
   9 -15   0   -1.59    1.49
  15   9   0   -1.57    1.07
   9 -15   0   -2.46    1.34
  15   7   0    0.87    1.60
   7 -15   0   -1.94    1.39
  15   7   0   -0.67    1.04
   7 -15   0   -2.14    1.52
  -7  15   0    0.42    1.33
   5 -15   0   -1.06    1.32
  -5  15   0   -0.64    1.12
  15   5   0    0.41    1.05
   5 -15   0    0.42    1.36
  15   5   0   -0.06    1.49
   3 -15   0    1.74    1.44
   3 -15   0   -1.51    1.16
  15   3   0    2.36    1.22
  -3  15   0    0.32    1.00
  15   3   0   -0.88    1.28
  15   1   0   -0.98    0.99
   1 -15   0   -0.19    1.26
  -1  15   0   -0.48    0.93
  15   1   0   -0.11    1.36
   1 -15   0    2.20    1.41
  -1 -15   0    1.37    1.34
  15  -1   0   -0.19    1.42
  -1 -15   0    1.51    1.38
  15  -1   0    0.89    1.25
   1  15   0   -0.82    0.93
  -3 -15   0    0.42    1.40
  15  -3   0    0.84    1.34
  15  -3   0   -0.42    1.38
  -3 -15   0    0.74    1.32
   3  15   0   -0.84    1.05
  -5 -15   0   -2.34    1.25
  -5 -15   0    1.11    1.59
   5  15   0    2.43    1.31
  15  -5   0    2.96    1.53
  15  -5   0    1.19    1.61
  15  -7   0   -0.68    1.50
  -7 -15   0   -0.33    1.43
  15  -7   0   -0.42    1.49
   7  15   0    0.62    1.39
   9  15   0   -0.68    1.42
  15  -9   0   -2.26    1.37
  -9 -15   0   -0.09    1.48
  15  -9   0   -1.39    1.53
  11  15   0    1.64    1.62
  15 -11   0   -0.64    1.58
  15 -11   0    0.08    1.65
 -11 -15   0    1.64    1.82
 -13 -15   0    1.90    1.79
  13  15   0   -0.06    1.68
  15 -13   0   -0.51    1.66
  15 -13   0    0.41    1.63
  15 -15   0    1.89    2.40
  15  15   0    3.74    2.29
  15 -15   0   -2.61    1.90
  16  14   0  557.54   16.96
 -14  16   0  542.03   16.13
  14 -16   0  537.42   17.00
 -14  16   0  534.82   15.03
  14 -16   0  567.40   15.78
  12 -16   0   92.31    5.43
 -12  16   0   78.01    4.22
  12 -16   0   86.97    4.78
  16  12   0   87.16    5.32
  16  12   0   80.55    4.07
 -12  16   0   86.52    4.67
  16  10   0  795.63   22.65
  10 -16   0  825.84   21.33
  16  10   0  797.74   21.23
 -10  16   0  819.93   21.88
  10 -16   0  839.97   22.97
   8 -16   0  278.79    9.89
  -8  16   0  262.85    8.86
  16   8   0  267.50    8.47
  16   8   0  269.94    9.66
   8 -16   0  275.34    8.86
  16   6   0  222.14    8.50
  16   6   0  231.76    7.53
   6 -16   0  227.74    8.54
   6 -16   0  234.78    7.88
  -6  16   0  236.62    7.91
   4 -16   0  548.41   15.16
  -4  16   0  553.07   15.42
  16   4   0  536.00   16.01
  16   4   0  578.79   15.20
   4 -16   0  548.26   16.05
  16   2   0  554.38   15.95
  16   2   0  552.84   15.16
  -2  16   0  551.65   15.35
   2 -16   0  547.12   15.86
   2 -16   0  548.56   15.09
   0 -16   0 1221.93   29.76
  16   0   0 1223.09   30.59
  16   0   0 1199.71   31.04
   0  16   0 1215.85   30.59
   0 -16   0 1174.72   30.97
  16  -2   0  361.58   11.44
  16  -2   0  364.31   11.04
   2  16   0  352.05   10.99
  -2 -16   0  361.23   11.24
  -2 -16   0  370.86   11.03
  -4 -16   0  874.71   22.97
  16  -4   0  921.02   23.99
   4  16   0  881.37   23.63
  -4 -16   0  899.74   23.74
  16  -4   0  897.49   23.83
   6  16   0  185.37    7.25
  16  -6   0  197.29    7.60
  -6 -16   0  198.42    7.34
  16  -6   0  196.53    7.56
   8  16   0   37.74    3.23
  -8 -16   0   34.07    3.27
  16  -8   0   38.97    3.47
  16  -8   0   45.11    3.48
 -10 -16   0  440.34   13.71
  16 -10   0  465.69   13.99
  16 -10   0  460.58   14.32
  10  16   0  461.99   14.20
 -12 -16   0   58.18    4.37
  12  16   0   61.70    4.25
  16 -12   0   55.88    4.42
  16 -12   0   59.60    4.32
  14  16   0 1962.48   48.91
  16 -14   0 1908.31   49.09
  16 -14   0 1907.33   47.92
  16 -16   0   64.98    5.24
  16  16   0   58.26    4.86
  15 -17   0    2.83    2.50
  17  15   0   -1.65    2.08
  15 -17   0    5.13    2.07
  13 -17   0   -0.17    1.87
 -13  17   0   -2.81    1.49
 -13  17   0   -0.71    1.72
  17  13   0   -1.06    1.88
  13 -17   0    1.22    2.34
  11 -17   0   -1.38    2.11
 -11  17   0    0.64    1.54
  11 -17   0   -0.36    1.75
  17  11   0    1.04    2.17
  17  11   0    0.57    1.24
  -9  17   0   -1.24    1.33
   9 -17   0   -0.51    1.68
  17   9   0    0.90    1.26
   9 -17   0   -0.42    1.90
  17   9   0   -0.17    1.79
   7 -17   0    0.82    1.59
  -7  17   0    0.26    1.31
   7 -17   0   -2.92    1.38
  17   7   0    1.81    1.72
  17   7   0   -0.64    1.16
  -5  17   0   -0.41    1.07
  17   5   0   -2.32    1.06
   5 -17   0    0.30    1.48
  17   5   0   -2.13    1.57
   5 -17   0    0.65    1.60
   3 -17   0   -0.07    1.44
  17   3   0    0.68    1.20
   3 -17   0   -1.46    1.49
  -3  17   0    2.34    1.28
  17   3   0    0.09    1.52
  17   1   0    1.51    1.64
   1 -17   0    0.34    1.41
  -1  17   0    2.71    1.33
   1 -17   0   -0.64    1.39
  17   1   0   -0.54    1.13
  17  -1   0    1.29    1.65
  -1 -17   0    0.83    1.45
   1  17   0    3.57    1.33
  17  -1   0   -0.35    1.37
  -1 -17   0    1.09    1.57
  -3 -17   0    1.49    1.51
   3  17   0   -0.83    1.09
  17  -3   0    0.26    1.45
  17  -3   0    0.85    1.55
  -3 -17   0    2.15    1.49
   5  17   0    0.26    1.27
  17  -5   0    0.62    1.64
  -5 -17   0    0.45    1.53
  -5 -17   0    0.99    1.70
  17  -5   0    2.41    1.76
  17  -7   0   -0.27    1.51
   7  17   0   -0.85    1.24
  -7 -17   0    0.36    1.61
  17  -7   0    1.13    1.82
  17  -9   0    4.38    2.14
   9  17   0   -2.08    1.46
  17  -9   0   -0.74    1.72
  -9 -17   0   -0.91    1.71
  11  17   0    0.85    1.75
  17 -11   0   -1.14    1.64
 -11 -17   0   -0.49    1.68
  17 -11   0    0.95    1.92
 -13 -17   0    0.02    1.89
  17 -13   0    0.32    1.95
  17 -13   0   -2.29    1.70
  13  17   0    1.82    2.01
  17 -15   0    1.01    2.05
  17 -15   0    3.69    2.21
  15  17   0    2.82    2.32
  17 -17   0    0.03    2.64
  17  17   0    1.91    2.47
  16 -18   0 2060.22   53.49
  18  16   0 2105.04   53.42
  18  14   0  134.56    7.37
  14 -18   0  141.18    7.35
  14 -18   0  148.07    6.59
  18  12   0   75.63    5.48
 -12  18   0   82.99    4.70
  12 -18   0   75.72    4.77
  12 -18   0   81.78    5.73
 -10  18   0 1879.44   45.85
  10 -18   0 1845.36   44.39
  10 -18   0 1847.93   47.38
  18  10   0 1866.29   45.45
  18  10   0 1793.55   46.95
   8 -18   0   51.44    3.80
  18   8   0   67.47    4.78
   8 -18   0   55.79    4.33
  -8  18   0   59.60    3.78
  18   8   0   67.29    3.57
  18   6   0  321.29    9.95
  -6  18   0  329.80   10.36
  18   6   0  328.13   11.32
   6 -18   0  326.40   10.34
   6 -18   0  319.30   11.13
   4 -18   0  102.49    5.03
  -4  18   0   97.32    4.71
  18   4   0  116.75    5.69
  18   4   0  108.73    4.76
   4 -18   0   92.36    5.31
   2 -18   0  831.82   21.61
  -2  18   0  843.60   22.08
  18   2   0  807.44   22.76
   2 -18   0  813.04   22.67
  18   2   0  831.95   21.91
   0 -18   0  168.93    6.64
  18   0   0  164.46    6.49
   0  18   0  162.79    6.44
   0 -18   0  163.14    6.84
  18   0   0  155.94    6.94
  18  -2   0  137.15    5.93
  18  -2   0  127.87    6.17
  -2 -18   0  142.69    6.17
   2  18   0  130.65    5.78
  -2 -18   0  133.92    5.95
  18  -4   0  167.12    6.66
  -4 -18   0  154.98    6.61
  -4 -18   0  145.94    6.39
   4  18   0  150.08    6.39
  18  -4   0  149.91    6.72
  -6 -18   0   85.74    4.87
  18  -6   0   84.58    5.10
   6  18   0   89.01    4.74
  18  -6   0   86.43    5.18
  18  -8   0  910.23   24.61
   8  18   0  898.69   24.38
  -8 -18   0  867.48   23.63
  18  -8   0  876.40   24.25
  18 -10   0  412.96   13.51
  18 -10   0  401.79   13.16
  10  18   0  406.85   13.31
 -10 -18   0  414.32   13.09
  18 -12   0  265.74   10.42
  12  18   0  294.47   10.63
  18 -12   0  294.96   10.40
 -12 -18   0  285.58   10.39
  18 -14   0    6.68    2.53
  14  18   0   10.28    2.77
  18 -14   0    8.36    2.53
  18 -16   0  436.08   14.81
  16  18   0  412.60   14.38
  18 -18   0  229.09   10.40
  18  18   0  241.17   10.37
  19  17   0    1.93    2.46
  17 -19   0    3.28    3.15
  19  15   0   -0.12    2.37
  15 -19   0   -1.92    2.65
  13 -19   0    1.35    2.02
  13 -19   0   -2.66    2.03
  19  13   0    2.79    2.57
  11 -19   0    1.77    2.03
  11 -19   0    0.23    2.08
 -11  19   0    3.32    1.76
  19  11   0    1.58    2.39
   9 -19   0   -5.87    1.61
  19   9   0   -0.35    1.41
  -9  19   0    1.35    1.60
   9 -19   0    3.65    2.19
  19   9   0   -1.09    2.05
  19   7   0   -1.67    1.24
  19   7   0    0.67    2.01
   7 -19   0    1.27    2.14
   7 -19   0    0.74    1.85
  -7  19   0    0.13    1.38
  19   5   0   -1.54    1.81
   5 -19   0    1.76    1.79
   5 -19   0    1.54    1.74
  -5  19   0    0.40    1.31
  19   5   0   -1.61    1.24
  -3  19   0   -1.16    1.18
   3 -19   0   -0.01    1.56
  19   3   0    0.79    1.90
  19   3   0   -0.87    1.35
   3 -19   0    1.22    1.75
  -1  19   0    0.77    1.30
  19   1   0   -0.87    1.39
   1 -19   0    1.77    1.69
  19   1   0   -2.05    1.70
   1 -19   0   -0.81    1.54
  19  -1   0   -1.52    1.73
  -1 -19   0   -0.97    1.54
  19  -1   0   -0.82    1.41
   1  19   0   -0.27    1.26
  -1 -19   0   -1.71    1.55
  19  -3   0    1.88    1.81
  -3 -19   0   -0.39    1.66
  -3 -19   0    0.89    1.83
   3  19   0    2.64    1.51
  19  -3   0    0.94    1.99
  -5 -19   0   -0.36    1.78
  19  -5   0    1.95    2.05
  19  -5   0    0.10    1.74
  -5 -19   0    1.64    1.96
   5  19   0   -1.65    1.31
  -7 -19   0    0.29    1.69
  19  -7   0   -1.51    1.87
   7  19   0    0.06    1.43
  19  -7   0    4.40    2.04
  19  -9   0    0.79    2.00
  19  -9   0   -1.14    1.94
  -9 -19   0    1.21    1.90
   9  19   0    1.68    1.57
  19 -11   0    3.74    2.35
  19 -11   0    2.39    2.05
 -11 -19   0   -1.17    1.83
  11  19   0   -1.12    1.84
 -13 -19   0   -1.23    2.29
  19 -13   0   -3.81    2.07
  19 -13   0   -2.67    1.90
  13  19   0   -1.48    1.84
  19 -15   0   -2.41    2.10
  15  19   0    2.24    2.32
  19 -17   0    4.02    2.83
  17  19   0    0.77    2.34
  19 -19   0   -1.65    2.85
  19  19   0    0.24    2.84
  18 -20   0  179.03    9.36
  20  18   0  167.99    8.87
  16 -20   0    9.39    3.44
  20  16   0   27.58    4.19
  20  14   0    5.77    2.80
  14 -20   0    6.88    3.03
  20  12   0  215.28    9.25
  12 -20   0  193.70    9.03
  12 -20   0  209.80    8.14
  20  10   0  486.32   16.08
 -10  20   0  495.27   14.86
  10 -20   0  516.82   16.40
  10 -20   0  508.08   14.85
   8 -20   0  106.44    6.31
  -8  20   0  111.55    5.37
  20   8   0  115.91    6.36
   8 -20   0  118.59    5.60
  20   8   0  116.35    5.08
   6 -20   0 1200.37   32.50
   6 -20   0 1243.19   30.66
  20   6   0 1173.71   32.39
  -6  20   0 1222.41   31.29
  20   6   0 1230.01   31.02
  20   4   0  615.51   17.30
  20   4   0  639.54   18.75
   4 -20   0  608.53   18.51
  -4  20   0  618.00   17.54
   4 -20   0  628.77   17.43
  20   2   0  466.64   14.16
  -2  20   0  486.92   14.43
   2 -20   0  491.94   14.35
  20   2   0  486.01   15.35
   2 -20   0  496.17   15.24
  20   0   0    5.02    1.91
   0 -20   0    1.28    1.95
   0  20   0    1.49    1.49
   0 -20   0    0.60    1.78
  20   0   0    0.65    1.99
   2  20   0  445.84   14.05
  -2 -20   0  477.12   14.71
  20  -2   0  489.28   14.42
  -2 -20   0  463.72   14.03
  20  -2   0  467.38   14.87
  -4 -20   0  747.07   21.14
   4  20   0  733.77   20.88
  20  -4   0  756.51   21.46
  20  -4   0  745.83   21.06
  -4 -20   0  753.56   20.57
   6  20   0  127.12    6.19
  20  -6   0  131.17    6.76
  20  -6   0  137.21    6.69
  -6 -20   0  135.10    6.56
   8  20   0  295.11   10.77
  -8 -20   0  292.60   10.69
  20  -8   0  323.53   11.12
  20  -8   0  299.92   10.99
  10  20   0  400.36   13.48
 -10 -20   0  389.86   13.21
  20 -10   0  396.30   13.36
  20 -10   0  420.01   13.77
 -12 -20   0  564.97   17.71
  20 -12   0  596.25   18.00
  20 -12   0  585.04   18.43
  12  20   0  631.24   18.60
  14  20   0   83.22    5.83
 -14 -20   0   77.32    5.46
  20 -14   0   75.45    5.49
  20 -16   0  117.52    7.13
  16  20   0  112.57    6.71
  20 -18   0   32.88    4.62
  18  20   0   39.91    4.64
  20 -20   0  754.57   24.29
  20  20   0  819.14   24.62
  21  19   0   -0.64    2.85
  19 -21   0    2.26    3.35
  21  17   0    1.54    2.57
  17 -21   0   -2.91    2.94
  21  15   0    0.60    2.77
  15 -21   0   -2.99    2.72
  21  13   0   -0.39    2.42
  13 -21   0   -3.39    2.30
  21  11   0    1.99    2.67
  11 -21   0   -1.53    2.21
  11 -21   0   -0.44    1.97
  -9  21   0   -0.12    1.57
   9 -21   0    0.19    2.04
  21   9   0    1.22    2.29
   9 -21   0   -4.72    2.13
  21   7   0   -1.03    1.41
  21   7   0   -2.69    1.78
  -7  21   0   -1.70    1.48
   7 -21   0   -3.07    1.90
   7 -21   0   -1.33    1.73
  21   5   0   -0.54    1.58
   5 -21   0    0.78    1.93
  -5  21   0   -1.67    1.26
   5 -21   0   -1.17    1.75
  21   5   0   -0.18    2.26
  -3  21   0    1.87    1.58
  21   3   0    0.95    2.26
   3 -21   0   -1.47    1.78
   3 -21   0   -1.39    1.89
  21   3   0   -1.33    1.53
   1 -21   0   -0.80    1.94
   1 -21   0   -1.92    1.77
  -1  21   0   -0.62    1.37
  21   1   0    0.94    2.18
  21   1   0    1.82    1.92
  -1 -21   0    2.48    1.92
   1  21   0   -0.72    1.41
  -1 -21   0   -0.92    2.02
  21  -1   0    0.17    1.83
  21  -1   0   -1.47    1.99
  21  -3   0   -0.98    1.81
  21  -3   0   -4.66    2.03
  -3 -21   0   -0.90    2.00
  -3 -21   0   -1.60    1.82
   3  21   0   -0.31    1.51
  -5 -21   0    1.45    2.12
  21  -5   0   -0.90    1.96
   5  21   0    1.03    1.50
  -5 -21   0   -2.03    1.78
  21  -5   0   -2.70    2.01
  -7 -21   0   -1.00    1.91
  21  -7   0   -2.04    2.00
   7  21   0    0.09    1.71
  21  -7   0   -1.03    1.75
  21  -9   0   -1.29    2.12
   9  21   0   -1.42    1.77
  -9 -21   0    0.01    1.99
  21  -9   0   -3.21    2.06
  11  21   0   -0.18    2.05
 -11 -21   0   -0.45    2.27
  21 -11   0   -0.51    2.19
  21 -11   0    0.54    2.44
 -13 -21   0    3.27    2.54
  21 -13   0   -4.00    2.01
  13  21   0    1.79    2.32
  21 -15   0    2.62    2.59
  15  21   0    3.18    2.39
  17  21   0   -0.23    2.24
  21 -17   0    2.43    2.74
  19  21   0    3.40    3.07
  21 -19   0    1.14    3.01
  21 -21   0   -0.04    3.05
  21  21   0   -0.77    2.85
  20 -22   0  119.22    8.13
  22  20   0  128.28    7.93
  18 -22   0  325.17   13.33
  22  18   0  315.72   13.13
  22  16   0    3.55    3.19
  16 -22   0    9.18    3.40
  14 -22   0  273.92   11.44
  22  14   0  267.58   11.30
  22  12   0  212.35    9.74
  12 -22   0  202.05    9.44
  22  10   0    3.31    2.58
  10 -22   0    0.72    2.11
  10 -22   0    2.96    2.70
  22   8   0  163.63    8.02
   8 -22   0  168.73    7.18
  -8  22   0  167.32    6.89
   8 -22   0  145.44    7.82
  22   6   0  202.35    7.69
   6 -22   0  202.26    8.89
  22   6   0  216.56    9.35
   6 -22   0  212.13    8.26
  -6  22   0  206.81    7.98
   4 -22   0  414.20   13.30
   4 -22   0  424.63   14.37
  -4  22   0  440.59   13.38
  22   4   0  428.56   13.14
  22   4   0  433.51   14.55
   2 -22   0  108.98    5.85
  22   2   0  119.47    6.78
  -2  22   0  118.82    5.71
   2 -22   0  110.14    6.36
  22   2   0  120.77    5.89
   0  22   0 1394.11   35.71
   0 -22   0 1377.88   34.81
  22   0   0 1390.31   36.78
   0 -22   0 1379.25   36.67
  22   0   0 1375.58   35.76
  22  -2   0   38.60    3.77
  -2 -22   0   43.67    4.11
  -2 -22   0   39.00    3.70
  22  -2   0   38.84    4.18
   2  22   0   43.51    3.70
  -4 -22   0  203.00    8.36
   4  22   0  222.55    8.54
  -4 -22   0  205.14    8.74
  22  -4   0  198.04    8.50
  22  -4   0  212.99    9.04
   6  22   0  215.33    8.69
  22  -6   0  209.09    9.13
  22  -6   0  207.22    8.73
  -6 -22   0  211.80    8.80
   8  22   0   -0.29    1.86
  22  -8   0    2.81    2.44
  -8 -22   0   -1.79    1.89
  22  -8   0    0.73    2.31
 -10 -22   0   74.41    5.43
  22 -10   0   56.55    4.91
  22 -10   0   60.42    5.03
  10  22   0   62.99    4.97
  12  22   0    1.55    2.23
 -12 -22   0    7.20    2.96
  22 -12   0    2.99    2.44
  14  22   0  563.97   17.95
 -14 -22   0  526.32   17.44
  22 -14   0  552.18   17.96
  22 -16   0   31.99    4.54
  16  22   0   30.45    4.39
  18  22   0    8.02    3.51
  22 -18   0    9.47    3.34
  22 -20   0   17.09    4.34
  20  22   0   23.72    4.49
  22  22   0   98.30    7.59
  22 -22   0   71.29    6.95
  23  21   0   -0.79    2.93
  21 -23   0    4.27    4.00
  19 -23   0   -2.73    2.83
  23  19   0   -3.69    2.84
  17 -23   0   -1.27    3.14
  23  17   0   -0.19    2.84
  23  15   0    2.76    3.08
  15 -23   0   -5.84    2.71
  13 -23   0   -2.38    2.40
  23  13   0   -1.57    2.47
  11 -23   0   -0.10    2.68
  23  11   0   -2.20    2.47
  23   9   0    0.07    2.49
   9 -23   0    0.81    2.04
   9 -23   0    2.70    2.75
   7 -23   0   -1.27    2.17
   7 -23   0    0.60    2.59
  -7  23   0    3.30    1.80
  23   7   0    3.13    2.66
  23   5   0    2.25    2.01
   5 -23   0    0.76    2.43
  -5  23   0   -0.08    1.71
   5 -23   0    3.66    2.37
  23   5   0    1.61    2.57
  -3  23   0    1.25    1.69
  23   3   0   -3.12    1.61
   3 -23   0   -1.59    2.09
   3 -23   0   -6.07    1.74
  23   3   0   -0.54    2.42
  -1  23   0   -0.75    1.42
  23   1   0   -1.82    2.43
   1 -23   0    1.99    2.29
   1 -23   0    2.22    2.15
  23   1   0   -2.24    1.83
  -1 -23   0   -3.39    1.95
  -1 -23   0   -0.99    2.30
  23  -1   0   -0.96    2.00
  23  -1   0    1.52    2.55
   1  23   0    0.74    1.81
  -3 -23   0   -1.04    2.26
  23  -3   0   -1.65    2.11
  23  -3   0   -1.69    2.52
  -3 -23   0   -4.21    2.14
   3  23   0    0.80    1.81
  23  -5   0   -2.67    2.17
   5  23   0    2.34    1.89
  23  -5   0   -0.58    2.32
  -5 -23   0   -2.24    1.86
  -5 -23   0    0.54    2.26
  23  -7   0   -2.69    2.09
   7  23   0    0.35    1.72
  -7 -23   0    1.97    2.50
  23  -7   0   -2.57    2.25
  23  -9   0    1.70    2.55
   9  23   0    0.75    1.98
  23  -9   0    3.53    2.48
  -9 -23   0    6.92    2.79
  23 -11   0    2.48    2.49
  11  23   0   -2.50    1.75
 -11 -23   0    2.14    2.71
 -13 -23   0    1.99    2.98
  13  23   0   -4.27    2.15
  23 -13   0    2.57    2.88
  15  23   0    0.20    2.50
  23 -15   0    3.27    2.91
  23 -17   0    2.02    2.76
  17  23   0   -0.89    2.55
  23 -19   0   -2.84    3.02
  19  23   0   -1.38    2.87
  21  23   0   -0.22    3.10
  23 -21   0    0.40    3.24
  23  23   0    3.09    3.60
  23 -23   0   -0.87    3.56
  22 -24   0  124.62    9.06
  24  22   0  110.93    8.10
  20 -24   0  117.65    8.55
  24  20   0  105.83    7.66
  18 -24   0    0.37    3.14
  24  18   0    1.25    3.45
  24  16   0   23.26    4.61
  16 -24   0   18.71    4.56
  24  14   0   83.97    6.58
  14 -24   0   94.59    6.86
  12 -24   0    2.07    2.84
  24  12   0    1.87    2.92
  10 -24   0    6.41    3.09
  24  10   0    4.93    2.98
   8 -24   0  865.16   23.18
  24   8   0  824.31   25.11
   8 -24   0  847.49   25.22
  24   6   0  395.92   12.23
  24   6   0  362.84   13.73
   6 -24   0  370.59   12.43
   6 -24   0  357.24   13.61
  -6  24   0  373.64   12.25
  -4  24   0 1436.79   37.62
  24   4   0 1466.40   37.61
  24   4   0 1451.57   39.32
   4 -24   0 1502.29   37.02
   4 -24   0 1470.45   39.36
  -2  24   0   17.47    2.81
   2 -24   0   20.32    3.72
   2 -24   0   22.34    3.34
  24   2   0   21.24    3.86
  24   2   0   21.42    3.01
  24   0   0  632.18   19.05
  24   0   0  657.35   20.36
   0 -24   0  651.04   20.07
   0 -24   0  659.30   18.95
   0  24   0  669.47   19.17
  24  -2   0  133.45    7.49
  24  -2   0  137.76    6.89
  -2 -24   0  136.23    7.15
  -2 -24   0  130.57    7.16
   2  24   0  134.82    6.74
  -4 -24   0  846.24   23.34
  24  -4   0  834.96   23.96
  -4 -24   0  852.01   24.37
   4  24   0  815.44   23.65
  24  -4   0  837.92   24.53
  -6 -24   0  188.00    8.37
   6  24   0  178.50    8.27
  24  -6   0  183.52    8.35
  24  -6   0  190.57    9.02
  24  -8   0   67.78    5.31
  -8 -24   0   69.50    5.31
  24  -8   0   56.86    5.11
   8  24   0   56.00    4.83
 -10 -24   0  226.09    9.73
  10  24   0  220.42    9.71
  24 -10   0  227.23    9.92
  24 -12   0  121.38    7.33
  12  24   0  104.18    6.54
 -12 -24   0  101.46    7.03
 -14 -24   0   55.96    5.46
  24 -14   0   52.43    5.44
  14  24   0   66.72    5.75
  24 -16   0   14.53    3.97
  16  24   0   25.45    4.32
  24 -18   0  957.27   28.60
  18  24   0  953.68   28.54
  24 -20   0    5.24    3.71
  20  24   0    7.85    3.60
  22  24   0   67.10    6.80
  24 -22   0   74.02    7.07
  24  24   0   -4.78    3.21
  24 -24   0   -0.85    3.71
  23 -25   0    2.36    4.38
  25  23   0    0.25    3.61
  25  21   0    7.01    3.89
  21 -25   0    0.82    3.97
  19 -25   0   -6.59    3.64
  25  19   0    0.79    3.39
  17 -25   0   -3.26    2.91
  25  17   0    2.08    3.18
  25  15   0   -0.61    2.95
  15 -25   0   -0.08    3.05
  13 -25   0    1.63    3.04
  25  13   0    0.06    2.87
  25  11   0   -1.41    2.82
  11 -25   0   -2.38    2.80
  25   9   0    2.81    3.05
   9 -25   0   -2.96    2.56
  25   7   0   -1.17    2.91
   7 -25   0    1.05    2.80
   7 -25   0    1.16    2.29
  25   5   0   -3.98    2.08
   5 -25   0    2.29    2.56
   5 -25   0    2.15    3.03
  -5  25   0    2.10    1.90
  25   5   0    1.21    2.72
  -3  25   0    1.85    2.04
  25   3   0   -1.34    2.67
   3 -25   0    0.59    2.64
   3 -25   0    0.70    2.40
  25   3   0   -3.34    2.10
  25   1   0   -1.48    2.08
   1 -25   0    2.87    2.71
  25   1   0    2.36    2.94
  -1  25   0   -0.65    1.67
   1 -25   0   -1.82    2.22
   1  25   0   -0.56    1.75
  25  -1   0    2.69    2.81
  -1 -25   0    0.44    2.32
  25  -1   0    1.95    2.36
  -1 -25   0    0.92    2.39
  -3 -25   0    4.22    2.82
  25  -3   0   -1.65    2.71
  -3 -25   0    2.60    2.43
   3  25   0    3.16    2.17
  25  -3   0   -1.63    1.95
  25  -5   0    2.99    2.67
  -5 -25   0   -2.18    2.29
   5  25   0   -1.02    1.92
  25  -5   0    0.47    2.63
  -7 -25   0   -0.76    2.44
  25  -7   0   -1.43    2.68
  25  -7   0   -0.83    2.51
   7  25   0    1.46    2.31
  25  -9   0   -0.98    2.58
   9  25   0   -1.37    2.13
  -9 -25   0    0.31    2.90
  25 -11   0    1.30    2.76
 -11 -25   0   -5.67    2.27
  11  25   0   -1.29    2.23
 -13 -25   0    3.55    3.46
  25 -13   0    1.21    3.05
  13  25   0   -0.43    2.47
  15  25   0    1.47    2.66
  25 -15   0    1.72    3.00
  25 -17   0    3.73    3.28
  17  25   0    4.29    3.23
  25 -19   0    5.45    3.75
  19  25   0    4.77    3.50
  21  25   0    4.25    3.80
  25 -21   0    3.53    3.89
  25 -23   0   -0.71    3.40
  23  25   0   -1.36    3.47
  25 -25   0   -1.41    3.78
  25  25   0   -5.02    3.68
  26  24   0   84.12    7.95
  24 -26   0   88.40    8.37
  26  22   0   50.08    6.52
  22 -26   0   51.89    6.68
  26  20   0  326.27   14.41
  20 -26   0  303.81   13.95
  18 -26   0   34.43    5.86
  26  18   0   27.19    5.26
  26  16   0   58.86    6.36
  16 -26   0   64.73    6.66
  26  14   0    2.02    3.17
  14 -26   0    0.95    3.47
  26  12   0   23.40    4.35
  12 -26   0   35.99    5.15
  10 -26   0   19.93    4.39
  26  10   0   22.56    4.39
  26   8   0   67.82    6.28
   8 -26   0   79.87    6.32
   8 -26   0   80.93    5.39
  26   6   0   58.80    5.97
   6 -26   0   72.58    5.15
   6 -26   0   50.84    5.51
  26   4   0  132.10    6.83
   4 -26   0  146.10    8.18
  26   4   0  135.97    8.23
   4 -26   0  145.68    7.21
   2 -26   0  635.44   18.93
   2 -26   0  638.95   20.46
  26   2   0  645.16   20.69
  26   2   0  632.45   18.96
  -2  26   0  651.88   19.04
   0  26   0   92.91    5.65
  26   0   0   90.56    5.78
   0 -26   0   86.87    6.11
  26   0   0   99.73    6.91
   0 -26   0   90.58    6.66
  26  -2   0   18.40    3.49
  -2 -26   0   22.93    3.75
   2  26   0   24.66    3.55
  -2 -26   0   29.41    4.31
  26  -2   0   22.68    4.31
  26  -4   0  429.08   14.36
  26  -4   0  417.68   14.95
   4  26   0  396.73   13.81
  -4 -26   0  379.60   13.71
   6  26   0    8.65    2.76
  26  -6   0    6.86    3.43
  -6 -26   0    4.82    3.01
  26  -6   0    6.14    2.77
  26  -8   0  375.09   13.50
   8  26   0  367.23   13.30
  -8 -26   0  312.28   12.82
  26  -8   0  366.15   13.66
  10  26   0    3.91    2.66
 -10 -26   0    1.78    3.11
  26 -10   0    4.55    3.16
 -12 -26   0   59.10    5.78
  12  26   0   66.38    5.75
  26 -12   0   71.52    5.98
 -14 -26   0  413.23   15.28
  14  26   0  397.61   15.17
  26 -14   0  428.29   15.47
  26 -16   0   71.45    6.59
  16  26   0   73.99    6.41
  26 -18   0   18.29    4.52
  18  26   0    6.44    3.62
  26 -20   0   62.71    6.64
  20  26   0   39.50    5.61
  26 -22   0  238.00   12.06
  22  26   0  219.55   11.85
  24  26   0    9.81    4.21
  26 -24   0   10.98    4.44
  26  26   0   -1.45    4.06
  26 -26   0    4.16    4.29
  25 -27   0    3.43    4.80
  27  25   0   -0.53    4.14
  23 -27   0    0.77    4.08
  27  23   0    2.25    4.17
  21 -27   0    3.88    4.31
  27  21   0    2.35    4.09
  19 -27   0    5.16    4.13
  27  19   0   -2.81    3.65
  17 -27   0    0.15    4.07
  27  17   0   -0.15    3.85
  27  15   0   -0.93    3.27
  15 -27   0    0.97    3.50
  27  13   0   -2.20    3.13
  13 -27   0   -2.69    3.37
  27  11   0   -0.86    2.79
  11 -27   0    0.17    2.98
  27   9   0   -1.21    2.76
   9 -27   0   -2.39    2.68
   7 -27   0    0.66    2.71
   7 -27   0    0.96    2.95
  27   7   0   -1.91    2.98
   5 -27   0    0.01    2.90
  27   5   0    2.04    3.33
   5 -27   0    1.38    2.62
   3 -27   0   -0.50    2.76
  27   3   0    5.33    3.64
   3 -27   0    1.25    2.54
  27   3   0   -1.60    2.17
  27   1   0   -0.22    2.87
   1 -27   0    2.11    2.86
  -1  27   0   -1.61    1.77
   1 -27   0    1.69    2.98
  27   1   0   -3.47    2.08
  27  -1   0   -4.44    2.27
  -1 -27   0   -2.50    2.38
  27  -1   0   -1.54    2.77
   1  27   0   -0.28    1.89
  -1 -27   0   -0.25    2.74
  27  -3   0   -3.33    2.24
  -3 -27   0   -1.01    2.55
  27  -3   0    0.35    2.97
   3  27   0   -1.57    1.98
  27  -5   0   -1.56    2.07
  27  -5   0    0.62    2.87
  -5 -27   0   -2.78    2.48
   5  27   0   -0.09    2.08
  27  -7   0   -2.29    2.67
  27  -7   0   -2.79    2.82
  -7 -27   0    3.27    3.03
   7  27   0   -0.99    2.19
   9  27   0   -0.12    2.34
  -9 -27   0   -1.02    3.06
  27  -9   0    1.69    3.00
 -11 -27   0    0.69    2.94
  27 -11   0   -2.84    2.82
  11  27   0    0.10    2.39
 -13 -27   0   -1.24    3.13
  27 -13   0   -1.06    3.04
  13  27   0    0.34    2.75
  27 -15   0    4.37    3.47
  15  27   0    1.45    2.95
  17  27   0    2.85    3.31
  27 -17   0    2.77    3.47
  19  27   0   -0.68    3.25
  27 -19   0    2.74    3.57
  27 -21   0    2.84    3.77
  21  27   0   -1.22    3.72
  27 -23   0    1.62    3.81
  23  27   0    1.76    3.87
  27 -25   0    0.91    3.74
  25  27   0    0.25    3.80
  27  27   0    2.23    4.58
  27 -27   0    6.42    4.79
  28  26   0    3.31    4.50
  26 -28   0   10.72    5.40
  28  24   0   29.77    5.82
  24 -28   0   36.68    6.77
  28  22   0    7.78    4.37
  22 -28   0   25.58    5.96
  20 -28   0   45.61    6.89
  28  20   0   63.54    7.27
  28  18   0   48.96    6.34
  18 -28   0   44.33    6.31
  16 -28   0  301.44   13.87
  28  16   0  337.67   14.33
  28  14   0   -0.85    3.53
  14 -28   0   -2.35    3.64
  28  12   0  124.28    8.40
  12 -28   0  112.44    8.29
  28  10   0   15.44    4.48
  10 -28   0   16.54    4.56
  28   8   0    7.06    3.77
   8 -28   0   10.75    4.11
   6 -28   0  502.78   15.98
  28   6   0  517.18   18.19
   6 -28   0  485.09   17.78
   4 -28   0  529.95   18.59
  28   4   0  554.78   19.04
   4 -28   0  523.25   16.85
   2 -28   0  226.96    9.62
  28   2   0  224.36    9.43
   2 -28   0  223.96   10.71
  28   2   0  230.28   11.05
   0  28   0   28.64    3.74
  28   0   0   31.23    4.90
  28   0   0   36.24    4.22
   0 -28   0   24.28    4.14
   0 -28   0   23.15    4.31
  -2 -28   0  643.90   19.82
  28  -2   0  638.67   20.13
  28  -2   0  673.25   21.55
   2  28   0  661.67   20.09
  28  -4   0    2.68    3.29
  28  -4   0    6.37    3.00
  -4 -28   0    0.83    3.00
   4  28   0   -0.01    2.21
  28  -6   0    2.02    2.94
   6  28   0    9.09    2.82
  28  -6   0    1.65    3.07
  -6 -28   0    6.57    3.50
  28  -8   0   82.02    6.40
  -8 -28   0   90.44    6.82
   8  28   0   78.25    6.07
  10  28   0   53.57    5.09
 -10 -28   0   52.50    5.69
  28 -10   0   41.67    5.23
  28 -12   0   18.32    4.32
 -12 -28   0   17.66    4.29
  12  28   0   26.82    4.31
  28 -14   0   25.19    4.73
 -14 -28   0   35.34    5.29
  14  28   0   39.33    5.17
  28 -16   0  169.09    9.46
  16  28   0  156.39    9.26
  18  28   0    2.69    3.50
  28 -18   0    0.60    3.28
  28 -20   0   -1.32    3.30
  20  28   0   -0.28    3.69
  28 -22   0    3.44    4.01
  22  28   0    9.74    4.42
  24  28   0  190.40   11.40
  28 -24   0  190.96   11.33
  28 -26   0    8.81    4.97
  26  28   0    7.59    4.82
  28 -28   0   12.42    5.72
  27 -29   0    1.72    5.15
  29  25   0    1.94    4.28
  25 -29   0   -7.01    4.47
  29  23   0    4.32    4.87
  23 -29   0    3.88    4.51
  21 -29   0   -0.85    4.05
  29  21   0   -0.31    4.02
  29  19   0    1.69    4.25
  19 -29   0    3.35    4.59
  17 -29   0   -0.81    4.22
  29  17   0    3.17    3.69
  15 -29   0   -2.64    3.87
  29  15   0   -5.95    3.27
  29  13   0   -1.49    3.64
  13 -29   0    9.36    4.40
  29  11   0   -2.09    3.49
  11 -29   0   -2.55    3.57
   9 -29   0   -0.12    3.47
  29   9   0   -1.02    3.51
  29   7   0   -0.34    3.48
   7 -29   0    3.22    3.72
   5 -29   0    3.72    2.85
  29   5   0   -1.08    3.41
   5 -29   0   -0.09    3.62
   3 -29   0    2.01    2.87
  29   3   0    2.52    3.80
   3 -29   0    6.36    3.61
  29   1   0   -2.13    2.36
   1 -29   0    1.10    2.84
   1 -29   0   -0.62    2.89
  29   1   0    2.29    3.49
  29  -1   0    0.86    2.79
  -1 -29   0    0.72    2.93
   1  29   0   -0.22    2.30
  29  -1   0   -1.35    3.09
  -3 -29   0   -1.81    2.87
  29  -3   0    0.38    3.36
  29  -3   0    0.08    2.96
   3  29   0   -0.66    2.30
   5  29   0    0.32    2.45
  29  -5   0    4.18    3.29
  -5 -29   0   -1.65    2.89
  29  -5   0    5.89    3.52
  29  -7   0    2.32    3.11
   7  29   0   -2.47    2.35
  -7 -29   0    1.13    3.04
  -9 -29   0   -0.06    2.97
   9  29   0   -1.09    2.60
  29  -9   0    0.95    3.21
 -11 -29   0   -0.44    3.29
  11  29   0   -1.81    2.86
  29 -11   0   -3.88    2.82
 -13 -29   0   -3.93    3.27
  13  29   0   -5.47    2.53
  29 -13   0   -2.04    2.90
  15  29   0    2.90    3.45
  29 -15   0   -0.51    3.29
  29 -17   0   -4.75    3.22
  17  29   0    0.29    3.03
  19  29   0   -0.85    3.58
  29 -19   0    2.52    4.02
  29 -21   0    1.04    4.06
  21  29   0   -2.30    3.63
  29 -23   0    2.93    4.41
  23  29   0   -2.40    3.48
  25  29   0   -0.28    4.42
  29 -25   0    4.85    4.65
  29 -27   0    1.57    4.57
  29 -29   0    1.32    5.37
  28 -30   0   28.49    7.21
  26 -30   0    9.91    5.87
  30  24   0   23.56    6.13
  24 -30   0    4.18    4.80
  30  22   0    2.68    4.88
  22 -30   0    4.75    5.01
  30  20   0   12.36    5.07
  20 -30   0    8.97    4.98
  18 -30   0   67.32    7.82
  30  18   0   61.78    7.29
  30  16   0   17.60    5.22
  16 -30   0   27.22    5.87
  30  14   0    1.66    3.73
  14 -30   0    7.34    4.79
  12 -30   0  256.46   12.71
  30  12   0  243.70   12.30
  30  10   0   -5.64    3.25
  10 -30   0    1.04    3.66
   8 -30   0    8.47    4.28
  30   8   0   -2.74    3.19
   6 -30   0   48.79    6.17
  30   6   0   62.94    6.61
  30   4   0   82.48    7.37
   4 -30   0   92.88    6.33
   4 -30   0   84.01    7.32
   2 -30   0   90.94    7.32
   2 -30   0   89.42    6.70
  30   2   0   94.88    7.66
  30   0   0   19.10    3.93
  30   0   0   24.82    4.87
   0 -30   0   29.49    4.58
  30  -2   0   73.98    6.72
   2  30   0   60.09    5.21
  30  -2   0   71.85    5.91
  -2 -30   0   61.36    5.82
  30  -4   0   89.80    6.59
  30  -4   0  106.62    7.92
   4  30   0   89.36    6.42
  -4 -30   0   90.99    6.92
   6  30   0  487.82   16.69
  30  -6   0  472.70   16.70
  -6 -30   0  462.18   16.58
   8  30   0   30.79    4.50
  30  -8   0   37.14    5.10
  -8 -30   0   26.13    4.99
  30 -10   0   51.48    5.67
 -10 -30   0   55.93    6.22
  10  30   0   41.13    5.08
 -12 -30   0   88.49    7.33
  30 -12   0   90.92    7.36
  12  30   0  100.16    7.46
  30 -14   0  169.38    9.70
  14  30   0  164.52    9.50
 -14 -30   0  156.60    9.70
  16  30   0   -1.78    3.34
  30 -16   0    5.57    4.04
  30 -18   0    5.34    3.86
  18  30   0   -0.70    3.52
  30 -20   0   68.11    7.32
  20  30   0   63.77    7.19
  22  30   0   15.29    4.60
  30 -22   0    6.25    4.28
  30 -24   0   15.89    5.31
  24  30   0   17.72    5.65
  30 -26   0    7.65    4.97
  30 -28   0   54.89    8.04
  27 -31   0    1.51    5.49
  25 -31   0   -0.71    5.28
  31  23   0   -3.49    3.86
  23 -31   0    8.47    5.52
  31  21   0   -1.55    3.92
  21 -31   0   -3.91    4.65
  19 -31   0    4.20    4.70
  31  19   0    1.84    4.31
  17 -31   0   -6.02    4.06
  31  17   0   -1.40    4.15
  15 -31   0   -1.41    3.98
  31  15   0   -0.46    3.61
  31  13   0   -4.30    3.73
  13 -31   0   -7.86    3.45
  11 -31   0   -1.90    4.28
  31  11   0    0.32    3.64
   9 -31   0   -1.68    3.95
  31   9   0    0.67    3.48
  31   7   0    2.49    3.75
   7 -31   0    1.84    3.99
  31   5   0   -0.22    3.96
   5 -31   0    1.18    3.77
  31   3   0   -0.67    3.66
   3 -31   0   -2.76    3.00
   3 -31   0   -0.04    3.73
  31   1   0   -3.09    3.26
   1 -31   0    2.72    3.22
  31  -1   0    2.04    3.57
  -1 -31   0    2.73    3.39
  31  -1   0   -3.29    2.77
  -3 -31   0    2.82    3.38
  31  -3   0   -0.96    2.86
   3  31   0   -1.70    2.32
  31  -3   0   -2.47    3.49
  -5 -31   0   -0.39    3.31
   5  31   0   -0.35    2.65
  31  -5   0    2.76    3.28
   7  31   0   -4.12    2.35
  -7 -31   0    4.90    3.51
  31  -7   0    0.81    3.25
   9  31   0   -2.53    2.85
  31  -9   0    0.41    3.35
  -9 -31   0   -2.74    3.66
  31 -11   0   -1.60    3.33
 -11 -31   0   -1.07    3.89
  11  31   0    0.41    2.93
 -13 -31   0   -3.65    3.52
  31 -13   0   -0.13    3.62
  13  31   0   -1.29    3.29
  15  31   0   -2.74    3.10
  31 -15   0   -2.41    3.63
  17  31   0   -0.53    3.20
  31 -17   0    1.72    3.65
  19  31   0    2.31    4.23
  31 -19   0    5.39    4.52
  31 -21   0   -1.27    4.15
  21  31   0    1.77    4.17
  23  31   0   -6.21    3.99
  31 -23   0    1.99    4.06
  31 -25   0   -5.83    3.65
  31 -27   0   -2.17    4.35
  26 -32   0   14.40    6.44
  24 -32   0   60.63    8.16
  22 -32   0   15.72    5.80
  32  22   0   14.45    5.61
  20 -32   0   26.92    6.58
  32  20   0   15.66    5.36
  32  18   0   52.17    7.35
  18 -32   0   64.30    7.85
  32  16   0    9.68    4.80
  16 -32   0   11.47    5.10
  32  14   0  260.45   13.53
  14 -32   0  233.90   13.04
  12 -32   0   33.41    6.32
  32  12   0   31.80    6.09
  32  10   0   31.16    5.92
  10 -32   0   40.60    6.44
   8 -32   0  129.93    9.45
  32   8   0  135.24    9.53
   6 -32   0   53.42    6.84
  32   6   0   40.00    6.25
  32   4   0   19.18    5.16
   4 -32   0   18.50    5.12
  32   2   0    0.29    3.58
   2 -32   0   -2.95    3.08
   0 -32   0   62.38    5.94
  32   0   0   65.51    6.92
  32  -2   0    1.96    3.25
  32  -2   0    4.15    4.03
  -2 -32   0    5.24    3.54
  32  -4   0    0.92    3.20
  -4 -32   0    2.18    3.54
  -6 -32   0   20.82    4.90
   6  32   0   20.18    4.13
  32  -6   0   26.12    4.76
  -8 -32   0  669.58   21.55
   8  32   0  633.95   21.15
  32  -8   0  635.19   21.44
  10  32   0   84.66    7.05
 -10 -32   0  107.18    8.10
  32 -10   0   97.09    7.68
 -12 -32   0    4.06    4.47
  12  32   0    6.01    3.24
  32 -12   0    6.91    3.97
  32 -14   0   94.52    8.09
  14  32   0   85.43    7.53
  32 -16   0   -3.10    3.67
  16  32   0   -0.15    3.55
  18  32   0  154.31   10.15
  32 -18   0  147.04   10.10
  32 -20   0   11.38    4.72
  20  32   0    8.16    4.40
  32 -22   0   43.45    7.06
  22  32   0   49.84    7.06
  32 -24   0    3.79    4.80
  32 -26   0   15.49    5.81
  25 -33   0    3.72    5.38
  23 -33   0    5.23    5.49
  21 -33   0   -5.50    4.61
  33  19   0   -3.93    3.91
  19 -33   0   -2.67    5.20
  33  17   0   -1.14    4.28
  17 -33   0    7.54    5.41
  15 -33   0   -3.33    4.63
  33  15   0   -4.03    4.42
  13 -33   0   -2.93    4.70
  33  13   0   -1.93    4.43
  33  11   0   -0.49    4.30
  11 -33   0    5.78    4.53
  33   9   0    1.60    4.33
   9 -33   0    6.60    4.63
  33   7   0   -1.96    4.12
   7 -33   0    0.58    4.34
   5 -33   0   -6.85    3.80
  33   5   0   -3.22    4.16
  33   3   0   -1.26    3.78
  33   1   0   -7.22    3.53
   1 -33   0    1.97    3.46
  33  -1   0   -0.51    3.96
  -1 -33   0    2.77    3.70
  -3 -33   0    0.16    3.51
  33  -3   0    3.47    3.31
  33  -5   0    1.64    3.32
  -5 -33   0    2.62    3.83
  33  -7   0    4.14    3.80
   7  33   0   -3.43    2.97
  -7 -33   0    2.15    3.95
  -9 -33   0   -3.49    3.77
  33  -9   0    0.50    3.55
   9  33   0    4.69    3.31
 -11 -33   0   -2.27    3.59
  11  33   0    2.58    3.44
  33 -11   0   -0.12    3.58
  33 -13   0    5.98    3.96
 -13 -33   0    2.34    4.49
  13  33   0   -2.61    2.79
  33 -15   0   -0.46    4.01
  15  33   0   -2.62    3.31
  33 -17   0   -0.23    4.10
  17  33   0   -0.82    3.77
  33 -19   0    6.90    4.66
  19  33   0    3.89    4.47
  33 -21   0   -2.83    4.37
  21  33   0   -3.17    4.18
  33 -23   0    5.13    4.53
  33 -25   0   -1.78    4.73
  24 -34   0   14.25    6.87
  22 -34   0    1.27    5.60
  20 -34   0   49.48    8.13
  34  18   0   81.58    9.12
  18 -34   0   80.61    9.16
  34  16   0   -3.36    4.71
  16 -34   0    0.67    5.12
  34  14   0   44.05    7.10
  14 -34   0   56.82    8.04
  12 -34   0    1.69    4.97
  34  12   0    1.38    4.31
  10 -34   0  155.19   10.93
  34  10   0  166.06   11.14
   8 -34   0   93.86    8.93
  34   8   0   92.91    8.80
   6 -34   0  126.76    9.76
  34   6   0  123.19    9.45
  34   4   0   68.53    7.74
  34   2   0    0.27    4.30
  34   0   0   30.64    5.93
   0 -34   0   18.11    4.72
  -2 -34   0   43.93    5.70
  34  -4   0  277.66   12.44
  -4 -34   0  260.29   12.34
  34  -6   0   15.29    4.43
  -6 -34   0   11.11    4.64
  34  -8   0   -2.19    3.59
  -8 -34   0    0.04    4.06
   8  34   0   -0.91    2.99
 -10 -34   0    5.76    4.70
  10  34   0   14.28    4.19
  34 -10   0   15.00    4.64
  34 -12   0  201.79   11.06
 -12 -34   0  221.20   11.48
  12  34   0  186.51   10.69
  14  34   0   18.84    4.86
  34 -14   0   16.13    4.83
  16  34   0    6.18    4.09
  34 -16   0    7.41    4.78
  18  34   0   46.82    6.63
  34 -18   0   47.65    7.02
  34 -20   0   44.49    7.33
  20  34   0   41.29    6.70
  34 -22   0   11.28    5.36
  34 -24   0    0.92    4.88
  21 -35   0   -2.02    5.71
  19 -35   0   -7.69    5.02
  35  17   0    4.16    5.47
  17 -35   0    3.91    5.60
  35  15   0    1.40    4.83
  15 -35   0    2.82    5.35
  13 -35   0   -1.54    4.93
  35  13   0   -1.10    4.71
  35  11   0    3.63    4.85
  11 -35   0   -4.58    4.69
   9 -35   0   -4.93    4.72
  35   9   0    2.82    4.80
  35   7   0   -5.09    4.20
   7 -35   0   -1.04    4.81
  35   5   0    1.26    4.81
  35   3   0   -1.22    4.21
  35   1   0    4.18    4.39
  -1 -35   0    7.40    4.14
  -3 -35   0    0.51    4.00
  -5 -35   0    6.06    4.43
  35  -5   0    2.73    4.03
  -7 -35   0   -1.64    3.93
  35  -7   0   -2.37    3.39
  35  -9   0    2.62    3.60
   9  35   0    0.39    3.46
  -9 -35   0   -2.12    4.25
  35 -11   0   -2.32    3.79
 -11 -35   0   -1.97    4.29
  11  35   0   -2.66    3.37
  13  35   0    2.83    3.61
  35 -13   0    9.61    4.93
  15  35   0   -0.83    3.95
  35 -15   0    1.80    4.43
  17  35   0    1.37    4.14
  35 -17   0    6.93    4.46
  35 -19   0   -3.43    4.24
  19  35   0    5.46    4.75
  35 -21   0   -1.19    4.37
  20 -36   0   15.58    6.84
  18 -36   0   42.42    7.79
  36  16   0  166.43   12.22
  16 -36   0  181.20   12.68
  14 -36   0    6.19    5.84
  36  14   0   -0.09    5.13
  12 -36   0   32.45    6.91
  36  12   0   20.53    6.27
  36  10   0   -1.46    4.80
  10 -36   0   -0.05    5.23
   8 -36   0   96.15    9.54
  36   8   0   95.29    9.37
  36   6   0   -4.21    4.61
  36   4   0    0.62    4.79
  36   2   0   78.94    8.58
  -2 -36   0   26.81    5.49
  -4 -36   0   81.97    7.63
  -6 -36   0  106.94    8.59
  36  -6   0   91.01    7.73
  -8 -36   0    4.52    4.87
  36  -8   0   20.31    5.05
 -10 -36   0   24.67    5.92
  36 -10   0   26.59    5.49
 -12 -36   0   -6.10    4.30
  12  36   0    5.98    4.28
  36 -12   0    1.64    4.14
  36 -14   0   40.42    6.39
  14  36   0   33.95    5.87
  36 -16   0   48.10    7.04
  16  36   0   20.01    5.53
  18  36   0    2.28    4.63
  36 -18   0   13.00    5.49
  36 -20   0    2.00    4.73
  19 -37   0   -3.07    5.64
  17 -37   0    2.54    5.78
  15 -37   0    4.02    6.04
  13 -37   0   -2.29    5.52
  37  13   0    1.46    5.16
  37  11   0   -2.64    4.51
  11 -37   0   -3.22    5.49
  37   9   0    0.11    4.91
   9 -37   0   -2.86    5.51
  37   7   0   -0.01    4.90
  37   5   0   -4.76    4.70
  37   3   0    0.06    5.01
  -3 -37   0   -2.76    4.07
  -5 -37   0    3.42    4.38
  -7 -37   0    1.48    4.29
  37  -7   0   -1.31    3.74
  -9 -37   0   -1.60    4.49
  37  -9   0   -3.19    3.66
  37 -11   0    4.21    4.53
 -11 -37   0    8.62    5.03
  13  37   0   -3.50    3.81
  37 -13   0    3.51    4.63
  15  37   0   -3.95    3.77
  37 -15   0   -2.04    4.27
  37 -17   0    7.01    4.84
  37 -19   0   -3.45    4.04
  16 -38   0   17.28    6.97
  14 -38   0   47.71    8.84
  38  12   0  139.81   11.70
  12 -38   0  101.57   10.68
  10 -38   0   11.51    6.48
  38  10   0    9.31    5.79
  38   8   0   23.87    6.56
  38   6   0   -7.07    4.87
  38   4   0  123.14   10.72
  -4 -38   0   54.12    6.93
  -6 -38   0    8.28    5.08
  38  -8   0    4.00    4.19
  -8 -38   0    3.13    4.84
 -10 -38   0  124.34    9.76
  38 -10   0  108.59    9.29
  38 -12   0   10.32    5.23
  38 -14   0   85.63    8.70
  14  38   0   78.59    8.39
  38 -16   0    6.21    5.06
  13 -39   0   -0.97    6.30
  39   9   0    6.18    5.43
  39   7   0   -4.29    4.89
  39   5   0   -7.08    4.95
  -5 -39   0   -0.73    4.93
  -7 -39   0    1.19    4.86
  39  -9   0    0.20    4.57
  -9 -39   0    2.90    5.13
  39 -11   0   -1.40    4.50
  39 -13   0    3.41    4.87
  40   8   0    3.85    6.07
  40   6   0   -5.65    5.51
  -6 -40   0   22.05    6.26
  -8 -40   0    7.55    5.37
  -7 -41   0   -0.60    5.22
   0   1  -1 2339.21   54.90
  -1   0  -1 2321.44   54.85
   1   0   1 2284.57   51.57
   1   0  -1 2339.04   55.01
   0  -1  -1 2358.83   55.01
  -1   2  -1   32.67    1.47
   2   1  -1   37.23    1.90
   2   1   1   31.78    1.72
   1  -2  -1   36.90    1.99
   1   2   1  229.91    6.70
   2  -1   1  219.38    5.80
   1   2  -1  216.61    6.37
   2  -1   1  227.46    6.17
   2  -1  -1  219.72    6.77
   3   2  -1 2154.12   51.53
   3   2   1 2155.49   51.42
   2  -3  -1 2236.36   51.96
   0   3   1 1303.21   29.43
   0   3   1 1301.70   31.29
   3   0   1 1282.35   30.67
   0   3  -1 1302.84   30.69
   3   0  -1 1266.95   31.23
   2   3  -1   18.94    1.30
   3  -2   1   18.27    0.92
   2   3   1   16.32    1.40
   3  -2  -1   19.46    1.63
   4   3  -1 1058.07   26.17
   4   3   1 1079.41   26.13
   3  -4  -1 1074.89   26.48
   3  -4  -1 1084.94   26.69
   4   1   1 1883.47   43.38
   4   1  -1 1845.97   43.86
  -1   4   1 1722.85   43.97
  -1   4  -1 1840.93   43.35
  -1   4   1 1898.24   41.49
   4  -1  -1  610.53   15.47
   1   4  -1  576.95   14.62
   1   4   1  598.18   15.32
   4  -1   1  589.61   14.42
   4  -3  -1  143.06    4.97
   3   4   1  137.36    4.56
   4  -3  -1  138.84    4.46
  -3  -4   1  132.33    4.35
   4  -3   1  133.97    3.53
   3   4  -1  143.60    4.39
   4  -5  -1  611.90   15.80
   4  -5  -1  604.66   16.09
   5   4   1  598.77   15.51
  -5  -4   1  616.04   14.89
   4  -5   1  601.67   15.45
   5   4  -1  585.25   15.54
  -2   5  -1  906.51   21.79
   2  -5  -1  915.14   22.88
  -2   5   1  927.32   21.58
   2  -5  -1  899.22   22.80
   5   2   1  915.29   22.19
   5   2   1  914.80   22.97
   5   2  -1  899.99   22.60
   0  -5  -1  489.16   13.61
   0   5  -1  524.21   12.66
   5   0   1  532.11   13.68
   5   0  -1  505.69   13.56
   0   5   1  507.08   13.63
   0  -5   1  525.19   13.11
   5   0   1  520.65   12.75
   2   5   1   18.99    1.57
   5  -2  -1   20.95    1.81
  -2  -5   1   18.45    1.56
   5  -2   1   18.50    1.54
   5  -2   1   19.48    0.99
   2   5  -1   16.60    1.24
   5  -4  -1 1576.66   38.13
  -4  -5   1 1567.48   36.14
   5  -4  -1 1589.39   37.86
   4   5  -1 1531.32   37.39
   4   5   1 1541.82   37.62
   5  -6  -1  229.22    7.43
   5  -6   1  225.51    6.77
   6   5   1  218.26    6.84
   6   5  -1  217.16    6.84
  -6  -5   1  230.53    6.61
   3  -6   1  642.72   15.98
   6   3  -1  607.15   16.27
   3  -6  -1  651.38   16.55
   6   3   1  616.36   16.62
  -3   6  -1  611.51   15.21
   6   3   1  626.61   15.96
  -6  -3   1  640.46   15.30
   3  -6  -1  637.84   16.69
  -1   6   1  395.30   11.06
   6   1  -1  389.31   10.84
  -1   6  -1  401.93    9.75
   6   1   1  390.31   10.94
   1  -6   1  389.59   10.60
   6   1   1  394.77   10.18
   1  -6  -1  387.37   10.94
  -1  -6   1  178.92    5.54
   1   6   1  167.13    5.68
   6  -1  -1  177.57    5.89
   6  -1   1  170.93    4.78
   1   6  -1  167.97    4.93
   6  -1   1  171.84    5.62
   3   6   1  753.59   18.94
   6  -3   1  733.84   17.70
   6  -3   1  753.01   18.92
   6  -3  -1  741.51   19.26
   6  -3  -1  737.03   18.72
   3   6  -1  721.97   18.37
   5   6  -1   47.55    2.51
   6  -5  -1   43.49    2.98
   5   6   1   48.79    2.64
  -5  -6   1   43.80    2.52
   6  -5  -1   45.05    2.56
   6  -5   1   48.08    1.68
   6  -5   1   47.00    2.51
   7   6   1  271.86    8.00
   6  -7  -1  277.46    8.30
  -6   7  -1  220.89    6.53
  -7  -6   1  264.30    7.67
   6  -7   1  282.09    8.01
   6  -7  -1  265.72    8.51
   7   6  -1  260.93    8.03
   7   4  -1 1570.66   38.35
   7   4   1 1574.32   38.82
   4  -7  -1 1591.10   38.70
  -4   7  -1 1596.41   37.43
   4  -7  -1 1563.08   38.67
  -7  -4   1 1559.63   36.43
   4  -7   1 1585.42   38.13
   2  -7  -1    2.00    1.04
  -2   7  -1    1.44    0.42
   7   2   1    1.67    0.90
  -2   7   1    0.35    1.01
  -2   7   1    2.69    1.14
   2  -7   1    1.65    1.08
   7   2  -1    0.57    0.83
   7   2   1    1.34    0.78
  -7  -2   1    1.34    0.86
   2  -7   1    1.08    0.80
   7   0   1   89.04    3.17
   0  -7  -1  100.73    4.07
   0   7  -1   98.00    3.08
   0   7   1   91.53    3.95
   0  -7   1   92.14    3.80
   7   0  -1   94.18    3.95
   7  -2   1  110.46    3.37
   2   7  -1  113.69    3.77
   2   7   1   99.83    4.17
  -2  -7   1  109.09    4.19
   7  -2  -1  109.37    4.47
   7  -2  -1  109.14    3.93
   7  -4   1 1306.05   31.79
   4   7   1 1288.37   31.75
   7  -4   1 1268.23   30.51
   4   7  -1 1270.24   31.30
   7  -4  -1 1304.77   31.78
   7  -4  -1 1306.44   32.20
   7  -6   1  396.05   11.00
   6   7  -1  376.65   10.90
   6   7   1  393.25   11.08
   7  -6  -1  393.41   11.22
  -6  -7   1  388.54   10.66
   7  -6  -1  384.11   11.55
   7  -6   1  396.48    9.81
   7  -8   1  231.78    7.22
   7  -8  -1  222.33    7.71
  -7   8  -1  210.92    5.85
  -8  -7   1  212.76    6.89
  -7   8  -1  221.66    5.50
   8   7  -1  226.33    7.33
   8   7   1  226.49    7.29
   8   5   1   13.02    1.73
   5  -8   1   11.82    1.54
  -8  -5   1   12.80    1.60
  -5   8  -1   10.63    0.79
   5  -8  -1   12.27    1.66
   8   5  -1   11.92    1.55
   8   5   1   12.25    1.57
   5  -8  -1   11.68    1.82
   8   3   1  825.20   20.91
   3  -8  -1  794.35   20.80
  -3   8   1  795.48   20.91
   8   3  -1  770.74   20.56
  -3   8  -1  828.64   19.19
  -3   8   1  816.07   19.71
   3  -8   1  796.34   20.13
   3  -8   1  805.59   20.14
   8   3   1  773.88   20.05
  -8  -3   1  798.95   19.26
   1  -8   1  260.15    7.79
   8   1  -1  238.80    7.87
   1  -8   1  260.16    7.20
   8   1   1  255.70    7.94
  -1   8   1  258.19    8.08
  -1   8  -1  256.60    6.77
   1  -8  -1  258.22    8.01
  -8  -1   1  246.91    6.84
  -1  -8  -1  708.14   17.40
   8  -1  -1  718.56   19.00
  -1  -8  -1  727.59   19.10
   1   8   1  741.04   18.97
   8  -1   1  719.12   17.81
   8  -1  -1  724.29   18.23
   8  -1   1  734.97   18.87
   1   8  -1  734.12   17.92
  -1  -8   1  712.33   18.18
   3   8   1  493.75   13.70
   8  -3   1  497.66   13.68
  -3  -8   1  506.21   13.26
   8  -3  -1  516.72   13.50
   3   8  -1  499.70   13.15
   8  -3  -1  495.66   14.04
   8  -3   1  511.92   12.58
   5   8   1  796.32   20.56
   8  -5  -1  823.89   20.70
   8  -5   1  779.73   19.27
  -5  -8   1  818.94   19.86
   5   8  -1  783.67   20.22
   8  -5  -1  773.30   20.96
   8  -5   1  799.23   20.49
   8  -7   1    0.04    0.61
   7   8  -1    1.77    1.07
  -7  -8   1    0.49    1.14
   8  -7  -1    0.63    1.00
   8  -7   1    0.17    1.06
   8  -7  -1    0.64    1.22
   7   8   1    0.07    0.99
  -8   9  -1  576.84   13.28
   8  -9   1  574.20   15.61
  -8   9  -1  552.65   14.13
   8  -9  -1  568.53   16.12
   9   8   1  561.95   15.59
   9   8  -1  572.24   15.75
   8  -9  -1  572.33   16.03
  -9  -8   1  575.78   15.01
   9   6   1  772.00   19.91
  -9  -6   1  776.48   19.14
   6  -9  -1  770.67   20.46
   9   6   1  746.52   20.36
   6  -9  -1  771.37   20.50
  -6   9  -1  773.98   18.51
   9   6  -1  759.97   20.17
   6  -9   1  765.69   19.96
  -4   9   1  692.45   17.57
   4  -9  -1  693.11   18.58
   9   4   1  715.51   18.64
  -4   9   1  682.16   18.67
   9   4  -1  693.50   18.44
   4  -9   1  699.42   18.06
  -9  -4   1  677.42   17.18
   4  -9   1  685.51   17.96
  -4   9  -1  722.57   16.83
   9   2  -1   -0.22    1.10
   2  -9   1    1.47    1.16
   9   2   1    0.31    0.91
  -2   9   1    1.45    1.23
   2  -9   1    0.21    1.02
  -9  -2   1    0.89    1.00
  -2   9  -1    0.62    0.62
   2  -9  -1   -0.23    1.00
   9   2   1    0.57    1.03
   0  -9   1   34.52    2.03
   9   0   1   33.84    1.96
   0  -9  -1   32.77    2.01
   0  -9   1   34.95    2.51
   0  -9  -1   31.75    2.50
   9   0  -1   33.93    1.97
   9   0   1   38.79    2.48
   0   9   1   33.56    2.46
   9   0  -1   36.56    2.66
   0   9  -1   32.35    1.76
   9  -2  -1   34.46    2.12
   9  -2   1   38.18    1.98
   2   9   1   34.39    2.50
  -2  -9  -1   37.63    2.75
   9  -2   1   38.40    2.40
   2   9  -1   35.47    2.08
  -2  -9  -1   32.86    2.17
   9  -2  -1   35.25    2.65
  -2  -9   1   31.49    2.33
   4   9   1   28.97    2.28
   9  -4   1   34.90    2.42
   9  -4  -1   28.70    2.11
   4   9  -1   32.42    2.15
  -4  -9   1   30.95    2.32
   9  -4  -1   26.29    2.47
   9  -4   1   31.18    1.80
   9  -6  -1  488.43   13.82
   9  -6  -1  490.09   14.20
   6   9  -1  485.59   13.48
  -6  -9   1  490.96   13.25
   6   9   1  493.83   13.73
   9  -6   1  497.78   12.48
  -8  -9   1 1856.73   43.83
   9  -8  -1 1833.33   46.10
   9  -8   1 1916.00   44.27
   9  -8  -1 1903.27   46.20
   8   9   1 1834.67   45.55
   8   9  -1 1864.52   45.58
   9 -10   1  116.18    5.03
  10   9  -1  112.35    5.10
   9 -10  -1  120.53    5.26
  -9  10  -1  109.56    3.48
 -10  -9   1  109.09    4.98
  10   9   1  110.90    5.00
   9 -10  -1  112.52    5.45
  -9  10  -1  111.97    3.76
   7 -10  -1 1356.10   33.72
   7 -10  -1 1342.65   33.82
  10   7  -1 1314.51   33.39
 -10  -7   1 1335.46   31.83
  -7  10  -1 1333.71   31.62
  10   7   1 1314.13   33.61
   7 -10   1 1340.25   33.23
  10   7   1 1296.05   33.06
   5 -10   1   80.70    4.01
  -5  10   1   75.72    3.82
 -10  -5   1   76.33    3.60
   5 -10  -1   73.80    3.93
  10   5   1   76.41    3.85
  10   5  -1   72.86    3.78
  -5  10  -1   77.31    2.58
   5 -10   1   81.47    3.81
  10   5   1   71.90    3.60
  -5  10   1   70.04    3.94
   3 -10   1  230.69    7.59
   3 -10   1  230.38    7.14
 -10  -3   1  220.52    6.74
  -3  10  -1  237.79    6.24
  10   3   1  222.45    7.02
   3 -10  -1  219.27    7.67
   3 -10  -1  225.94    6.31
  10   3   1  243.88    7.70
  10   3  -1  218.92    7.57
  -3  10   1  226.72    7.79
  -1  10   1  133.38    5.39
  10   1   1  137.61    4.73
  10   1   1  130.78    5.12
  -1  10  -1  135.16    4.25
  10   1  -1  133.32    4.48
   1 -10   1  132.54    4.62
   1 -10  -1  139.97    5.43
  10   1  -1  131.59    5.32
   1 -10   1  132.04    5.25
   1 -10  -1  131.59    4.37
  -1 -10  -1   92.80    4.41
  -1 -10   1   92.51    3.42
  -1 -10  -1   92.15    3.60
   1  10   1  103.31    4.44
  10  -1   1   97.88    4.21
  10  -1   1   98.60    3.60
  10  -1  -1  102.26    4.52
  10  -1  -1   90.02    3.69
   1  10  -1   90.75    3.47
  10  -3  -1  516.78   13.93
  -3 -10  -1  511.11   13.31
  -3 -10   1  515.13   13.84
  10  -3   1  514.89   14.20
  10  -3   1  525.80   13.19
   3  10  -1  500.20   13.56
   3  10   1  519.81   14.33
  10  -3  -1  505.51   14.59
  10  -5   1  945.43   23.32
   5  10   1  986.85   24.69
   5  10  -1  928.66   24.08
  10  -5  -1  956.12   25.04
  -5 -10   1  951.50   23.68
  10  -5   1  963.02   24.52
  10  -5  -1  960.95   24.53
  10  -7   1 1926.27   44.82
   7  10   1 1871.28   46.06
   7  10  -1 1861.30   45.90
  10  -7  -1 1877.44   46.61
  -7 -10   1 1897.72   44.38
  10  -7  -1 1875.20   46.46
  10  -7   1 1881.63   46.19
   9  10   1   53.21    3.40
   9  10  -1   58.89    3.45
  10  -9   1   54.02    2.62
  10  -9  -1   63.20    4.07
  10  -9  -1   62.51    3.83
  10  -9   1   58.31    3.74
  -9 -10   1   60.04    3.58
  11  10   1    2.74    1.74
 -10  11  -1    5.74    1.02
  10 -11   1    4.07    1.84
 -10  11  -1    3.31    1.02
 -11 -10   1    9.17    2.18
  10 -11  -1    7.04    2.08
  11  10  -1    2.98    1.61
  10 -11  -1    6.76    1.80
  -8  11  -1    3.76    0.85
  11   8   1    5.23    1.67
   8 -11  -1    2.22    1.60
  11   8  -1    4.63    1.48
  11   8   1    3.13    1.42
 -11  -8   1    4.19    1.64
   8 -11  -1    4.17    1.64
   8 -11   1    2.05    1.54
  11   6   1 1162.55   30.07
  -6  11   1 1212.87   30.88
   6 -11  -1 1201.13   30.91
  -6  11   1 1218.28   29.01
   6 -11   1 1188.95   30.25
  11   6  -1 1177.23   30.48
  11   6   1 1186.20   30.63
 -11  -6   1 1187.79   28.89
   6 -11   1 1231.38   29.78
  -6  11  -1 1232.82   28.68
 -11  -4   1    2.33    1.33
  -4  11   1    0.87    1.23
   4 -11  -1    1.32    1.22
   4 -11   1    2.19    1.33
   4 -11   1   -1.45    1.18
  11   4   1    1.20    1.17
  -4  11  -1    2.33    0.68
  11   4   1    0.92    1.09
   4 -11  -1    1.37    0.88
  11   4  -1    3.12    1.44
  11   2   1   55.39    3.26
  11   2   1   54.83    2.96
  11   2  -1   51.03    3.46
   2 -11  -1   54.32    2.66
  -2  11   1   54.61    3.40
   2 -11  -1   57.96    3.47
   2 -11   1   58.76    2.98
  11   2  -1   53.18    2.58
   2 -11   1   61.40    3.58
  -2  11  -1   59.04    2.44
   0 -11   1  860.42   21.66
   0 -11   1  869.39   21.38
  11   0  -1  845.46   22.49
   0 -11  -1  846.43   20.64
   0  11   1  861.94   22.46
   0 -11  -1  847.24   22.62
  11   0  -1  826.35   21.53
  11   0   1  874.62   21.52
   0  11  -1  864.20   21.23
   2  11  -1 2243.58   54.12
  -2 -11  -1 2283.48   52.34
  11  -2  -1 2209.18   54.73
  11  -2   1 2255.23   53.94
  11  -2  -1 2265.60   55.35
   2  11   1 2288.69   55.12
  -2 -11   1 2294.49   53.06
  -2 -11  -1 2309.52   55.68
  11  -2   1 2310.73   55.28
  -2 -11   1 2298.16   54.10
  11  -4  -1  172.77    6.25
  11  -4   1  178.64    5.58
   4  11  -1  177.47    6.05
  -4 -11  -1  185.69    6.11
   4  11   1  178.32    6.54
  11  -4  -1  183.29    6.99
  11  -4   1  177.65    6.32
  -6 -11   1   14.76    2.08
   6  11   1   12.21    1.86
  11  -6  -1   11.76    2.18
  11  -6   1   12.75    1.95
  11  -6  -1   13.26    1.89
   6  11  -1   16.78    1.93
  11  -6   1   13.58    1.50
  -8 -11   1   35.39    3.03
   8  11   1   28.11    2.57
   8  11  -1   34.71    2.74
  11  -8  -1   34.19    3.15
  11  -8  -1   40.20    3.07
  11  -8   1   34.82    2.28
  11  -8   1   30.04    2.65
 -10 -11   1   18.00    2.55
  10  11   1   17.38    2.39
  11 -10  -1   20.75    2.56
  11 -10   1   20.16    2.52
  10  11  -1   16.56    2.24
  11 -10  -1   15.81    2.51
  11 -10   1   14.19    1.58
  11 -12  -1 1361.83   36.16
  11 -12  -1 1405.78   36.00
  11 -12   1 1387.17   35.74
  11 -12  -1 1423.14   32.74
 -12 -11   1 1449.42   34.45
 -11  12  -1 1435.73   31.83
 -11  12  -1 1357.44   33.82
  12  11   1 1398.28   35.62
  12  11  -1 1358.39   35.67
  -9  12  -1   43.06    2.20
  12   9   1   46.99    3.40
   9 -12   1   39.42    3.38
   9 -12  -1   42.04    2.42
  12   9  -1   41.61    3.30
   9 -12  -1   41.34    3.42
   9 -12  -1   44.11    3.54
  12   9   1   35.75    3.02
 -12  -9   1   43.35    3.35
   7 -12   1   98.10    4.75
   7 -12  -1  102.48    3.69
   7 -12   1   92.28    4.83
  -7  12   1   89.00    4.85
  -7  12   1  101.68    4.74
   7 -12  -1   98.70    4.94
  12   7  -1  102.89    4.93
  12   7   1  103.31    4.83
 -12  -7   1   93.39    4.57
  -7  12  -1   97.47    3.37
  12   7   1   94.06    4.53
  12   5   1  138.61    5.60
  -5  12   1  128.26    5.74
  -5  12   1  126.88    5.32
  -5  12  -1  137.33    4.23
   5 -12   1  136.75    5.27
  12   5  -1  134.15    5.84
   5 -12  -1  131.21    4.43
   5 -12  -1  124.03    5.61
 -12  -5   1  129.24    5.11
  12   5   1  131.84    5.31
   5 -12   1  143.83    5.82
  -3  12   1 1400.32   35.19
   3 -12  -1 1390.48   35.40
  12   3  -1 1365.72   35.10
   3 -12  -1 1411.81   32.54
   3 -12   1 1389.06   33.90
  12   3   1 1394.59   35.11
  12   3   1 1370.04   34.31
  12   3  -1 1412.28   33.86
  -3  12  -1 1412.84   33.43
   3 -12   1 1395.07   34.43
  12   1  -1  159.65    6.43
  12   1  -1  163.29    5.55
   1 -12   1  157.58    5.53
   1 -12  -1  168.77    5.43
   1 -12   1  174.14    6.40
   1 -12  -1  171.47    6.63
  12   1   1  168.68    5.79
  -1  12  -1  176.73    5.40
  -1  12   1  165.55    6.46
  12   1   1  166.18    6.22
  12  -1   1   60.23    3.12
   1  12   1   65.11    3.72
  12  -1  -1   66.04    3.95
  -1 -12  -1   59.69    3.10
  -1 -12  -1   64.60    3.85
  12  -1  -1   59.78    3.13
  -1 -12   1   60.94    3.53
   1  12  -1   68.02    3.07
  -1 -12   1   66.76    3.01
  12  -1   1   64.65    3.52
  -3 -12   1  279.30    8.91
  12  -3   1  284.16    8.91
   3  12   1  267.06    9.01
  -3 -12  -1  284.44    8.43
  -3 -12   1  285.97    7.93
  12  -3  -1  269.08    9.31
  12  -3   1  277.57    8.15
  12  -3  -1  283.04    8.73
   3  12  -1  280.88    8.42
  12  -5   1   48.14    2.63
   5  12   1   44.79    3.05
  -5 -12  -1   41.02    2.82
  12  -5  -1   39.28    3.29
   5  12  -1   39.63    2.75
  -5 -12   1   45.63    3.18
  12  -5   1   48.71    3.05
  12  -5  -1   45.87    3.15
   7  12   1 3311.92   78.95
  12  -7   1 3280.47   79.23
  12  -7   1 3351.90   77.69
  12  -7  -1 3197.01   79.33
  -7 -12   1 3366.17   76.04
   7  12  -1 3238.50   78.58
  12  -7  -1 3350.12   79.58
   9  12   1 1033.10   26.77
  12  -9   1 1003.67   26.70
  -9 -12   1 1062.10   25.93
  12  -9  -1  992.59   27.00
  12  -9  -1 1022.90   27.25
   9  12  -1  995.38   26.62
  12  -9   1 1047.14   25.37
  11  12   1 1189.72   30.62
  12 -11  -1 1174.19   30.97
  11  12  -1 1190.71   30.69
  12 -11  -1 1205.86   31.24
 -11 -12   1 1167.84   29.45
  12 -11   1 1162.62   30.64
  12 -11   1 1167.78   28.85
  13  12  -1   23.26    2.85
  12 -13   1   29.20    3.31
  12 -13  -1   31.60    3.25
  13  12   1   24.70    3.12
 -13 -12   1   26.32    3.09
  12 -13  -1   28.49    3.22
  12 -13  -1   23.44    2.12
 -12  13  -1   31.10    2.12
 -12  13  -1   30.38    2.18
 -13 -10   1  403.76   12.09
  10 -13  -1  388.75   12.67
  10 -13  -1  381.82   12.79
  10 -13   1  383.64   12.31
 -10  13  -1  399.41   10.71
  10 -13  -1  413.89   10.67
  13  10   1  417.00   12.54
  13  10  -1  388.31   12.59
  13  10   1  398.35   12.39
  13   8  -1 1683.96   42.55
  -8  13  -1 1703.36   40.35
  13   8   1 1700.59   42.51
  -8  13   1 1701.26   40.13
   8 -13   1 1706.19   42.27
   8 -13  -1 1720.83   39.21
   8 -13   1 1690.16   41.11
 -13  -8   1 1649.45   40.37
  -8  13   1 1707.68   42.75
   8 -13  -1 1679.60   42.92
  13   8   1 1682.68   42.06
  -6  13   1    7.27    1.81
  -6  13  -1    7.26    1.04
   6 -13  -1    5.92    1.92
  13   6  -1    6.10    1.90
  13   6   1    7.15    1.83
  -6  13   1   11.28    2.18
   6 -13  -1    8.25    1.39
   6 -13   1    4.63    1.82
  13   6   1    5.72    1.70
  13   6  -1    8.65    1.22
   6 -13   1    5.53    1.90
   4 -13   1   70.03    4.07
  -4  13   1   67.34    3.98
  13   4   1   68.51    3.79
  13   4  -1   62.41    3.93
   4 -13   1   67.01    3.64
   4 -13  -1   64.09    3.06
  13   4  -1   60.53    2.90
   4 -13  -1   69.59    4.08
  -4  13  -1   64.35    2.74
  13   4   1   60.57    3.56
   2 -13  -1    7.76    1.33
  13   2   1    4.97    1.46
  13   2   1    7.04    1.58
  13   2  -1    7.84    1.88
  -2  13  -1    9.96    1.22
   2 -13   1    5.96    1.49
  -2  13   1    5.42    1.55
   2 -13  -1    7.20    1.82
  13   2  -1    8.32    1.30
   2 -13   1    7.80    1.90
  13   0   1    5.24    1.36
  13   0   1    2.69    1.31
  13   0  -1    4.89    1.70
   0 -13   1    2.67    1.46
   0  13  -1    5.19    1.11
   0 -13  -1    3.01    1.51
   0 -13  -1    3.24    1.27
   0 -13   1    1.80    1.14
   0  13   1    3.19    1.43
  13   0  -1    4.57    1.24
   2  13   1  667.27   18.28
  13  -2  -1  662.26   18.65
   2  13  -1  666.37   17.40
  13  -2   1  678.24   18.19
  -2 -13  -1  673.41   18.68
  13  -2  -1  659.96   17.76
  13  -2   1  668.16   17.33
  -2 -13   1  650.11   17.09
  -2 -13  -1  668.26   17.10
  -4 -13   1   50.95    3.51
  13  -4   1   43.86    3.16
  -4 -13  -1   55.36    3.34
  -4 -13   1   55.82    2.67
  13  -4   1   53.58    2.98
   4  13   1   52.85    3.34
   4  13  -1   51.40    3.04
  13  -4  -1   53.37    3.30
  13  -4  -1   45.22    3.55
  13  -6  -1 1242.39   32.10
  13  -6   1 1288.27   32.16
  -6 -13   1 1223.36   30.89
   6  13  -1 1266.94   31.68
   6  13   1 1244.53   32.12
  13  -6   1 1266.26   30.94
  13  -6  -1 1276.70   32.69
  13  -8  -1  134.37    6.33
  13  -8  -1  132.39    5.97
  13  -8   1  147.33    5.93
   8  13  -1  137.09    5.72
  -8 -13   1  131.57    5.80
   8  13   1  143.09    6.01
  13  -8   1  133.84    5.04
  13 -10   1  233.49    7.37
  13 -10  -1  228.08    8.91
  13 -10  -1  239.73    8.78
  10  13  -1  240.91    8.66
  10  13   1  243.47    8.63
  13 -10   1  234.64    8.52
 -10 -13   1  235.41    8.36
  13 -12  -1  284.60   10.36
  12  13   1  289.69   10.08
 -12 -13   1  292.77    9.93
  12  13  -1  292.11   10.14
  13 -12   1  297.14   10.16
  13 -12   1  273.56    8.41
  13 -12  -1  275.22   10.23
  13 -14  -1    5.01    2.05
 -14 -13   1    0.50    2.02
  13 -14   1    2.37    2.33
  13 -14  -1    1.77    2.10
  14  13   1    3.74    2.16
  14  13  -1    1.78    1.69
  14  13   1    1.01    1.60
  14  11  -1  435.85   13.64
 -14 -11   1  401.17   12.64
  11 -14   1  428.28   13.25
  14  11   1  410.23   13.12
  11 -14  -1  426.02   13.43
 -11  14  -1  422.04   11.43
  11 -14  -1  424.54   11.34
  11 -14  -1  427.46   13.86
  14  11   1  422.11   13.13
   9 -14   1  699.92   19.21
  -9  14   1  707.75   18.67
  14   9   1  696.08   19.46
   9 -14   1  674.50   19.32
  14   9   1  685.84   19.30
  -9  14  -1  725.33   17.63
 -14  -9   1  712.27   18.70
  -9  14   1  678.45   19.78
   9 -14  -1  680.38   19.96
   9 -14  -1  703.26   17.36
  14   9  -1  689.08   19.77
  -7  14  -1    9.36    1.23
  -7  14   1    9.07    2.01
  14   7  -1   13.18    2.38
   7 -14   1    5.49    2.06
   7 -14   1   12.37    2.45
   7 -14  -1    6.25    2.09
   7 -14  -1    6.19    1.48
  -7  14   1   11.21    2.31
  14   7   1    8.30    2.00
  14   7  -1    8.63    1.30
  14   7   1    9.71    2.06
  14   5   1   77.14    4.26
   5 -14   1   84.97    4.40
   5 -14   1   87.53    4.73
  14   5   1   80.77    4.30
   5 -14  -1   90.02    4.98
   5 -14  -1   84.46    3.62
  -5  14  -1   89.36    3.39
  -5  14   1   83.40    4.69
  14   5  -1   91.67    3.59
  14   5  -1   87.21    4.93
   3 -14  -1   29.84    2.20
   3 -14  -1   28.40    2.94
   3 -14   1   25.95    2.45
   3 -14   1   27.78    2.76
  14   3   1   28.57    2.61
  14   3  -1   33.63    2.29
  14   3   1   23.76    2.31
  -3  14  -1   27.64    1.91
  14   3  -1   25.08    2.73
  -3  14   1   25.73    2.72
  -1  14   1  873.01   23.31
  14   1  -1  850.98   23.45
  -1  14  -1  890.02   21.94
   1 -14   1  871.64   22.36
  14   1   1  870.81   22.45
  14   1  -1  879.79   22.30
   1 -14   1  847.08   22.42
   1 -14  -1  876.68   23.63
   1 -14  -1  865.31   21.45
  14   1   1  874.88   23.12
  14  -1  -1   12.09    2.28
   1  14   1   12.62    2.07
  14  -1   1   10.56    1.87
  14  -1   1   10.65    1.69
   1  14  -1   13.01    1.58
  -1 -14   1   10.47    1.58
  14  -1  -1   12.99    1.73
  -1 -14  -1    8.72    1.61
  -1 -14   1   11.59    2.02
  -1 -14  -1   11.30    2.16
   3  14  -1  655.88   17.58
  -3 -14  -1  657.21   18.69
  -3 -14  -1  657.09   17.27
  14  -3   1  669.91   17.46
  14  -3  -1  669.87   18.02
  -3 -14   1  671.10   17.19
  14  -3  -1  650.03   18.75
  14  -3   1  662.18   18.15
   3  14   1  661.72   18.40
   5  14  -1   55.79    3.40
  -5 -14   1   58.31    3.83
  14  -5  -1   47.92    3.81
   5  14   1   64.74    3.79
  14  -5   1   55.76    3.23
  -5 -14  -1   51.03    3.53
  -5 -14   1   64.55    2.98
  14  -5   1   52.72    3.48
  14  -5  -1   55.06    3.62
  14  -7  -1  125.30    6.23
  14  -7   1  132.88    5.08
   7  14   1  126.52    5.77
  14  -7   1  125.63    5.63
  14  -7  -1  132.88    5.90
   7  14  -1  133.82    5.62
  -7 -14   1  134.28    5.74
   9  14   1  276.86    9.69
  14  -9   1  284.67    9.66
  14  -9   1  286.15    8.69
  14  -9  -1  273.92    9.70
   9  14  -1  286.93    9.66
  14  -9  -1  280.38   10.14
  -9 -14   1  279.04    9.46
  14 -11  -1  569.80   17.03
  14 -11  -1  592.92   17.23
 -11 -14   1  531.27   15.95
  11  14  -1  589.10   16.82
  14 -11   1  560.04   15.16
  11  14   1  571.27   16.70
  14 -11   1  547.59   16.55
 -13 -14   1   72.49    4.85
  13  14  -1   82.70    4.93
  14 -13  -1   73.17    5.15
  14 -13   1   82.02    3.81
  14 -13  -1   82.02    5.31
  14 -13   1   89.27    5.49
  13  14   1   84.81    4.87
  15  14   1  246.69    9.28
  15  14   1  249.55    9.74
 -15 -14   1  265.16    9.60
  15  14  -1  254.56    9.97
  14 -15  -1  247.01   10.08
  14 -15  -1  249.86    9.85
  14 -15   1  264.82    9.97
  12 -15  -1   87.66    3.95
  15  12   1   84.58    5.22
  15  12  -1   82.75    5.26
  15  12   1   83.43    4.76
  12 -15   1   81.29    5.08
 -15 -12   1   85.05    5.35
  12 -15  -1   82.89    5.33
  12 -15  -1   75.01    5.00
 -10  15   1  136.98    6.58
  10 -15   1  148.84    6.66
  15  10   1  145.41    6.57
  10 -15   1  145.92    6.50
 -15 -10   1  140.69    6.41
 -10  15   1  150.47    6.43
 -10  15  -1  144.38    4.95
  10 -15  -1  147.68    5.24
  15  10   1  141.00    6.29
  10 -15  -1  148.46    6.93
  15  10  -1  140.92    6.72
   8 -15  -1  727.50   17.76
  15   8  -1  700.26   17.75
  -8  15  -1  710.26   17.87
  15   8  -1  697.05   20.11
  15   8   1  701.37   19.69
   8 -15  -1  692.07   20.36
  15   8   1  681.48   19.53
  -8  15   1  740.14   20.32
  -8  15   1  710.55   18.87
   8 -15   1  736.08   19.61
   8 -15   1  677.90   19.48
  -6  15   1  406.49   12.76
   6 -15  -1  416.29   11.00
  15   6   1  373.23   12.07
   6 -15   1  398.75   12.16
  -6  15  -1  403.76   10.82
   6 -15   1  383.16   12.28
   6 -15  -1  410.94   13.01
  15   6   1  396.34   12.33
  15   6  -1  399.74   10.89
  15   6  -1  399.18   12.93
  15   4  -1    8.09    1.48
  15   4   1    9.64    1.98
  -4  15  -1   12.17    1.37
  -4  15   1   12.91    2.23
   4 -15   1    6.91    1.79
   4 -15  -1    8.90    1.55
  15   4   1   11.69    1.99
  15   4  -1    7.96    2.10
   4 -15  -1    9.41    2.20
   4 -15   1    4.60    1.93
  15   2  -1   -0.76    1.32
  -2  15  -1    0.57    0.79
  15   2  -1    2.47    1.15
  15   2   1    0.86    1.27
   2 -15   1    1.32    1.36
  -2  15   1    0.78    1.32
   2 -15  -1    1.71    1.62
   2 -15  -1   -0.81    1.05
  15   2   1    0.23    1.19
   2 -15   1    3.49    1.66
  15   0  -1   13.48    2.39
   0  15  -1    8.90    1.49
  15   0  -1   12.02    1.75
   0  15   1    8.60    1.88
  15   0   1   10.82    1.90
   0 -15   1    8.79    1.99
   0 -15   1   10.81    1.77
   0 -15  -1   13.22    2.39
   0 -15  -1   10.54    1.73
  15   0   1   10.51    1.83
  15  -2   1   41.32    2.83
  -2 -15  -1   35.38    2.78
  -2 -15  -1   35.39    3.23
  15  -2  -1   42.24    2.96
  15  -2  -1   39.91    3.53
  15  -2   1   39.93    3.05
   2  15   1   38.49    3.19
   2  15  -1   40.47    2.71
  -2 -15   1   37.04    2.58
  -2 -15   1   31.58    2.95
  -4 -15  -1 1824.51   43.35
  15  -4  -1 1829.25   45.96
  15  -4   1 1788.94   45.31
   4  15  -1 1804.97   44.69
   4  15   1 1802.48   45.41
  15  -4  -1 1863.94   45.35
  15  -4   1 1837.47   44.41
  -4 -15   1 1839.32   44.31
  15  -6   1   42.42    3.30
   6  15  -1   48.41    3.36
  15  -6  -1   45.36    3.83
  15  -6   1   46.52    3.18
  15  -6  -1   43.10    3.38
   6  15   1   46.03    3.44
  -6 -15  -1   41.85    3.31
  -6 -15   1   39.89    3.38
  -6 -15   1   45.68    2.70
  15  -8  -1  100.65    5.69
  15  -8   1  106.11    4.69
   8  15  -1  101.52    5.10
  -8 -15   1  107.10    5.28
  15  -8  -1   99.17    5.28
  15  -8   1  116.07    5.51
   8  15   1  102.52    5.17
  15 -10   1  863.63   22.04
  10  15  -1  870.05   23.40
  15 -10  -1  849.45   23.66
  10  15   1  845.19   23.33
  15 -10   1  829.80   23.29
 -10 -15   1  866.64   22.66
  15 -10  -1  832.41   23.79
  12  15  -1   61.01    4.27
  15 -12  -1   65.18    4.72
  15 -12   1   66.57    4.63
  12  15   1   63.17    4.49
  15 -12  -1   67.86    4.65
  15 -12   1   61.67    3.54
 -12 -15   1   57.71    4.33
  15 -14  -1   10.94    2.67
  15 -14  -1   18.46    3.10
  14  15  -1   13.66    2.79
  14  15   1   10.40    2.56
 -14 -15   1   11.30    2.86
  15 -14   1   17.08    3.10
  15 -16  -1    8.04    2.52
  15 -16   1   14.33    3.30
  15 -16  -1    2.36    2.48
  16  15   1    7.68    2.24
  16  15   1    9.14    2.86
  16  15  -1    7.19    2.48
 -16 -15   1    8.24    2.89
  16  13   1  260.49    9.70
 -13  16   1  253.25    9.23
  13 -16   1  264.42    9.90
  16  13  -1  234.84    9.79
  16  13   1  252.16    9.24
 -16 -13   1  238.57    9.40
  13 -16  -1  234.32   10.03
  11 -16   1  202.16    8.38
  11 -16   1  200.82    8.41
 -11  16   1  220.38    8.72
  11 -16  -1  199.69    8.84
 -11  16   1  213.47    8.09
  16  11  -1  194.77    8.43
  16  11   1  207.57    8.40
  16  11   1  224.65    8.26
  11 -16  -1  214.16    6.89
  16   9  -1  119.31    6.12
  -9  16   1  113.82    5.93
   9 -16   1  123.43    5.99
  16   9   1  119.45    5.81
   9 -16  -1  116.00    6.33
  -9  16   1  122.48    5.65
  16   9   1  121.16    5.67
   9 -16   1  118.43    6.08
  -9  16  -1  110.10    4.29
   9 -16  -1  127.25    4.86
   7 -16  -1    0.01    1.53
  -7  16   1    4.25    1.87
   7 -16  -1    3.70    1.45
  -7  16  -1    1.59    0.97
  16   7   1    0.47    1.74
  16   7  -1    0.16    1.84
   7 -16   1    0.14    1.87
  16   7   1    4.26    1.70
  16   7  -1    0.29    1.07
   7 -16   1    1.43    1.89
   5 -16   1 1339.31   32.93
  16   5   1 1314.42   33.43
   5 -16   1 1302.79   33.38
   5 -16  -1 1326.73   31.35
  -5  16  -1 1332.66   32.05
  -5  16   1 1316.81   33.95
  16   5  -1 1290.04   34.18
  16   5  -1 1332.86   32.36
  16   5   1 1307.18   33.67
   5 -16  -1 1243.77   34.30
   3 -16   1    5.72    1.99
  16   3  -1    7.65    1.56
   3 -16  -1    7.95    1.63
   3 -16   1    6.85    1.79
  -3  16   1    9.82    2.10
  16   3  -1    4.13    1.95
  -3  16  -1   10.35    1.43
   3 -16  -1    2.80    1.87
  16   3   1    2.76    1.51
  16   3   1    6.66    1.86
  16   1  -1   53.00    4.05
  -1  16  -1   53.02    3.00
   1 -16  -1   50.20    3.19
  16   1  -1   54.67    3.31
   1 -16   1   47.11    3.21
   1 -16  -1   45.91    3.79
   1 -16   1   50.54    3.69
  -1  16   1   51.08    3.66
  16   1   1   44.79    3.32
  16   1   1   47.36    3.38
  -1 -16   1   27.67    2.37
  -1 -16  -1   24.49    2.42
  -1 -16   1   25.06    2.74
   1  16  -1   24.76    2.22
  16  -1   1   27.21    2.54
   1  16   1   27.35    2.82
  16  -1  -1   21.81    2.94
  16  -1  -1   21.40    2.30
  -1 -16  -1   19.17    2.82
  16  -1   1   21.87    2.48
  16  -3  -1  842.94   22.22
  -3 -16  -1  830.88   23.01
   3  16   1  829.80   22.56
  16  -3   1  823.48   21.67
  16  -3  -1  818.26   23.00
  -3 -16   1  816.24   21.84
   3  16  -1  828.35   21.78
  -3 -16   1  817.28   21.40
  16  -3   1  812.40   22.27
  -3 -16  -1  848.89   21.41
  -5 -16  -1 1268.36   31.28
  16  -5  -1 1278.59   32.67
   5  16  -1 1320.79   32.24
  16  -5   1 1239.37   32.57
  -5 -16   1 1226.50   31.51
  16  -5   1 1266.92   31.74
  16  -5  -1 1281.57   33.36
  -5 -16   1 1256.29   31.45
   5  16   1 1239.58   32.66
  16  -7  -1   38.23    3.27
  -7 -16   1   35.41    3.29
  16  -7  -1   41.28    3.91
   7  16  -1   37.74    3.16
   7  16   1   40.72    3.37
  16  -7   1   36.43    3.26
  16  -7   1   39.74    3.00
  -7 -16  -1   41.76    3.40
  16  -9  -1   91.59    5.74
  16  -9   1   91.17    4.54
   9  16  -1  103.19    5.27
   9  16   1   96.34    5.16
  16  -9   1   96.78    5.23
  -9 -16   1   98.30    5.22
  16  -9  -1   96.72    5.43
  16 -11  -1    2.17    2.14
  16 -11   1    5.95    2.35
  16 -11  -1    2.45    1.95
  16 -11   1    1.93    1.61
 -11 -16   1    5.05    2.47
  11  16  -1    4.85    1.82
  11  16   1    6.70    2.09
  13  16   1  567.53   17.21
  13  16  -1  572.56   17.37
  16 -13   1  550.97   17.27
  16 -13  -1  590.31   17.83
 -13 -16   1  549.89   16.75
  16 -13  -1  550.31   17.38
  16 -15  -1  257.64   10.50
  15  16  -1  259.49   10.42
  16 -15  -1  269.59   10.42
 -15 -16   1  260.26   10.14
  15  16   1  272.53   10.33
  16 -15   1  254.92   10.12
  17  16   1  325.32   11.84
 -17 -16   1  298.08   11.48
  16 -17  -1  327.65   11.85
  16 -17   1  319.16   11.94
  17  16  -1  315.99   12.00
  16 -17  -1  302.67   12.03
  17  14   1  109.98    5.84
  17  14  -1  115.97    6.61
 -14  17   1  120.78    6.17
  17  14   1  136.97    6.90
  14 -17  -1  114.21    6.78
  14 -17   1  118.17    6.73
 -17 -14   1  109.85    6.49
 -14  17   1  134.27    6.85
 -12  17   1  121.93    6.44
 -12  17   1  124.38    6.07
  17  12  -1  114.78    6.59
  17  12   1  132.12    6.09
  12 -17   1  116.65    6.31
  17  12   1  117.81    6.27
  12 -17   1  117.66    6.26
  12 -17  -1  118.92    6.84
  17  10   1   39.38    3.48
  17  10  -1   34.31    3.81
 -10  17   1   31.62    3.62
 -10  17   1   41.80    3.55
  10 -17  -1   37.46    2.82
  10 -17  -1   41.82    4.08
  10 -17   1   36.71    3.73
  17  10   1   39.03    3.66
  10 -17   1   33.62    3.66
   8 -17  -1   -1.37    1.87
   8 -17   1    3.61    2.04
  17   8   1    2.27    1.68
  -8  17   1    2.91    1.92
   8 -17   1    0.22    1.90
  -8  17  -1    1.85    1.12
  17   8  -1    2.52    1.97
  17   8  -1    1.97    1.20
   8 -17  -1    7.22    1.70
  17   8   1    2.81    1.95
  17   6  -1   33.39    2.40
   6 -17  -1   35.84    2.65
   6 -17  -1   29.87    3.40
  17   6   1   26.67    3.08
  -6  17  -1   32.83    2.33
  17   6  -1   31.10    3.43
   6 -17   1   29.96    3.12
  -6  17   1   32.62    3.31
  17   6   1   34.43    3.06
   6 -17   1   38.31    3.52
   4 -17  -1  436.06   12.33
  -4  17  -1  438.63   12.24
  17   4  -1  452.41   14.33
   4 -17   1  449.43   13.32
   4 -17  -1  440.33   14.31
  17   4   1  452.45   13.48
  17   4  -1  446.54   12.55
  -4  17   1  446.58   13.92
   4 -17   1  449.81   13.60
  17   4   1  435.76   13.49
  -2  17   1  426.44   13.28
  -2  17  -1  435.02   11.96
  17   2   1  428.00   12.99
   2 -17   1  433.01   12.65
  17   2  -1  408.56   13.57
   2 -17  -1  420.92   11.97
  17   2   1  409.42   12.68
  17   2  -1  423.72   12.24
   2 -17  -1  398.36   13.47
  17   0  -1   60.64    3.55
   0  17  -1   52.46    3.18
  17   0   1   51.97    3.72
   0  17   1   50.45    3.77
   0 -17  -1   56.16    4.23
   0 -17   1   41.97    3.53
   0 -17  -1   52.56    3.59
   0 -17   1   49.18    3.28
  17   0  -1   55.67    4.27
  17   0   1   41.29    3.29
  -2 -17   1   36.51    2.76
   2  17  -1   34.30    2.67
  -2 -17  -1   30.59    3.37
   2  17   1   30.81    3.07
  -2 -17  -1   34.62    3.00
  -2 -17   1   27.09    2.99
  17  -2   1   30.90    2.81
  17  -2   1   29.66    2.89
  17  -2  -1   34.57    3.59
  17  -2  -1   38.49    3.09
  -4 -17   1   71.85    3.80
  17  -4  -1   67.29    4.22
  -4 -17  -1   62.63    4.08
  17  -4   1   69.57    4.30
   4  17  -1   68.46    3.97
  17  -4  -1   55.62    4.55
  -4 -17   1   64.29    4.40
   4  17   1   76.07    4.59
  17  -4   1   65.05    3.98
  -6 -17  -1    1.61    1.65
  17  -6   1    4.86    2.04
  17  -6  -1    2.96    2.07
  -6 -17   1    3.93    1.89
  17  -6  -1    4.55    1.88
  -6 -17   1    4.49    1.62
   6  17  -1    4.62    1.69
  17  -6   1    4.46    1.74
   6  17   1    1.87    1.57
  -8 -17   1  560.92   16.58
  17  -8   1  582.44   16.17
   8  17   1  573.00   17.13
  17  -8  -1  608.86   17.96
  17  -8   1  575.23   17.06
   8  17  -1  577.36   16.89
  17  -8  -1  583.26   17.28
  17 -10  -1  338.58   11.56
  17 -10   1  311.20   10.17
  10  17  -1  333.01   11.25
  10  17   1  324.88   11.28
  17 -10  -1  312.00   11.70
  17 -10   1  327.29   11.25
 -10 -17   1  323.76   10.91
  12  17  -1   15.08    2.76
 -12 -17   1   18.21    3.28
  17 -12  -1   14.42    3.08
  17 -12   1   19.28    3.21
  17 -12  -1   13.89    2.95
  12  17   1   16.75    2.90
  14  17   1  210.49    9.00
  17 -14   1  213.03    9.16
  17 -14  -1  221.19    9.42
 -14 -17   1  199.40    8.71
  14  17  -1  219.21    9.12
  17 -14  -1  215.09    9.23
  17 -16   1  114.08    6.65
  17 -16  -1  104.51    6.51
  16  17   1  110.07    6.29
  16  17  -1  111.43    6.79
 -16 -17   1  121.43    6.75
  17 -16  -1  121.40    6.88
  18  17  -1   27.73    4.05
  17 -18   1   27.91    4.12
  17 -18  -1   20.33    3.71
 -18 -17   1   27.69    4.12
  17 -18  -1   23.67    3.81
  18  17   1   33.74    4.36
  15 -18   1    4.33    2.53
  15 -18  -1    4.16    2.82
 -15  18   1    3.19    2.42
 -15  18   1    2.24    2.42
  15 -18   1   16.22    3.39
  18  15  -1    6.42    2.86
  18  15   1    4.71    2.61
  18  13   1  469.45   14.81
  18  13   1  475.10   15.37
  13 -18  -1  473.57   16.13
  18  13  -1  477.42   15.82
  13 -18   1  468.24   15.36
 -13  18   1  482.01   14.56
  13 -18   1  496.57   15.24
 -13  18   1  466.92   15.41
  18  11  -1   -0.29    1.87
  11 -18   1    5.38    2.46
  18  11   1    3.71    2.26
  18  11   1   -0.13    1.59
 -11  18   1    3.51    2.25
  11 -18   1   11.31    3.01
  11 -18  -1    3.84    2.37
 -11  18   1    2.87    1.94
  18   9   1  183.37    7.47
   9 -18   1  187.23    7.89
   9 -18  -1  180.17    8.38
  18   9   1  189.78    7.97
   9 -18  -1  183.64    6.49
   9 -18   1  186.56    7.81
  18   9  -1  185.68    8.27
  -9  18   1  170.67    7.75
  18   7   1   74.43    4.91
   7 -18  -1   73.31    3.93
   7 -18   1   75.65    4.64
  18   7  -1   73.28    3.66
   7 -18  -1   75.08    5.29
   7 -18   1   70.54    4.80
  18   7   1   80.04    4.53
  -7  18   1   65.04    4.45
  18   7  -1   68.87    5.04
  -7  18  -1   73.92    3.48
  18   5   1   44.28    3.65
  18   5   1   44.12    3.55
  -5  18   1   57.73    4.15
  18   5  -1   47.40    3.14
  18   5  -1   56.33    4.43
   5 -18   1   46.68    3.69
   5 -18   1   45.58    3.88
   5 -18  -1   48.14    3.26
   5 -18  -1   56.40    4.47
  -5  18  -1   49.45    2.84
  18   3   1   51.01    3.64
  18   3   1   49.15    3.78
   3 -18   1   51.04    3.99
   3 -18  -1   53.54    4.29
  -3  18   1   53.16    4.01
  -3  18  -1   53.47    3.03
   3 -18   1   46.65    3.59
  18   3  -1   50.05    4.27
   3 -18  -1   56.41    3.68
  18   3  -1   59.47    3.56
   1 -18  -1   19.30    2.42
  18   1  -1   21.04    2.38
  18   1  -1   26.38    3.41
  18   1   1   14.96    2.39
   1 -18   1   24.16    3.00
   1 -18  -1   21.36    3.12
  -1  18  -1   21.53    2.14
  -1  18   1   19.10    2.63
   1 -18   1   21.31    2.57
  18   1   1   23.62    2.79
  18  -1   1  844.17   22.92
   1  18   1  852.68   23.34
  -1 -18  -1  806.14   21.74
  18  -1   1  848.96   22.63
   1  18  -1  885.33   22.38
  -1 -18   1  805.64   22.48
  18  -1  -1  852.44   23.89
  -1 -18  -1  830.31   23.78
  18  -1  -1  847.12   22.66
  -1 -18   1  864.18   22.47
   3  18   1  740.03   20.82
  -3 -18  -1  744.92   19.75
  -3 -18   1  747.46   19.80
  -3 -18  -1  750.94   21.42
  -3 -18   1  709.29   20.11
  18  -3   1  715.22   20.42
  18  -3  -1  751.21   20.45
  18  -3  -1  727.32   21.34
  18  -3   1  738.48   20.07
   3  18  -1  733.38   20.02
  18  -5   1   78.98    4.60
  18  -5  -1   73.08    5.18
  -5 -18   1   73.70    4.76
   5  18  -1   73.21    4.28
  -5 -18  -1   76.72    4.61
   5  18   1   74.06    4.72
  18  -5  -1   73.87    4.50
  -5 -18   1   78.11    4.09
  18  -5   1   80.44    4.49
  -7 -18  -1  313.20   10.27
  18  -7   1  286.61    9.58
  18  -7  -1  299.71   10.44
  18  -7   1  288.23   10.21
  18  -7  -1  276.20   10.83
   7  18   1  277.82   10.26
   7  18  -1  303.18   10.20
  -7 -18   1  287.58   10.15
   9  18   1  211.23    8.67
  18  -9   1  219.58    8.78
  18  -9   1  224.45    7.99
  18  -9  -1  211.00    9.18
   9  18  -1  220.11    8.56
  18  -9  -1  226.88    8.94
  -9 -18   1  207.84    8.57
  18 -11   1   13.36    2.93
  11  18   1   13.56    2.82
  18 -11  -1   17.46    2.95
  11  18  -1   10.01    2.52
  18 -11  -1   13.97    3.05
 -11 -18   1   13.73    2.97
  13  18  -1    7.68    2.69
  18 -13  -1    8.68    2.99
  18 -13   1    5.80    2.79
 -13 -18   1    9.24    3.01
  18 -13  -1    8.38    2.65
  13  18   1    7.15    2.62
  15  18   1   -0.07    2.31
  18 -15  -1   -0.81    2.44
  18 -15  -1    2.79    2.21
 -15 -18   1    3.58    2.81
  15  18  -1    2.97    2.30
  18 -15   1   -0.02    2.49
  18 -17   1  346.89   13.15
  18 -17  -1  384.64   13.97
 -17 -18   1  372.88   13.17
  17  18  -1  383.66   13.81
  17  18   1  359.53   13.25
  18 -17  -1  362.79   13.28
  18 -19  -1   32.22    4.59
  19  18  -1   20.44    3.84
  19  18   1   32.90    4.50
  18 -19   1   30.31    4.57
  19  16  -1    1.99    2.39
  16 -19  -1    2.52    2.71
 -16  19   1    3.90    2.43
  16 -19   1    0.29    2.38
  19  16   1   -1.60    2.59
  16 -19   1    1.96    3.03
  14 -19   1  216.26    9.37
  19  14   1  223.21    9.64
  19  14  -1  220.62    9.82
  14 -19   1  235.42    9.44
  14 -19  -1  222.29   10.05
 -14  19   1  220.83    8.88
 -14  19   1  227.08    9.53
  12 -19   1  251.16    9.85
  19  12   1  245.91    9.17
  19  12   1  232.26    9.56
  12 -19   1  242.86    9.57
 -12  19   1  255.75    9.92
  19  12  -1  231.34    9.97
  12 -19  -1  224.00   10.15
  10 -19   1   16.17    3.20
  10 -19   1   18.08    3.20
 -10  19   1   11.87    2.61
  10 -19  -1   14.11    3.24
  19  10  -1   15.37    3.24
  19  10   1   16.28    3.01
  19  10   1   17.09    2.63
  -8  19   1   61.72    4.47
  19   8  -1   62.74    5.09
   8 -19   1   52.21    4.26
   8 -19  -1   58.50    4.85
   8 -19  -1   58.75    3.69
  19   8   1   57.83    3.98
   8 -19   1   68.34    4.76
  19   8   1   60.95    4.62
  19   6   1    1.08    1.71
  -6  19   1    5.06    1.97
   6 -19   1    3.79    2.08
   6 -19   1    1.79    2.08
  19   6   1    6.98    2.47
  -6  19  -1    1.44    1.09
   6 -19  -1    0.60    1.54
  19   6  -1    1.08    1.42
  19   6  -1   -1.19    1.78
   6 -19  -1    2.61    2.18
  19   4  -1   54.00    4.64
  -4  19  -1   52.52    3.16
  -4  19   1   54.44    4.14
   4 -19   1   63.07    4.32
   4 -19  -1   54.93    3.66
  19   4   1   61.52    4.19
  19   4   1   54.26    3.85
  19   4  -1   56.93    3.69
   4 -19   1   59.49    4.20
   4 -19  -1   58.56    4.66
  19   2  -1  166.22    6.65
  -2  19   1  164.36    7.27
  -2  19  -1  185.93    6.46
   2 -19   1  169.18    6.94
  19   2  -1  181.66    8.16
   2 -19   1  169.86    7.26
  19   2   1  179.31    7.15
   2 -19  -1  174.35    7.88
  19   2   1  180.73    7.33
  19   0   1  132.87    6.23
   0  19   1  152.53    6.78
   0 -19   1  137.77    6.51
  19   0   1  150.79    6.50
   0 -19  -1  150.93    6.18
   0  19  -1  145.29    5.89
   0 -19  -1  144.26    7.17
  19   0  -1  155.48    7.43
   0 -19   1  142.68    6.18
  19   0  -1  155.30    6.31
  19  -2  -1  323.68   10.76
  -2 -19   1  337.78   10.52
  19  -2   1  330.52   11.01
  -2 -19  -1  304.45   10.41
   2  19  -1  336.07   10.55
  19  -2  -1  305.94   11.67
  19  -2   1  332.26   10.79
   2  19   1  337.86   11.33
  -2 -19   1  331.20   11.07
  -2 -19  -1  327.15   11.80
   4  19  -1    1.63    1.37
  19  -4  -1    2.49    1.85
  19  -4  -1   -0.13    2.07
  -4 -19  -1    0.48    1.63
  -4 -19   1    0.01    1.89
  19  -4   1    2.96    1.85
  -4 -19   1    3.19    1.67
  19  -4   1   -0.29    1.63
   4  19   1    1.93    1.75
   6  19   1   16.61    2.68
  19  -6   1   12.64    2.35
  19  -6   1   10.06    2.45
   6  19  -1   18.72    2.53
  19  -6  -1   17.94    2.82
  19  -6  -1   15.36    3.07
  -6 -19  -1   10.77    2.53
  -6 -19   1   16.32    2.30
  -6 -19   1   10.87    2.56
  19  -8   1  133.05    6.50
   8  19   1  126.60    6.50
  19  -8   1  134.44    6.08
  19  -8  -1  138.31    6.67
  19  -8  -1  120.39    7.02
  -8 -19   1  138.08    6.61
   8  19  -1  140.56    6.50
  -8 -19  -1  136.48    6.54
  10  19   1   47.13    4.17
  19 -10  -1   56.65    4.47
  19 -10   1   51.79    3.77
  19 -10   1   58.96    4.71
 -10 -19   1   48.77    4.35
  19 -10  -1   56.52    4.85
  10  19  -1   51.02    4.23
  19 -12  -1  182.81    8.15
 -12 -19   1  151.72    7.37
  12  19   1  151.82    7.66
  12  19  -1  170.94    7.87
  19 -12  -1  164.25    8.09
  19 -12   1  157.90    7.67
 -14 -19   1   71.06    5.54
  19 -14  -1   71.52    5.60
  14  19   1   70.20    5.16
  19 -14   1   70.36    5.34
  19 -14  -1   90.75    5.90
  14  19  -1   74.72    5.38
 -16 -19   1  177.13    8.53
  19 -16   1  164.18    8.41
  19 -16  -1  194.38    9.10
  16  19   1  163.55    8.33
  16  19  -1  175.43    8.70
  19 -16  -1  176.79    8.64
  18  19  -1    9.30    3.23
 -18 -19   1   16.32    3.90
  19 -18  -1   11.90    3.43
  18  19   1    8.58    3.05
  19 -18   1   12.32    3.74
  19 -20   1    3.48    3.44
  20  19   1   -1.68    2.44
  20  19  -1   -0.70    2.52
  19 -20  -1    6.10    3.07
  17 -20   1   44.91    4.71
  20  17   1   42.24    4.78
  17 -20   1   54.71    5.19
  17 -20  -1   49.67    5.41
  20  17  -1   60.23    5.50
  20  15   1   24.72    3.98
 -15  20   1   25.33    3.57
  15 -20   1   21.19    3.58
  20  15  -1   21.04    4.00
  15 -20   1   26.45    3.97
  15 -20  -1   28.47    4.53
  13 -20   1  351.79   12.67
  20  13  -1  358.42   13.34
  13 -20   1  388.33   12.82
 -13  20   1  359.55   12.81
  13 -20  -1  346.18   13.51
  20  13   1  336.34   12.76
 -11  20   1   67.60    5.02
  20  11   1   70.52    5.29
  20  11   1   74.59    4.72
  11 -20   1   80.23    5.47
  20  11  -1   64.38    5.32
  11 -20  -1   63.61    5.52
  11 -20   1   69.37    5.23
  -9  20   1    0.81    1.78
   9 -20   1    0.96    2.30
   9 -20  -1    1.35    2.27
  20   9  -1   -0.92    2.05
   9 -20   1    2.59    2.14
  20   9   1    2.15    1.73
  20   9   1    0.44    2.24
  20   7   1  217.18    8.33
   7 -20   1  204.90    8.47
  -7  20   1  220.18    8.81
   7 -20  -1  225.49    7.64
   7 -20  -1  219.61    9.43
  20   7  -1  232.52    9.73
  20   7   1  199.62    8.55
   7 -20   1  209.52    8.64
   5 -20   1    4.43    2.26
  -5  20  -1    0.86    1.17
   5 -20  -1    2.92    1.72
   5 -20   1    2.51    2.10
  20   5  -1    3.35    2.35
  20   5   1    2.35    1.76
  20   5  -1    0.65    1.52
  20   5   1    0.41    2.14
  -5  20   1    3.20    1.87
   5 -20  -1    2.70    2.39
  20   3  -1   54.37    4.81
   3 -20   1   55.46    4.34
  20   3   1   48.98    3.95
  20   3   1   44.72    3.68
   3 -20  -1   46.89    3.53
   3 -20   1   47.80    3.86
  -3  20   1   56.64    4.26
  -3  20  -1   50.60    3.30
   3 -20  -1   51.94    4.70
  20   3  -1   46.52    3.48
   1 -20  -1  555.64   15.10
  20   1  -1  548.47   17.09
  20   1   1  544.50   15.93
  -1  20  -1  531.27   15.04
   1 -20   1  519.83   15.76
   1 -20   1  527.11   15.62
  20   1  -1  536.54   15.42
   1 -20  -1  494.41   16.59
  20   1   1  500.49   15.61
  -1  20   1  526.78   16.14
  -1 -20   1  423.54   13.46
  20  -1   1  418.90   13.34
  20  -1   1  412.26   13.25
  20  -1  -1  423.60   13.10
   1  20   1  412.85   13.56
  -1 -20   1  436.21   13.06
  20  -1  -1  413.53   14.37
   1  20  -1  430.12   12.85
  -1 -20  -1  422.95   12.80
  -1 -20  -1  432.98   14.41
   3  20   1   75.03    4.92
  -3 -20  -1   85.98    4.96
  -3 -20  -1   81.08    5.51
  20  -3  -1   87.41    5.04
  -3 -20   1   62.65    4.71
  20  -3   1   77.19    4.76
  20  -3  -1   87.65    5.79
  -3 -20   1   82.00    4.71
  20  -3   1   92.06    5.21
   3  20  -1   84.62    4.58
  20  -5  -1   16.18    2.77
  20  -5   1    8.51    2.30
  -5 -20  -1    7.94    2.31
   5  20  -1    8.44    2.06
  -5 -20   1   12.07    2.30
  20  -5  -1   13.75    3.10
  20  -5   1    5.29    2.12
  -5 -20   1    7.44    2.38
   5  20   1    9.20    2.25
  20  -7  -1   53.15    4.85
   7  20  -1   62.58    4.35
  -7 -20   1   62.59    4.68
  20  -7  -1   58.84    4.49
  20  -7   1   48.68    3.90
  20  -7   1   54.72    4.50
  -7 -20  -1   63.05    4.56
   7  20   1   61.91    4.58
   9  20  -1   75.08    4.93
  20  -9  -1   72.46    5.32
  20  -9   1   81.61    5.22
  20  -9  -1   73.10    5.52
   9  20   1   63.99    4.76
  20  -9   1   67.13    4.58
  -9 -20   1   79.43    5.45
  20 -11   1  621.44   18.98
 -11 -20   1  649.04   18.62
  20 -11  -1  623.45   19.16
  20 -11  -1  577.74   19.10
  11  20  -1  633.03   18.90
  11  20   1  602.94   18.79
 -13 -20   1   -1.73    2.27
  20 -13   1    1.16    2.57
  20 -13  -1   -1.91    2.49
  13  20  -1   -1.73    1.83
  20 -13  -1   -1.75    2.04
  13  20   1   -0.65    2.02
  20 -15  -1   94.71    6.66
  15  20  -1   95.11    6.46
  15  20   1   94.26    6.24
  20 -15   1   86.18    6.00
  20 -15  -1   82.47    6.05
 -15 -20   1   98.52    6.83
  20 -17  -1    7.91    3.17
 -17 -20   1    2.24    3.08
  17  20  -1    4.34    2.77
  17  20   1    3.88    2.82
  20 -17   1    1.28    2.90
  20 -19   1  121.64    7.68
  19  20  -1  117.39    7.39
  19  20   1   96.30    6.95
  20 -19  -1  105.16    7.49
  21  20   1  233.56   10.68
  20 -21  -1  209.30   10.58
  21  20  -1  190.51   10.11
  20 -21   1  200.76    9.94
  21  18   1    2.79    3.27
  18 -21  -1    2.27    3.29
  18 -21   1    6.62    3.62
  21  18  -1    2.46    2.98
  16 -21  -1   64.01    6.01
  16 -21   1   66.13    5.86
  16 -21   1   70.86    5.52
  21  16   1   72.32    5.85
  21  16  -1   60.76    5.85
 -14  21   1   28.40    3.72
  14 -21   1   20.74    3.69
  14 -21   1   20.60    3.86
  21  14  -1   21.55    3.98
  14 -21  -1   20.85    4.06
  21  14   1   23.67    3.97
  12 -21   1  103.49    6.27
  12 -21   1  105.05    6.18
  12 -21  -1   92.51    6.53
 -12  21   1  101.61    6.07
  21  12  -1   79.62    6.17
  21  12   1   97.85    6.46
  21  10   1   57.21    5.00
 -10  21   1   59.50    4.67
  10 -21  -1   69.14    5.70
  21  10  -1   54.06    5.09
  21  10   1   67.00    4.40
  10 -21   1   59.38    4.80
  10 -21   1   54.33    4.69
  21   8   1  153.94    6.88
   8 -21   1  164.68    7.49
  21   8   1  146.74    7.43
  -8  21   1  160.79    7.44
   8 -21  -1  157.55    8.21
  21   8  -1  151.81    8.13
   8 -21   1  151.41    7.29
  21   6   1  291.20   10.88
   6 -21   1  304.02   10.88
  -6  21   1  308.30   11.05
   6 -21  -1  292.97   11.75
  21   6  -1  318.72   12.03
   6 -21   1  302.45   10.92
  21   6   1  295.58   10.52
   6 -21  -1  313.58    9.90
  -4  21  -1  668.85   17.79
  21   4   1  652.57   18.85
  21   4  -1  660.06   18.14
   4 -21  -1  616.61   19.93
  21   4   1  632.78   19.12
   4 -21   1  669.37   19.09
   4 -21   1  645.47   18.79
  21   4  -1  634.58   20.01
   4 -21  -1  663.41   17.74
  -4  21   1  652.64   19.25
   2 -21  -1  134.50    7.28
  21   2   1  126.75    6.15
  21   2  -1  127.87    7.07
  -2  21  -1  129.67    5.56
  21   2   1  120.95    6.52
  21   2  -1  139.37    6.00
   2 -21  -1  127.04    5.90
   2 -21   1  123.27    6.50
   2 -21   1  125.20    6.16
  -2  21   1  136.36    6.62
   0 -21   1  477.04   14.48
  21   0   1  456.04   14.74
  21   0  -1  451.32   15.67
  21   0  -1  472.65   14.30
   0 -21   1  466.40   14.69
   0 -21  -1  462.89   13.96
   0  21  -1  491.64   14.12
   0 -21  -1  464.14   15.68
  21   0   1  473.25   14.62
   0  21   1  485.09   15.06
  -2 -21   1  348.64   11.73
  21  -2  -1  385.72   12.24
  21  -2   1  373.18   12.31
  21  -2  -1  387.65   13.52
  21  -2   1  376.87   12.32
  -2 -21   1  369.38   12.40
   2  21  -1  343.10   11.59
  -2 -21  -1  374.70   11.93
   2  21   1  362.15   12.52
  -2 -21  -1  360.60   13.13
   4  21   1   53.70    4.36
   4  21  -1   50.94    3.79
  21  -4   1   47.91    4.05
  21  -4  -1   63.52    4.58
  -4 -21   1   39.36    4.09
  21  -4   1   56.86    4.21
  -4 -21   1   47.72    3.69
  21  -4  -1   47.69    4.66
  -4 -21  -1   64.42    4.42
  21  -6  -1  344.26   13.05
  -6 -21   1  350.83   12.06
  21  -6   1  369.28   11.97
   6  21   1  354.50   12.36
  21  -6  -1  365.76   12.40
  21  -6   1  363.42   12.36
   6  21  -1  344.80   11.83
  -6 -21  -1  355.98   11.89
  21  -8  -1  342.51   12.07
  21  -8   1  329.82   11.24
   8  21  -1  358.55   11.91
  -8 -21  -1  320.06   11.54
  21  -8   1  331.98   11.87
  -8 -21   1  340.25   11.93
   8  21   1  322.32   11.86
  21  -8  -1  326.97   12.54
  21 -10  -1   78.69    5.83
  21 -10  -1   76.20    5.49
  10  21   1   60.22    4.84
 -10 -21   1   76.92    5.57
  10  21  -1   68.79    5.02
  21 -10   1   64.80    5.13
  12  21   1    2.14    2.23
  21 -12  -1   -2.80    2.00
  12  21  -1   -2.49    1.62
  21 -12   1    3.15    2.55
 -12 -21   1   -3.40    2.16
  21 -12  -1   -3.01    2.48
  21 -14  -1  124.90    7.39
 -14 -21   1  120.94    7.03
  21 -14   1  110.82    7.18
  14  21   1  129.56    7.32
  14  21  -1  136.30    7.51
  21 -14  -1  140.19    7.61
  21 -16   1   -0.33    2.96
  16  21  -1   -1.21    2.15
 -16 -21   1   -1.46    3.18
  21 -16  -1   -1.63    2.42
  16  21   1   -1.67    2.46
  21 -18  -1   79.80    6.51
  21 -18   1   75.08    6.31
 -18 -21   1   69.22    6.06
  18  21   1   67.09    5.86
  18  21  -1   67.60    6.05
  20  21  -1  109.28    7.57
  21 -20  -1   90.05    7.35
  21 -20   1   83.55    6.72
  20  21   1   98.76    7.12
  21 -22  -1   41.58    5.75
  22  21  -1   31.72    5.21
  21 -22   1   29.81    5.26
  22  21   1   29.76    4.68
  19 -22  -1    1.23    3.26
  22  19  -1    4.72    3.23
  19 -22   1   -2.91    3.13
  22  19   1   -0.55    3.18
  17 -22   1  395.36   14.59
  22  17   1  390.50   14.46
  22  17  -1  375.02   14.80
  17 -22  -1  380.32   15.07
  15 -22   1    4.61    2.70
  15 -22   1    8.31    3.38
  22  15  -1   11.39    3.35
  22  15   1    6.40    3.32
  15 -22  -1    7.75    3.42
  22  13  -1    0.27    2.59
  13 -22  -1    0.44    2.91
  13 -22   1    0.46    2.27
  13 -22   1    2.40    2.74
  22  13   1   -0.47    2.40
 -11  22   1  104.33    6.20
  22  11   1   83.79    5.90
  11 -22   1  102.52    6.26
  11 -22   1   92.68    6.33
  22  11  -1   72.97    6.07
  11 -22  -1   86.06    6.38
  22   9   1  105.54    5.72
  -9  22   1   99.51    6.03
   9 -22   1  112.19    6.67
  22   9  -1  108.03    7.11
   9 -22   1  112.81    6.56
  22   9   1  105.25    6.58
   9 -22  -1  116.76    7.11
  22   7   1  696.59   19.92
   7 -22  -1  680.55   18.56
  -7  22   1  682.35   20.38
   7 -22   1  701.31   20.55
   7 -22   1  705.58   20.07
   7 -22  -1  688.68   21.52
  22   7  -1  672.30   21.26
  22   7   1  682.23   20.54
   5 -22   1   82.85    5.50
  22   5  -1   98.83    6.41
  -5  22   1   86.49    5.52
  22   5   1   89.53    5.81
   5 -22   1   88.43    5.62
  22   5   1   92.39    5.21
   5 -22  -1   81.68    6.12
   5 -22  -1   96.31    5.29
   3 -22  -1   71.41    5.72
  22   3  -1   65.94    4.33
   3 -22  -1   78.47    4.72
  -3  22   1   68.68    4.89
  22   3   1   76.07    4.84
   3 -22   1   86.31    5.52
  22   3  -1   69.06    5.54
   3 -22   1   69.21    4.93
  22   3   1   79.73    5.41
  -3  22  -1   79.78    4.22
   1 -22   1   42.70    3.92
   1 -22  -1   41.98    3.71
   1 -22   1   34.36    3.76
  22   1  -1   40.07    3.48
  -1  22  -1   38.52    3.28
   1 -22  -1   42.40    4.52
  22   1  -1   27.55    3.89
  -1  22   1   27.93    3.49
  22   1   1   37.14    4.00
  22   1   1   35.93    3.60
   1  22  -1  464.85   14.02
   1  22   1  460.55   14.87
  22  -1  -1  467.55   14.42
  -1 -22   1  448.94   14.55
  -1 -22  -1  477.86   14.11
  -1 -22  -1  458.79   15.65
  22  -1   1  474.04   14.71
  22  -1   1  451.04   14.50
  22  -1  -1  422.50   15.38
  -1 -22   1  448.20   14.24
  22  -3  -1    3.28    2.67
  -3 -22  -1    9.29    3.10
  22  -3   1   10.03    2.77
   3  22   1    5.60    2.39
  -3 -22   1    3.88    2.31
  22  -3   1   10.41    2.84
  -3 -22   1    7.18    2.34
  22  -3  -1   11.29    2.61
   3  22  -1    3.44    1.93
  -3 -22  -1    9.71    2.66
  22  -5   1  204.54    8.50
   5  22  -1  192.15    8.09
  -5 -22   1  208.56    8.79
  -5 -22  -1  222.49    8.70
  22  -5  -1  199.03    9.39
   5  22   1  200.31    8.60
  22  -5   1  200.58    8.45
  22  -5  -1  211.64    8.71
   7  22   1  260.53   10.39
  22  -7   1  256.03    9.77
  22  -7  -1  285.82   10.59
   7  22  -1  265.01   10.07
  -7 -22   1  254.79   10.31
  22  -7  -1  262.03   11.06
  -7 -22  -1  272.53   10.27
  22  -7   1  272.46   10.35
   9  22  -1   87.98    5.56
  22  -9   1   78.19    5.53
  22  -9  -1   86.62    6.36
  -9 -22   1   85.49    5.86
   9  22   1   83.91    5.65
  -9 -22  -1   75.91    5.32
  22  -9  -1   80.47    5.85
  22 -11   1    0.54    2.59
 -11 -22   1    2.84    2.65
  22 -11  -1    1.05    2.14
  22 -11  -1    2.00    2.71
  11  22   1    7.73    2.56
  11  22  -1    1.13    2.28
  22 -13   1    6.46    3.44
 -13 -22   1    8.81    3.15
  22 -13  -1    6.21    2.85
  13  22   1    6.98    3.04
  13  22  -1    4.04    2.54
  22 -13  -1    6.39    3.20
  22 -15   1  208.42    9.65
  15  22   1  208.73    9.67
  15  22  -1  212.28    9.89
  22 -15  -1  206.60   10.15
 -15 -22   1  201.03    9.66
 -17 -22   1    2.49    3.67
  17  22  -1    1.31    2.77
  22 -17  -1    0.71    2.95
  17  22   1    5.13    3.03
  22 -17   1    4.09    3.15
  19  22   1    1.80    3.15
  22 -19   1    5.24    3.76
  19  22  -1    2.24    3.17
  22 -19  -1    4.83    3.20
  21  22  -1   13.84    4.25
  21  22   1   12.98    3.87
  22 -21   1   20.81    4.78
  22 -21  -1   15.71    4.24
  22 -23   1  197.55   10.70
  22 -23  -1  200.48   11.17
  23  22  -1  205.53   11.10
  23  22   1  212.90   10.86
  23  20   1   90.74    7.08
  23  20  -1   74.99    6.87
  20 -23   1   73.14    6.59
  20 -23  -1   81.68    7.31
  23  18   1    0.18    3.04
  18 -23  -1   -1.91    3.26
  23  18  -1   -1.08    2.64
  18 -23   1    2.60    3.32
  23  16   1   -0.97    3.18
  16 -23   1   -1.68    2.84
  23  16  -1   -2.40    2.66
  16 -23  -1    0.28    2.96
  14 -23   1   65.00    5.69
  23  14  -1   63.20    6.10
  14 -23  -1   71.83    6.45
  23  14   1   65.03    5.82
  14 -23   1   74.16    5.65
  12 -23   1   78.42    5.62
  12 -23   1   68.18    5.67
  23  12  -1   73.11    6.14
  12 -23  -1   63.29    5.93
  23  12   1   70.59    5.92
  10 -23  -1   -1.23    2.52
  10 -23   1    4.85    2.64
 -10  23   1    1.90    2.29
  10 -23   1    3.97    2.94
  23  10  -1    5.94    3.15
  23  10   1    3.02    2.88
  23   8   1  433.84   14.48
  23   8   1  426.10   13.55
   8 -23   1  400.16   13.75
  -8  23   1  409.75   14.00
   8 -23   1  419.04   14.32
   8 -23  -1  419.09   15.27
  23   8  -1  388.91   14.81
  23   6   1   58.70    5.07
   6 -23   1   56.48    4.81
  23   6   1   55.27    4.26
  -6  23   1   62.44    4.77
   6 -23   1   58.36    4.87
  23   6  -1   54.48    5.47
   6 -23  -1   51.29    4.09
   6 -23  -1   56.99    5.32
   4 -23  -1   76.25    4.92
  23   4   1   89.95    5.50
   4 -23   1   73.95    5.30
   4 -23   1   90.67    5.78
  -4  23   1   83.45    5.38
   4 -23  -1   85.36    6.18
  23   4  -1   82.68    6.22
  23   4   1   90.35    5.94
  23   2  -1   19.33    3.83
   2 -23  -1   24.44    4.05
   2 -23   1   17.51    3.18
   2 -23  -1   23.30    3.15
  -2  23   1   25.72    3.40
  23   2  -1   21.13    2.98
  23   2   1   24.94    3.69
  23   2   1   23.39    3.18
  -2  23  -1   21.82    2.60
   2 -23   1   24.28    3.65
  23   0   1  594.74   17.85
   0 -23   1  556.92   17.25
   0 -23  -1  579.17   18.70
  23   0  -1  573.53   17.10
   0  23   1  556.62   17.58
   0 -23  -1  580.84   16.83
  23   0  -1  566.09   18.78
   0 -23   1  574.77   17.39
  23   0   1  577.54   17.41
   0  23  -1  579.68   16.80
  -2 -23  -1  160.79    7.39
   2  23   1  184.26    8.01
  23  -2  -1  166.46    8.65
  23  -2   1  161.64    7.59
  -2 -23   1  153.61    7.15
  -2 -23   1  160.10    7.73
  23  -2  -1  173.17    7.57
   2  23  -1  155.37    6.97
  23  -2   1  160.54    7.79
  -2 -23  -1  164.12    8.47
  23  -4   1  217.07    9.03
  -4 -23   1  196.62    8.82
  -4 -23  -1  224.83    8.92
  23  -4   1  213.74    8.94
   4  23  -1  214.82    8.50
  23  -4  -1  224.68   10.09
  23  -4  -1  218.39    8.93
   4  23   1  199.23    8.89
   6  23  -1  121.79    6.46
  23  -6   1  131.08    7.05
  -6 -23  -1  125.76    6.82
   6  23   1  135.76    6.91
  -6 -23   1  141.89    7.10
  23  -6  -1  126.39    6.89
  23  -6   1  143.85    7.04
  23  -6  -1  134.06    7.80
   8  23   1    1.60    2.10
  -8 -23  -1    6.26    2.71
  23  -8  -1    4.05    2.87
  23  -8  -1    6.35    2.60
  23  -8   1    7.87    2.90
   8  23  -1    6.65    2.52
  -8 -23   1    3.89    2.63
  23 -10  -1  125.51    7.25
  23 -10   1  127.95    7.09
  23 -10  -1  127.15    7.81
  10  23  -1  114.35    6.72
  10  23   1  125.00    7.07
 -10 -23   1  145.00    7.60
  12  23   1   19.13    3.57
 -12 -23   1   20.91    3.93
  23 -12  -1   39.56    4.55
  23 -12  -1   18.52    4.05
  12  23  -1   25.34    3.88
  23 -12   1   21.96    4.16
  23 -14   1   54.27    5.27
  23 -14  -1   55.21    5.57
  14  23   1   44.67    4.87
  14  23  -1   42.45    4.97
 -14 -23   1   62.99    5.71
  16  23   1    0.55    2.58
  23 -16   1    2.98    2.90
  23 -16  -1   -0.10    2.99
 -16 -23   1   -0.10    3.11
  16  23  -1    0.15    2.39
 -18 -23   1  132.82    8.61
  23 -18  -1  136.19    8.45
  18  23   1  146.15    8.42
  18  23  -1  141.52    8.58
  23 -18   1  128.73    7.99
  23 -20   1   35.21    5.43
  23 -20  -1   45.40    5.92
  20  23  -1   41.56    5.56
  20  23   1   36.27    5.01
  22  23   1    1.66    3.43
  23 -22  -1    4.11    3.71
  23 -22   1    9.48    4.44
  22  23  -1   -2.10    3.38
  24  23  -1   96.24    8.33
  23 -24   1   95.73    7.81
  24  23   1  114.07    8.46
  23 -24  -1   95.00    8.14
  24  21  -1    3.22    3.82
  24  21   1    3.26    3.96
  21 -24   1    9.17    4.44
  21 -24  -1    0.28    3.56
  19 -24   1   21.40    4.65
  24  19   1   23.00    4.60
  19 -24  -1   16.72    4.81
  24  19  -1   15.93    4.17
  17 -24  -1   -2.49    3.34
  17 -24   1    2.55    3.18
  24  17   1    0.08    3.31
  24  17  -1    1.08    2.68
  15 -24  -1   23.56    4.65
  24  15   1   25.21    4.55
  24  15  -1   22.77    4.58
  15 -24   1   17.92    4.30
  24  13  -1   61.57    5.98
  13 -24   1   60.54    5.63
  13 -24  -1   58.26    6.14
  24  13   1   57.85    5.44
  13 -24   1   64.98    5.26
  24  11  -1    2.33    3.16
  11 -24   1    8.75    3.10
  24  11   1    9.07    3.27
  11 -24  -1    5.64    3.26
  11 -24   1    8.71    3.50
  24   9   1   -0.15    1.78
  24   9   1   -0.59    2.73
  -9  24   1    5.07    2.24
   9 -24   1   -1.78    2.25
   9 -24   1    1.58    2.62
   9 -24  -1    1.06    2.79
  24   9  -1    6.97    3.05
   7 -24   1  175.77    8.32
  -7  24   1  195.45    8.52
  24   7   1  179.54    7.87
   7 -24   1  175.57    8.53
   7 -24  -1  185.17    9.37
  24   7  -1  185.97    9.52
  24   7   1  196.98    9.09
  24   5   1  708.30   20.26
   5 -24   1  685.33   20.37
   5 -24  -1  706.26   19.35
   5 -24  -1  677.48   21.95
  -5  24   1  702.74   20.78
   5 -24   1  685.85   20.77
  24   5   1  689.81   21.04
  24   5  -1  696.17   22.02
  24   3  -1  512.03   17.54
  24   3   1  510.07   16.47
   3 -24  -1  514.08   15.25
   3 -24   1  487.34   15.93
   3 -24  -1  500.09   17.39
   3 -24   1  509.64   16.21
  24   3  -1  488.74   15.22
  24   3   1  521.19   15.92
  -3  24   1  506.31   16.22
  24   1   1   68.90    4.92
   1 -24  -1   90.95    6.54
  24   1   1   70.58    5.33
  24   1  -1   64.04    5.84
  -1  24  -1   68.64    4.44
   1 -24   1   62.12    4.84
  24   1  -1   65.37    4.66
   1 -24   1   60.05    5.08
  -1  24   1   66.56    4.99
   1 -24  -1   61.94    4.75
  24  -1   1   19.19    3.32
  24  -1  -1   19.87    3.08
  24  -1   1   16.31    3.50
  -1 -24  -1   21.85    3.92
  24  -1  -1   19.60    4.09
   1  24  -1   19.23    2.71
  -1 -24  -1   17.22    3.10
   1  24   1   15.62    3.15
  -1 -24   1   21.80    3.34
  -1 -24   1   21.56    3.60
   3  24   1   13.85    3.00
  24  -3  -1   12.59    3.57
  24  -3   1    7.57    2.73
   3  24  -1    9.08    2.43
  -3 -24  -1   10.34    3.51
  -3 -24   1   11.90    3.20
  24  -3   1   17.13    3.34
  24  -3  -1    8.48    2.70
  -3 -24  -1   12.98    2.95
   5  24   1   27.93    3.61
   5  24  -1   23.62    3.18
  -5 -24  -1   26.28    3.68
  24  -5   1   14.31    3.26
  24  -5  -1   23.78    4.19
  -5 -24   1   20.48    3.41
  24  -5  -1   27.12    3.62
  24  -5   1   27.29    3.68
  24  -7  -1   99.09    7.08
  24  -7  -1  118.87    6.58
   7  24  -1  111.29    6.50
  -7 -24   1  117.56    7.12
  -7 -24  -1  120.05    6.76
   7  24   1  123.88    6.87
  24  -7   1  110.02    6.70
  24  -9  -1   -0.81    2.73
  24  -9  -1    5.08    2.74
  -9 -24   1    1.62    2.72
  -9 -24  -1   -3.83    2.20
   9  24  -1    4.19    2.38
   9  24   1    0.48    1.94
  24  -9   1    0.61    2.53
  11  24   1   12.56    3.38
  24 -11   1   10.55    3.71
  24 -11  -1   14.62    3.93
  24 -11  -1    8.54    3.06
 -11 -24   1   12.72    3.78
  11  24  -1    7.78    3.03
  24 -13  -1   57.87    5.63
  24 -13   1   51.80    5.25
 -13 -24   1   60.49    5.70
  13  24   1   47.40    5.13
  24 -13  -1   41.87    5.35
  13  24  -1   55.41    5.34
  15  24  -1   43.81    5.05
 -15 -24   1   43.57    5.33
  24 -15   1   35.56    4.87
  24 -15  -1   40.99    5.31
  15  24   1   43.83    5.10
  17  24  -1  152.47    8.83
  17  24   1  145.32    8.39
 -17 -24   1  143.41    8.76
  24 -17   1  169.59    8.93
  24 -17  -1  148.95    8.83
  19  24   1  235.73   11.29
  24 -19  -1  232.17   11.63
  24 -19   1  219.44   10.83
  19  24  -1  259.84   11.73
  24 -21   1   14.26    4.49
  24 -21  -1   11.37    4.47
  21  24   1   23.40    4.55
  21  24  -1   11.73    4.14
  24 -23  -1    6.69    3.85
  23  24   1   -1.75    3.13
  23  24  -1    9.25    4.12
  24 -23   1    1.50    3.97
  24 -25  -1   -0.26    3.86
  24 -25   1    1.95    4.38
  25  24   1   -1.59    3.16
  25  24  -1   -2.09    3.68
  25  22   1   89.60    7.99
  25  22  -1   80.52    7.68
  22 -25   1  108.66    8.34
  22 -25  -1  114.16    9.18
  25  20  -1   63.26    6.56
  25  20   1   57.18    6.44
  20 -25   1   56.41    6.54
  20 -25  -1   58.08    6.79
  18 -25  -1   32.75    5.82
  25  18  -1   27.37    4.94
  25  18   1   30.71    5.20
  18 -25   1   27.56    5.14
  25  16  -1   51.14    6.07
  25  16   1   50.84    5.56
  16 -25   1   49.77    5.88
  16 -25  -1   43.30    5.81
  25  14   1   45.78    5.38
  25  14  -1   42.58    5.61
  14 -25   1   39.95    5.36
  14 -25  -1   42.53    5.82
  12 -25   1  112.12    6.83
  12 -25  -1  121.45    8.03
  25  12   1  114.02    7.51
  25  12  -1  119.42    8.12
  12 -25   1  115.47    7.31
  25  10  -1   89.23    7.08
  10 -25   1   89.68    6.15
  10 -25   1   94.84    6.69
  10 -25  -1   92.86    7.12
  25  10   1   87.05    6.54
  25   8  -1   13.74    3.87
   8 -25  -1   12.15    3.64
   8 -25   1   16.56    3.79
  25   8   1   15.49    3.75
  25   8   1   11.54    2.73
   8 -25   1   11.88    3.25
  -8  25   1   16.13    3.22
   6 -25   1   69.46    5.54
  25   6   1   68.86    4.94
  -6  25   1   64.55    5.05
  25   6   1   76.08    5.90
   6 -25   1   68.60    5.46
  25   6  -1   76.91    6.51
   6 -25  -1   69.03    6.33
   4 -25   1  343.48   12.98
  25   4   1  363.95   12.63
   4 -25  -1  372.77   12.25
   4 -25  -1  390.58   14.69
  25   4  -1  372.45   14.55
  -4  25   1  365.88   13.00
   4 -25   1  370.09   13.07
  25   4   1  370.12   13.50
  25   2   1  267.66   10.94
  25   2  -1  266.68   11.76
   2 -25   1  289.63   10.86
  -2  25   1  275.13   10.70
   2 -25  -1  258.08    9.96
  25   2  -1  249.59    9.68
  25   2   1  250.72   10.03
   2 -25  -1  261.86   11.67
   2 -25   1  269.55   10.57
  25   0   1   65.83    5.03
  25   0  -1   55.63    5.74
  25   0  -1   67.11    4.85
   0 -25   1   63.53    5.00
   0  25  -1   64.71    4.54
   0 -25   1   68.84    5.38
   0 -25  -1   71.84    5.03
   0  25   1   70.93    5.31
  25   0   1   70.11    5.47
   0 -25  -1   65.03    5.89
  25  -2   1    8.67    2.94
   2  25  -1    9.37    2.44
  25  -2  -1    7.91    2.64
  25  -2   1   12.41    3.39
  -2 -25   1    7.99    3.05
  -2 -25  -1    7.28    2.87
  25  -2  -1    4.08    3.28
  -2 -25  -1   13.21    3.52
   2  25   1    7.16    2.78
  25  -4  -1  193.08    8.78
  -4 -25  -1  197.88    8.75
  25  -4   1  199.37    9.04
  25  -4   1  196.91    8.72
  -4 -25   1  201.26    9.07
   4  25   1  198.37    8.85
   4  25  -1  217.87    8.70
  25  -4  -1  205.59   10.03
  25  -6  -1   14.94    3.19
   6  25   1   15.16    3.26
   6  25  -1   10.80    2.80
  25  -6  -1   10.09    3.68
  25  -6   1   16.64    3.57
  -6 -25   1   10.90    3.53
  -6 -25  -1    9.07    3.13
  -8 -25  -1    3.07    2.74
  25  -8  -1    5.39    2.61
  -8 -25   1    6.14    3.03
  25  -8  -1   -0.35    3.00
   8  25  -1    5.95    2.54
  25  -8   1   -1.09    2.83
   8  25   1    0.46    2.16
  25 -10   1    3.68    3.04
 -10 -25   1   12.00    3.47
  25 -10  -1   10.09    3.45
  10  25   1    6.27    2.96
  25 -10  -1   12.81    3.86
  10  25  -1   15.03    3.26
 -12 -25   1   66.88    5.94
  25 -12   1   77.21    6.20
  12  25  -1   77.81    6.06
  25 -12  -1   80.62    6.27
  12  25   1   66.94    5.67
  25 -12  -1   77.54    6.52
  25 -14   1   17.30    4.07
  25 -14  -1   18.01    4.21
  14  25   1   18.67    3.86
  14  25  -1   14.25    3.76
 -14 -25   1   11.06    3.77
  16  25   1    2.21    3.05
  25 -16  -1    3.38    3.14
  25 -16   1    2.12    3.21
 -16 -25   1   -0.45    3.27
  16  25  -1    1.21    2.90
  18  25  -1   81.64    7.03
 -18 -25   1   60.17    6.45
  25 -18  -1   84.14    7.25
  25 -18   1   68.19    6.40
  18  25   1   70.53    6.37
  25 -20   1   78.69    7.00
  20  25  -1   71.16    6.92
  25 -20  -1   60.07    6.74
  20  25   1   67.32    6.67
  25 -22  -1   40.54    6.09
  22  25  -1   31.54    5.62
  22  25   1   39.04    5.75
  25 -22   1   33.16    5.91
  24  25   1   65.25    7.05
  25 -24   1   73.34    7.43
  25 -24  -1   54.87    7.14
  24  25  -1   58.57    7.19
  26  25  -1   52.30    7.08
  25 -26  -1   38.40    6.45
  25 -26   1   52.21    6.82
  26  25   1   36.76    6.24
  23 -26  -1   41.05    6.57
  26  23   1   35.60    5.94
  23 -26   1   35.72    6.04
  26  23  -1   49.68    6.43
  21 -26  -1    4.06    4.27
  21 -26   1   18.86    5.23
  26  21   1    7.58    4.54
  26  21  -1   10.11    4.34
  26  19   1  217.33   11.56
  19 -26  -1  248.59   12.73
  26  19  -1  216.13   11.60
  19 -26   1  252.60   12.22
  17 -26  -1    2.56    4.03
  26  17   1    6.77    3.66
  26  17  -1    1.73    3.35
  17 -26   1    7.64    4.48
  15 -26   1   68.53    6.70
  15 -26  -1   75.13    7.07
  26  15   1   77.03    6.65
  26  15  -1   72.84    7.06
  13 -26   1   41.89    5.40
  13 -26  -1   43.04    5.70
  26  13  -1   41.98    5.56
  26  13   1   55.26    5.74
  11 -26  -1   44.75    5.65
  26  11   1   33.02    4.96
  11 -26   1   36.21    4.64
  11 -26   1   41.05    5.16
  26  11  -1   34.12    5.22
   9 -26  -1  274.17   12.39
   9 -26   1  260.41   10.71
  26   9   1  244.39   11.19
  26   9  -1  264.19   12.10
   9 -26   1  265.68   11.30
  26   7  -1    2.67    3.36
   7 -26   1    5.67    2.96
  26   7   1    1.10    2.20
   7 -26   1   -0.92    2.79
   7 -26  -1   -3.85    2.95
  -7  26   1   -0.12    2.27
  26   7   1    1.11    2.81
  26   5   1   -4.53    2.58
  -5  26   1    2.81    2.49
   5 -26   1    3.75    2.88
   5 -26  -1    0.97    3.30
  26   5   1    3.35    2.32
   5 -26   1   -1.05    2.69
  26   5  -1    3.72    3.37
   3 -26   1  528.55   16.74
  26   3   1  510.17   17.32
   3 -26  -1  518.44   18.30
   3 -26   1  516.36   16.95
  26   3   1  515.17   16.37
  26   3  -1  523.79   18.45
   3 -26  -1  523.15   15.95
  -3  26   1  516.15   16.79
   1 -26  -1  416.54   13.64
  26   1   1  394.03   13.80
  26   1   1  435.85   14.97
  26   1  -1  389.77   13.54
   1 -26   1  411.64   14.22
   1 -26  -1  430.61   15.72
  26   1  -1  416.80   15.80
  -1  26   1  378.36   14.08
   1 -26   1  431.23   14.39
  26  -1   1   10.75    3.47
  26  -1  -1   15.14    4.13
   1  26  -1   10.15    2.46
  26  -1  -1   13.16    3.07
   1  26   1   14.35    3.26
  -1 -26   1   13.91    3.52
  26  -1   1   15.32    3.32
  -1 -26  -1   14.21    3.97
  -1 -26  -1   15.55    3.24
  26  -3   1  143.66    7.52
   3  26   1  153.72    7.75
   3  26  -1  136.62    6.85
  26  -3   1  150.49    8.10
  -3 -26   1  134.21    7.64
  26  -3  -1  149.99    8.74
  -3 -26  -1  141.35    7.38
  -3 -26  -1  134.70    8.22
  26  -3  -1  142.22    7.40
   5  26   1    9.52    2.88
  26  -5  -1   12.11    3.08
   5  26  -1   12.84    2.87
  -5 -26  -1    6.13    2.93
  26  -5  -1    6.68    3.55
  -5 -26   1   11.74    3.56
  26  -5   1   10.26    3.31
  26  -7   1  403.54   14.52
  26  -7  -1  421.10   14.47
  -7 -26  -1  385.71   14.02
   7  26   1  386.89   14.35
  26  -7  -1  400.27   15.49
   7  26  -1  413.15   14.19
  -7 -26   1  402.54   14.42
   9  26   1  159.13    8.44
  26  -9  -1  153.07    9.07
  26  -9   1  163.99    8.75
  -9 -26   1  166.40    8.56
  -9 -26  -1  151.84    8.20
  26  -9  -1  179.15    8.71
   9  26  -1  172.63    8.47
  11  26  -1  166.33    8.65
  11  26   1  175.52    8.86
 -11 -26   1  179.64    9.23
  26 -11  -1  162.80    9.49
  26 -11   1  162.52    9.01
  26 -11  -1  180.45    9.32
  26 -13   1   23.48    4.52
  26 -13  -1   11.71    3.66
  13  26  -1   16.81    3.85
 -13 -26   1   17.39    4.44
  13  26   1   12.70    3.65
 -15 -26   1   -1.52    3.54
  15  26   1   -0.84    2.77
  15  26  -1    2.59    2.94
  26 -15   1    1.11    3.35
  26 -15  -1   -1.48    3.05
  26 -17   1   10.17    3.89
 -17 -26   1    6.30    3.93
  26 -17  -1   15.38    4.12
  17  26   1    9.63    3.83
  17  26  -1    6.75    3.56
  19  26  -1    6.54    3.79
  26 -19   1    7.48    4.15
  26 -19  -1   10.92    4.35
  19  26   1    5.72    3.59
  26 -21  -1  217.00   11.66
  26 -21   1  242.19   11.75
  21  26  -1  221.60   11.86
  21  26   1  212.48   11.14
  26 -23   1   29.72    5.63
  26 -23  -1   41.42    6.42
  23  26  -1   37.62    6.17
  23  26   1   24.23    5.09
  26 -25  -1    0.90    3.83
  25  26   1    5.73    4.14
  26 -25   1    5.04    4.67
  25  26  -1    6.75    4.27
  27  26   1    3.27    4.28
  27  26  -1    4.39    4.16
  26 -27  -1    1.53    4.25
  26 -27   1    2.23    4.80
  27  24   1   39.30    6.30
  24 -27  -1   52.79    7.57
  27  24  -1   58.81    7.28
  24 -27   1   55.00    7.32
  27  22  -1    1.28    3.94
  22 -27   1   -1.20    4.27
  22 -27  -1    4.79    4.59
  27  22   1   -2.31    3.84
  27  20   1    3.81    4.34
  20 -27   1   -2.58    4.08
  20 -27  -1   -1.34    4.12
  27  20  -1    0.24    3.24
  18 -27  -1   99.58    8.80
  27  18  -1  104.41    8.38
  27  18   1  100.67    7.96
  18 -27   1  116.86    8.69
  27  16  -1  133.67    9.35
  16 -27   1  136.62    8.63
  27  16   1  129.48    8.71
  16 -27  -1  126.58    9.36
  14 -27   1   -1.42    3.01
  14 -27  -1    3.58    4.07
  27  14   1    3.16    3.32
  27  14  -1    2.23    3.49
  27  12  -1   16.26    4.50
  12 -27  -1   22.72    4.85
  27  12   1   21.75    4.53
  12 -27   1   15.14    4.25
  10 -27   1   29.07    4.70
  27  10  -1   33.62    5.34
  27  10   1   22.60    4.47
  10 -27   1   32.08    4.46
  10 -27  -1   23.14    4.91
  27   8   1  242.40   11.19
  27   8  -1  258.95   11.98
   8 -27   1  254.13   10.72
   8 -27  -1  241.59   12.01
   8 -27   1  252.69   11.08
  27   6   1  249.13    9.86
   6 -27  -1  245.81   11.72
  27   6  -1  227.16   11.43
  -6  27   1  237.42   10.24
  27   6   1  243.91   10.97
   6 -27   1  257.58   10.94
   6 -27   1  252.40   10.54
   4 -27   1   62.28    5.47
  27   4   1   47.23    5.26
   4 -27   1   57.19    5.32
  27   4   1   58.62    4.94
  27   4  -1   55.55    6.14
   4 -27  -1   72.65    6.57
  -4  27   1   64.54    5.18
  27   2  -1  368.83   14.91
  27   2   1  363.50   12.98
  27   2   1  369.40   13.95
   2 -27  -1  366.93   12.69
   2 -27   1  370.63   13.56
   2 -27   1  376.12   13.46
  -2  27   1  364.57   13.36
   2 -27  -1  383.75   15.02
   0 -27   1   54.03    5.25
   0  27   1   53.33    4.88
  27   0  -1   62.59    6.43
  27   0   1   58.10    4.93
  27   0   1   60.64    5.62
   0 -27  -1   48.12    4.72
  27   0  -1   61.21    4.81
   0 -27  -1   54.98    5.99
  27  -2  -1  268.37   10.64
  -2 -27   1  274.06   11.14
  27  -2   1  276.05   11.40
   2  27   1  263.54   10.91
   2  27  -1  264.01   10.32
  -2 -27  -1  259.72   11.91
  27  -2  -1  272.42   12.34
  -2 -27  -1  272.74   10.75
  27  -2   1  261.80   10.70
  -4 -27   1  182.86    9.21
  27  -4   1  171.81    8.63
  -4 -27  -1  168.47    8.43
   4  27   1  173.54    8.56
  27  -4  -1  188.53    9.99
  27  -4   1  167.31    8.85
  27  -4  -1  169.15    8.38
   4  27  -1  172.90    8.13
  27  -6  -1   23.82    4.69
  27  -6  -1   24.88    3.84
   6  27   1   17.90    3.63
  27  -6   1   24.63    4.30
  -6 -27   1   29.14    4.47
   6  27  -1   20.56    3.55
  -6 -27  -1   27.55    4.29
  -8 -27  -1    3.57    3.10
  27  -8   1    4.98    3.38
   8  27  -1    6.40    2.88
   8  27   1    1.79    2.72
  27  -8  -1    2.70    2.62
  27  -8  -1    3.39    3.40
  -8 -27   1    4.16    3.13
  27 -10  -1   46.96    5.82
  10  27   1   55.20    5.52
  27 -10  -1   52.31    5.41
  27 -10   1   53.68    5.54
 -10 -27   1   55.96    5.84
  10  27  -1   53.88    5.23
 -12 -27   1    2.54    3.56
  27 -12   1   -0.44    2.91
  12  27  -1   -0.35    2.50
  27 -12  -1    2.38    3.13
  12  27   1    0.38    2.80
  14  27  -1   29.41    4.73
 -14 -27   1   21.90    4.56
  27 -14  -1   19.83    4.58
  14  27   1   18.57    4.32
  27 -14   1   24.28    4.82
  27 -16   1  104.41    7.81
 -16 -27   1  112.01    8.19
  27 -16  -1  116.19    8.32
  16  27   1  106.14    7.71
  16  27  -1   95.30    7.54
  18  27  -1   46.01    6.03
  27 -18   1   44.24    5.78
  18  27   1   51.19    5.96
 -18 -27   1   46.43    5.94
  27 -18  -1   48.04    6.27
  20  27  -1   19.11    4.65
  27 -20  -1   12.00    4.26
  27 -20   1   15.46    4.81
  20  27   1   14.60    4.53
  22  27   1   61.75    6.82
  22  27  -1   52.38    6.82
  27 -22   1   46.05    6.11
  27 -22  -1   53.35    7.02
  27 -24   1   35.28    6.28
  27 -24  -1   34.96    6.05
  24  27  -1   29.33    5.74
  24  27   1   34.30    6.09
  26  27   1   13.94    5.21
  27 -26   1   13.41    5.42
  26  27  -1   13.43    5.08
  27 -26  -1    7.16    5.04
  27 -28   1   19.19    6.11
  27 -28  -1   27.40    6.41
  28  25   1   39.12    6.83
  25 -28  -1   33.80    6.78
  25 -28   1   34.23    6.55
  28  25  -1   34.34    6.30
  28  23   1    4.01    4.47
  23 -28   1   -0.53    4.20
  23 -28  -1   -2.70    4.44
  28  23  -1    2.38    3.89
  28  21   1   19.68    5.45
  21 -28   1   27.80    6.14
  28  21  -1   19.48    5.50
  21 -28  -1    8.18    4.74
  19 -28  -1   15.78    5.61
  28  19  -1    7.46    4.38
  28  19   1   10.90    4.61
  19 -28   1   15.54    5.20
  28  17  -1  106.75    8.64
  17 -28  -1   97.89    8.73
  17 -28   1   97.83    8.07
  28  17   1   96.60    7.99
  28  15  -1   -4.26    3.45
  15 -28   1    5.57    4.11
  28  15   1    2.93    3.94
  15 -28  -1    0.51    3.94
  28  13  -1   13.59    4.67
  13 -28   1   14.52    4.39
  28  13   1   16.96    4.43
  13 -28  -1   12.53    4.68
  11 -28  -1  157.84    9.94
  28  11   1  150.45    8.82
  28  11  -1  154.01    9.65
  11 -28   1  158.19    9.17
  28   9   1  146.78    8.72
   9 -28   1  142.24    7.90
   9 -28   1  155.70    8.80
  28   9  -1  140.83    9.23
   9 -28  -1  145.75    9.22
   7 -28   1  142.33    8.31
  28   7  -1  146.50    9.04
  28   7   1  139.50    8.39
   7 -28   1  116.99    7.39
   7 -28  -1  126.27    8.65
  28   5   1   69.07    6.38
  -5  28   1   67.87    5.47
  28   5  -1   81.44    7.19
  28   5   1   92.99    5.82
   5 -28   1   75.12    5.97
   5 -28  -1   79.20    7.13
   5 -28   1   70.69    6.13
  28   3   1   10.89    3.92
   3 -28   1   13.52    3.59
   3 -28   1   13.29    3.65
  28   3   1   15.90    3.57
  -3  28   1   14.08    3.24
  28   3  -1   11.70    4.31
   3 -28  -1   10.79    4.33
   1 -28   1   32.48    4.54
   1 -28  -1   30.95    5.16
  28   1   1   32.06    4.11
  28   1   1   33.40    4.66
  -1  28   1   33.27    4.22
  28   1  -1   25.41    4.89
   1 -28  -1   30.80    4.06
  -1 -28   1   23.76    4.16
  -1 -28  -1   15.25    4.31
   1  28   1   18.74    3.65
  -1 -28  -1   27.07    4.05
  28  -1  -1   25.07    3.79
  28  -1  -1   17.76    4.58
  28  -1   1   23.61    3.87
  28  -1   1   27.17    4.46
  -3 -28  -1   76.72    6.84
  28  -3   1   86.56    6.16
  28  -3  -1  104.47    7.87
  28  -3  -1   97.70    6.44
   3  28  -1   97.25    6.04
   3  28   1   91.52    6.33
  -3 -28   1   88.44    6.42
  -3 -28  -1   95.47    6.41
  28  -3   1  108.87    7.25
   5  28   1    2.79    2.52
  -5 -28   1    2.32    3.44
  28  -5  -1    1.16    2.35
   5  28  -1   -2.03    1.90
  -5 -28  -1   -0.83    2.84
  28  -5   1   -1.65    2.86
  28  -5  -1   -3.46    3.15
   7  28  -1   26.16    3.90
   7  28   1   21.92    3.89
  -7 -28   1   26.47    4.60
  -7 -28  -1   35.68    4.75
  28  -7  -1   29.52    4.36
  28  -7   1   25.60    4.49
  28  -7  -1   27.67    5.04
  28  -9  -1   46.86    5.09
  -9 -28   1   33.30    5.11
   9  28  -1   48.21    4.99
  28  -9   1   32.64    4.87
   9  28   1   35.06    4.73
  28  -9  -1   35.48    5.49
  28 -11   1   99.76    7.42
  28 -11  -1  115.32    7.85
  11  28   1  105.52    7.08
  11  28  -1   79.32    6.50
 -11 -28   1  116.02    7.90
  13  28  -1   72.90    6.40
  28 -13  -1   65.90    6.51
  28 -13   1   58.19    6.19
  13  28   1   63.42    6.14
 -13 -28   1   59.58    6.16
  28 -15   1    8.86    4.07
  28 -15  -1    8.88    3.96
  15  28   1    4.53    3.50
 -15 -28   1    6.43    4.26
  15  28  -1    1.41    3.19
  17  28  -1  117.92    8.39
  28 -17  -1  114.02    8.28
  28 -17   1   95.62    7.82
 -17 -28   1  117.92    8.57
  17  28   1  106.13    7.95
  19  28  -1    3.69    3.91
  28 -19  -1    5.70    4.22
  28 -19   1   15.69    4.49
  19  28   1    4.06    3.95
  21  28   1    2.75    3.99
  28 -21  -1    6.54    4.00
  21  28  -1   19.25    5.25
  28 -21   1   10.59    4.79
  23  28   1   49.90    6.81
  28 -23   1   56.50    6.91
  23  28  -1   67.59    7.36
  28 -23  -1   61.76    7.58
  28 -25   1   96.92    8.87
  25  28  -1  112.62    9.64
  25  28   1  115.27    9.41
  28 -25  -1   91.43    8.86
  27  28  -1   -0.13    4.45
  28 -27  -1   -0.75    4.57
  28 -27   1    0.81    5.00
  28 -29   1    5.77    4.91
  28 -29  -1    8.52    5.02
  26 -29   1    4.45    4.86
  26 -29  -1   10.93    5.88
  24 -29   1   17.54    5.57
  29  24   1    9.43    4.77
  29  24  -1   16.81    5.72
  24 -29  -1    7.51    5.09
  29  22   1   55.08    7.33
  29  22  -1   51.10    7.24
  22 -29  -1   47.25    7.35
  22 -29   1   66.74    7.78
  20 -29   1   10.60    5.03
  29  20   1    3.32    4.57
  20 -29  -1    1.82    4.54
  29  20  -1    6.22    4.31
  18 -29  -1   12.47    5.49
  29  18   1    9.25    4.38
  18 -29   1   20.14    5.51
  29  18  -1   17.68    5.12
  16 -29  -1   55.01    7.32
  29  16   1   45.61    6.05
  29  16  -1   59.71    7.21
  16 -29   1   52.70    6.66
  29  14   1   -1.84    3.57
  14 -29   1    0.93    4.18
  29  14  -1   -4.04    3.46
  14 -29  -1    3.87    4.50
  12 -29  -1   74.94    7.68
  12 -29   1   82.28    7.20
  29  12  -1   75.27    7.47
  29  12   1   63.43    6.47
  29  10   1   47.16    5.72
  10 -29   1   47.38    5.82
  29  10  -1   34.67    5.55
  10 -29  -1   40.13    6.21
  29   8  -1    7.89    4.28
   8 -29   1   10.67    4.00
   8 -29  -1    6.35    4.28
  29   8   1   10.52    4.16
   8 -29   1   14.74    4.14
  29   6   1    5.18    3.65
   6 -29  -1    4.79    4.10
   6 -29   1    5.76    3.70
   6 -29   1    5.58    3.37
  29   6  -1    1.56    3.53
   4 -29   1   99.32    6.98
   4 -29   1  107.34    7.58
   4 -29  -1  108.45    8.31
  29   4   1   90.55    6.24
  29   4   1  115.01    7.65
  -4  29   1   99.20    6.58
  29   4  -1  110.39    8.33
   2 -29   1   38.60    4.93
  29   2   1   43.51    4.53
  29   2  -1   29.48    5.30
  29   2   1   40.16    5.19
   2 -29  -1   33.60    5.66
  -2  29   1   34.49    4.36
   0  29   1   -0.83    2.51
  29   0  -1    0.13    3.59
   0 -29  -1   -2.07    2.59
   0 -29   1    3.78    3.21
  29   0   1   -2.73    2.91
   0 -29  -1   -1.57    3.45
  29   0   1   -1.64    2.64
  -2 -29  -1   82.94    6.06
  29  -2  -1   80.40    7.26
  29  -2  -1   76.43    5.75
  -2 -29  -1   50.49    6.39
  29  -2   1   73.53    5.99
  29  -2   1   67.53    6.20
  -2 -29   1   80.40    6.24
   2  29   1   75.33    5.94
   4  29   1   48.82    5.00
  -4 -29  -1   39.26    4.88
  29  -4  -1   54.39    6.29
  29  -4  -1   48.71    4.89
  -4 -29   1   54.72    5.68
  29  -4   1   35.48    4.84
   6  29   1    4.53    3.02
  -6 -29  -1    4.14    3.40
  29  -6  -1    4.85    3.85
   6  29  -1    0.86    2.51
  29  -6  -1    3.26    3.09
  -6 -29   1   11.70    4.05
  29  -6   1    2.55    3.38
  29  -8  -1    2.84    3.19
  29  -8   1   -2.96    2.83
  -8 -29   1   -3.38    3.33
   8  29  -1   -0.12    2.51
  29  -8  -1   -1.50    3.45
  -8 -29  -1   -1.40    3.09
   8  29   1    1.91    2.84
  10  29  -1   97.74    7.14
  10  29   1  108.09    7.51
  29 -10   1  107.13    7.77
 -10 -29   1  126.53    8.27
  29 -10  -1  121.83    8.07
  12  29   1    1.94    3.24
  29 -12  -1   12.29    4.00
  29 -12   1    5.57    3.53
 -12 -29   1    4.78    3.82
  12  29  -1    6.33    3.33
  29 -14   1    2.97    3.71
  14  29   1    1.76    3.19
 -14 -29   1   -1.50    3.91
  14  29  -1    3.60    3.44
  29 -14  -1    1.49    3.65
  29 -16  -1    1.92    3.61
  16  29  -1    6.47    3.61
 -16 -29   1    0.76    4.17
  16  29   1    4.91    3.65
  29 -16   1    7.55    4.04
 -18 -29   1   -1.36    4.11
  29 -18   1   -2.20    3.60
  18  29   1   -2.33    3.17
  18  29  -1    0.41    3.38
  29 -18  -1    6.21    3.87
  20  29   1  100.96    8.41
  20  29  -1   98.77    8.54
  29 -20  -1  119.56    9.24
  29 -20   1  108.96    8.60
  22  29   1   30.29    5.96
  29 -22   1   28.84    5.57
  22  29  -1   38.63    6.56
  29 -22  -1   34.14    6.36
  24  29   1   25.15    5.73
  29 -24   1   29.59    6.05
  29 -24  -1   22.95    5.65
  24  29  -1   23.32    5.76
  26  29  -1   26.11    6.46
  29 -26  -1   18.20    6.01
  29 -26   1   30.43    6.54
  29 -28  -1   11.95    5.31
  29 -28   1    7.83    5.35
  27 -30   1   39.76    7.42
  27 -30  -1   33.78    7.43
  25 -30   1   14.22    5.68
  25 -30  -1   17.10    6.33
  23 -30   1   14.28    5.68
  30  23  -1    2.75    4.41
  30  23   1    8.76    5.38
  23 -30  -1   18.36    6.34
  21 -30   1   36.83    6.66
  21 -30  -1   26.68    6.62
  30  21  -1   18.62    5.74
  30  21   1   21.54    5.88
  19 -30   1   21.17    5.77
  19 -30  -1   12.83    5.75
  30  19  -1   12.12    5.01
  30  19   1   18.56    5.41
  17 -30  -1   76.22    8.42
  17 -30   1   64.59    7.18
  30  17  -1   64.94    7.59
  30  17   1   75.11    7.58
  30  15   1   -0.06    3.95
  30  15  -1    6.70    4.61
  15 -30  -1   -0.98    4.15
  15 -30   1    2.51    4.13
  13 -30  -1  111.35    8.98
  30  13   1  110.69    8.48
  30  13  -1   89.58    8.39
  13 -30   1  116.24    8.60
  11 -30   1    6.81    4.21
  11 -30  -1   17.72    5.36
  30  11   1    8.77    4.32
  30  11  -1    5.89    4.09
  30   9  -1   48.47    6.35
   9 -30  -1   61.22    7.23
   9 -30   1   48.32    6.11
  30   9   1   58.99    6.24
   7 -30   1   74.88    6.63
  30   7  -1   59.92    6.97
   7 -30   1   48.94    5.51
   7 -30  -1   60.16    7.15
  30   7   1   59.44    6.46
   5 -30  -1  166.17   10.34
   5 -30   1  173.41    9.53
  30   5   1  169.87    9.62
  30   5  -1  155.56   10.04
   5 -30   1  169.85    8.98
   3 -30  -1   62.47    6.93
   3 -30   1   57.96    5.71
  30   3  -1   42.46    6.22
  30   3   1   51.44    5.01
  30   3   1   49.17    5.89
  -1  30   1    0.80    2.52
   1 -30   1   -0.62    2.99
   1 -30  -1   -5.57    3.41
  30   1  -1   -3.69    3.23
  30   1   1    3.96    3.53
  30   1   1    2.99    3.07
  -1 -30  -1   49.97    5.29
   1  30   1   49.56    5.07
  -1 -30  -1   66.32    6.82
  30  -1   1   52.35    5.49
  -1 -30   1   52.69    5.39
  30  -1  -1   79.44    7.37
  30  -1   1   58.28    6.17
  30  -3   1   -0.39    3.15
  30  -3  -1   13.05    4.58
   3  30   1    8.24    3.19
  -3 -30   1    9.62    3.89
  -3 -30  -1   10.07    3.72
  30  -3  -1    8.25    3.37
  -5 -30   1  216.05   10.84
  30  -5  -1  240.26   12.08
  30  -5   1  232.07   10.52
  30  -5  -1  226.24   10.42
  -5 -30  -1  232.38   10.73
   5  30   1  228.60   10.59
  -7 -30   1   17.92    4.55
   7  30  -1    8.54    3.39
  -7 -30  -1   23.24    4.61
  30  -7   1   14.03    4.36
  30  -7  -1   11.45    4.34
  30  -7  -1   12.38    4.00
   7  30   1   21.15    4.11
  30  -9  -1   48.74    5.68
  30  -9   1   50.43    5.94
   9  30   1   37.29    5.04
  -9 -30   1   29.99    5.06
   9  30  -1   50.88    5.51
  11  30  -1    1.97    2.94
 -11 -30   1    3.76    4.04
  30 -11   1    0.47    3.42
  30 -11  -1    7.98    3.78
  11  30   1    5.35    3.21
  30 -13   1    6.65    4.09
  13  30  -1    5.95    3.76
  13  30   1   -0.03    2.88
 -13 -30   1    5.21    4.16
  30 -13  -1   10.49    4.09
  15  30  -1   56.10    6.42
  30 -15   1   48.39    6.24
 -15 -30   1   46.07    6.48
  30 -15  -1   49.98    6.52
  15  30   1   44.08    5.59
  30 -17   1   55.84    6.50
  17  30   1   46.04    5.87
  30 -17  -1   60.36    6.94
 -17 -30   1   56.27    6.93
  17  30  -1   46.33    6.01
  30 -19  -1   59.42    6.95
  19  30  -1   49.54    6.53
  30 -19   1   43.55    6.08
  19  30   1   49.24    6.47
  21  30  -1   -2.61    3.70
  21  30   1    4.99    4.26
  30 -21   1    0.67    4.31
  30 -21  -1   -0.50    4.10
  23  30   1    4.15    4.04
  30 -23   1    5.65    4.45
  30 -23  -1    0.63    4.30
  23  30  -1    6.15    4.21
  30 -25   1    9.96    4.66
  30 -25  -1    9.38    4.73
  25  30  -1    2.31    4.85
  30 -27  -1   25.64    6.45
  30 -27   1   29.21    6.89
  26 -31  -1   -3.22    4.84
  26 -31   1    1.28    5.53
  24 -31  -1   -0.38    5.02
  24 -31   1   12.71    5.70
  31  22  -1    1.64    4.80
  31  22   1    7.29    5.17
  22 -31   1    7.92    5.39
  22 -31  -1   10.24    5.55
  20 -31   1   15.49    5.66
  31  20  -1   18.72    5.83
  31  20   1   28.76    6.35
  20 -31  -1    3.88    5.52
  31  18   1   48.94    6.67
  18 -31  -1   65.57    8.32
  18 -31   1   59.41    7.42
  31  18  -1   44.45    7.05
  16 -31   1   -1.54    4.30
  31  16  -1    1.52    4.08
  31  16   1    5.24    4.33
  16 -31  -1    0.95    4.80
  31  14   1   47.59    6.41
  14 -31  -1   40.98    6.97
  14 -31   1   38.20    6.24
  31  14  -1   57.28    7.21
  31  12   1   96.19    8.03
  31  12  -1   74.75    7.80
  12 -31   1   96.55    8.13
  12 -31  -1  106.96    9.24
  10 -31  -1    0.76    4.55
  10 -31   1   -2.06    3.76
  31  10  -1    2.58    4.09
  31  10   1    1.14    3.87
   8 -31  -1  144.40    9.79
   8 -31   1  148.19    9.34
  31   8   1  126.77    8.99
  31   8  -1  145.59   10.00
   6 -31  -1  195.61   11.40
   6 -31   1  192.42   10.41
  31   6  -1  178.72   11.06
  31   6   1  183.86   10.43
   6 -31   1  189.17    9.63
   4 -31  -1    6.36    4.20
  31   4  -1    6.58    4.10
   4 -31   1    3.03    3.48
  31   4   1    9.02    4.04
  31   2   1   66.13    5.75
   2 -31  -1   60.53    6.96
  31   2  -1   68.44    7.42
  31   2   1   52.85    6.37
   2 -31   1   62.24    6.02
   0  31   1   42.08    4.81
   0 -31  -1   45.45    5.19
  31   0   1   43.78    5.27
  31   0  -1   69.36    7.27
   0 -31  -1   49.62    6.62
  31   0   1   62.95    6.45
   0 -31   1   51.42    5.73
  31  -2   1   15.63    4.16
  -2 -31   1   21.64    4.67
   2  31   1   20.14    4.13
  -2 -31  -1   22.47    4.31
  31  -2  -1   19.47    5.10
   4  31   1    7.88    3.34
  31  -4  -1    5.21    4.33
  31  -4  -1    8.37    3.44
  -4 -31   1    6.57    4.01
  31  -4   1    3.52    3.48
  -4 -31  -1   10.11    3.90
  -6 -31   1   87.13    7.14
  31  -6   1   83.47    6.89
   6  31   1   78.03    6.52
  31  -6  -1   91.05    6.99
  31  -6  -1   75.89    7.52
  -6 -31  -1   89.90    7.08
  31  -8   1  117.77    8.00
  -8 -31   1  118.00    8.44
   8  31   1  105.92    7.68
  -8 -31  -1  133.80    8.56
  31  -8  -1  128.82    8.44
   8  31  -1  129.20    8.13
  31 -10   1   71.44    6.59
  10  31   1   64.17    6.33
  31 -10  -1   78.96    7.11
 -10 -31   1   70.18    7.03
  10  31  -1   71.86    6.51
  12  31  -1   56.28    6.22
  12  31   1   39.98    5.51
  31 -12   1   50.83    6.17
  31 -12  -1   56.07    6.40
 -12 -31   1   44.65    6.27
  14  31  -1   95.56    7.75
  31 -14  -1   89.17    7.97
  14  31   1  101.49    7.89
 -14 -31   1   91.35    7.95
  31 -14   1   95.87    7.83
  16  31   1    6.98    4.01
  16  31  -1    4.07    3.78
  31 -16  -1   -0.54    4.02
 -16 -31   1    8.85    4.88
  31 -16   1    4.76    4.34
  18  31   1   28.50    5.32
  18  31  -1   27.09    5.68
 -18 -31   1   34.24    6.30
  31 -18   1   17.83    5.25
  31 -18  -1   31.14    5.94
  31 -20   1   17.41    5.04
  20  31  -1   19.49    5.34
  31 -20  -1   19.57    5.13
  20  31   1   18.33    5.26
  22  31   1   75.34    8.02
  31 -22   1   54.59    6.97
  31 -22  -1   61.81    7.86
  22  31  -1   77.35    8.36
  24  31  -1    9.53    4.78
  31 -24  -1   10.71    5.27
  31 -24   1    7.79    4.88
  31 -26   1    5.28    5.01
  31 -26  -1    5.94    4.70
  25 -32   1    3.02    5.41
  25 -32  -1    9.92    6.49
  23 -32  -1    7.60    6.07
  23 -32   1   10.09    5.87
  21 -32   1   24.75    6.42
  32  21  -1   18.98    5.92
  32  21   1   29.22    6.50
  21 -32  -1   31.46    7.24
  19 -32   1    6.38    5.14
  32  19  -1    4.06    4.90
  19 -32  -1   -3.49    4.91
  32  19   1   11.15    5.25
  17 -32  -1   16.78    6.00
  32  17   1   22.54    5.85
  32  17  -1   15.18    5.40
  17 -32   1   17.95    5.59
  15 -32   1   10.84    5.08
  32  15   1   22.07    5.37
  15 -32  -1   16.70    5.59
  32  15  -1   16.25    5.58
  13 -32  -1   99.56    9.16
  13 -32   1   97.66    8.46
  32  13  -1  113.43    9.64
  32  13   1   83.75    8.12
  32  11  -1    2.08    4.64
  11 -32  -1   -1.92    4.70
  11 -32   1    2.46    4.39
  32  11   1    0.40    4.17
   9 -32  -1    5.66    4.90
  32   9   1    8.81    4.56
  32   9  -1    4.08    4.65
   9 -32   1    3.91    4.25
  32   7   1    9.14    4.56
   7 -32   1    6.47    4.38
   7 -32  -1    3.67    4.79
  32   7  -1    3.35    4.58
  32   5   1   29.39    5.39
  32   5  -1   16.76    5.24
   5 -32   1   28.12    4.84
   5 -32  -1   25.12    5.91
   3 -32  -1   10.43    4.79
  32   3   1   26.72    5.12
   3 -32   1    8.69    4.03
  32   3  -1   22.19    5.62
   1 -32  -1   13.42    5.15
   1 -32   1   15.47    4.25
  32   1  -1   20.80    5.62
  32   1   1   15.10    4.30
  32   1   1   11.88    4.39
  -1 -32  -1   54.53    5.67
   1  32   1   59.06    5.62
  -1 -32   1   61.88    6.32
  32  -1   1   53.93    5.75
  32  -1  -1   73.18    7.46
  32  -3   1   14.67    4.17
  -3 -32   1   26.52    5.16
   3  32   1   22.47    4.30
  -3 -32  -1   20.92    4.49
  32  -3  -1   29.54    5.87
  32  -5   1    8.51    4.14
  32  -5  -1    2.46    3.12
  -5 -32  -1    9.26    4.10
   5  32   1    9.54    3.51
  32  -5  -1    1.93    4.19
  -5 -32   1    4.59    3.90
   7  32   1   78.76    6.79
  -7 -32   1   78.81    7.29
  32  -7   1   76.66    7.14
  32  -7  -1  101.62    7.45
  -7 -32  -1   93.91    7.42
  32  -9   1   77.84    7.10
   9  32   1   64.76    6.50
  -9 -32   1   76.00    7.21
   9  32  -1   63.24    6.17
  32  -9  -1   70.03    6.81
 -11 -32   1   86.79    7.85
  11  32   1   93.61    7.54
  32 -11  -1   95.05    7.75
  32 -11   1   79.60    7.40
  11  32  -1   83.38    7.25
  13  32   1    0.49    3.07
  32 -13  -1   -2.67    3.55
  13  32  -1   -1.50    2.87
  32 -13   1   -2.13    3.82
 -13 -32   1   -1.87    3.56
 -15 -32   1   11.71    4.97
  15  32   1    4.00    3.80
  15  32  -1    6.23    4.01
  32 -15   1    5.98    4.34
  32 -15  -1    9.74    4.50
 -17 -32   1   35.19    6.42
  17  32   1   39.61    6.25
  32 -17   1   40.03    6.36
  32 -17  -1   45.24    6.73
  17  32  -1   38.09    6.05
  19  32   1   20.86    5.10
  32 -19  -1   34.73    6.38
  32 -19   1   41.67    6.41
  19  32  -1   22.28    5.66
  21  32   1   10.22    5.10
  21  32  -1   10.86    4.73
  32 -21  -1    8.87    4.70
  32 -21   1    8.23    4.85
  32 -23  -1   37.88    6.75
  32 -23   1   18.63    5.62
  23  32  -1   23.48    6.31
  32 -25  -1    9.71    5.31
  32 -25   1    6.17    4.74
  24 -33   1    7.33    5.84
  24 -33  -1    4.61    6.24
  22 -33   1    2.97    5.41
  22 -33  -1    3.20    5.55
  20 -33   1   12.66    5.78
  20 -33  -1    9.32    5.97
  33  20  -1   11.51    5.80
  33  20   1   10.01    5.41
  33  18  -1    2.49    5.11
  18 -33  -1    7.27    5.57
  18 -33   1    3.65    4.94
  33  18   1    0.84    4.31
  33  16  -1   -1.46    4.26
  16 -33   1   -1.41    4.61
  33  16   1    0.94    3.99
  16 -33  -1    4.12    5.41
  33  14  -1   41.12    7.03
  33  14   1   30.55    6.15
  14 -33  -1   45.95    7.79
  14 -33   1   39.07    6.43
  33  12   1   19.73    5.53
  12 -33  -1   15.63    6.11
  33  12  -1   24.09    6.22
  12 -33   1   27.58    5.69
  10 -33  -1   -0.96    4.84
  33  10  -1    7.19    4.96
  10 -33   1   -1.27    4.02
  33  10   1   -1.84    4.04
  33   8  -1    7.56    4.89
   8 -33  -1    6.33    5.10
  33   8   1   14.32    4.94
   8 -33   1    7.82    4.64
   6 -33  -1   28.17    6.39
  33   6  -1   16.01    5.20
  33   6   1    9.88    4.83
  33   4  -1   22.71    5.70
   4 -33   1   22.01    4.74
   4 -33  -1   30.88    6.32
  33   4   1   23.34    5.46
   2 -33  -1   27.66    5.99
   2 -33   1   13.37    4.32
  33   2  -1   15.32    5.36
  33   2   1   12.07    4.64
  33   0  -1    3.94    4.37
  33   0   1    1.40    3.56
   0 -33   1   -2.96    3.54
  33  -2   1   -0.62    3.28
   2  33   1    2.05    3.07
  33  -2  -1    0.81    4.21
  -2 -33  -1   -1.03    3.24
  -2 -33   1   -2.95    3.67
  -4 -33   1   19.95    4.90
  33  -4   1   15.45    4.47
  -4 -33  -1    9.21    4.27
  33  -4  -1   12.75    5.03
   4  33   1   17.12    4.03
  33  -6  -1   14.09    4.18
  33  -6   1    5.99    4.01
  -6 -33  -1    4.31    4.20
   6  33   1    8.59    3.70
  -6 -33   1    7.59    4.53
  33  -8   1   39.24    5.68
  33  -8  -1   45.85    5.83
   8  33   1   38.85    5.51
  -8 -33   1   30.04    5.48
  33 -10  -1   27.47    5.27
 -10 -33   1   17.82    5.34
  10  33   1   29.87    5.25
  10  33  -1   21.89    4.78
  33 -10   1   18.48    4.89
  12  33  -1   45.29    6.04
  12  33   1   54.86    6.36
  33 -12   1   53.80    6.57
  33 -12  -1   65.20    6.91
 -12 -33   1   66.85    7.32
  33 -14  -1   -0.59    3.88
  14  33   1   -1.27    3.67
 -14 -33   1   -0.83    4.55
  14  33  -1   -0.42    3.59
  33 -14   1    1.95    4.17
  33 -16   1    5.22    4.57
  16  33   1    6.27    3.70
  33 -16  -1   -3.18    3.71
 -16 -33   1    4.17    4.44
  16  33  -1    5.44    3.92
  18  33  -1   44.76    6.75
  33 -18   1   54.98    7.07
  18  33   1   42.23    6.60
  33 -18  -1   57.88    7.40
  33 -20   1   18.47    5.59
  20  33  -1   16.62    5.55
  20  33   1   11.73    4.74
  33 -20  -1   12.06    5.34
  33 -22  -1   21.75    5.72
  33 -22   1   17.18    5.64
  22  33  -1   18.32    5.38
  33 -24  -1   -3.57    4.05
  33 -24   1   -1.04    4.72
  23 -34  -1   -1.82    5.17
  23 -34   1   -0.94    5.48
  21 -34   1   58.37    8.02
  21 -34  -1   62.68    9.11
  19 -34  -1   31.34    7.54
  19 -34   1   29.47    7.00
  34  19   1   29.47    6.55
  17 -34  -1   13.72    6.45
  17 -34   1   22.62    6.27
  34  17   1   10.18    5.45
  34  17  -1   16.68    6.10
  15 -34   1   40.91    7.05
  34  15   1   32.16    6.52
  34  15  -1   37.79    6.91
  15 -34  -1   42.85    7.71
  13 -34   1   21.99    6.09
  34  13  -1   15.25    5.70
  34  13   1   14.91    5.57
  13 -34  -1   13.81    6.08
  34  11  -1   53.75    7.65
  34  11   1   48.88    7.13
  11 -34  -1   57.11    8.19
  11 -34   1   42.22    6.84
  34   9   1   -4.13    3.47
   9 -34  -1    5.60    5.29
  34   9  -1    1.98    4.29
   9 -34   1   -5.13    4.14
  34   7   1   24.86    5.84
   7 -34  -1   33.49    6.80
  34   7  -1   35.97    6.85
   5 -34  -1   80.91    8.72
  34   5   1   75.20    7.69
  34   5  -1   71.20    8.11
   3 -34   1   -4.88    3.38
  34   3   1   -1.45    3.95
  34   3  -1    1.49    4.50
   3 -34  -1    1.58    4.70
   1 -34   1   -5.11    3.41
  34   1  -1   -2.65    4.24
  34  -1   1   47.44    5.69
  -1 -34   1   43.08    6.13
  34  -1  -1   47.71    7.09
  34  -3  -1   68.27    7.88
  34  -3   1   57.11    6.28
  -3 -34  -1   65.18    6.51
   3  34   1   52.18    5.69
  -3 -34   1   59.74    6.65
  34  -5   1   11.91    4.45
   5  34   1   22.31    4.82
  -5 -34   1   10.69    4.67
  -5 -34  -1   20.03    4.89
  34  -7   1    2.68    3.91
  34  -7  -1   -2.64    3.30
  -7 -34   1   -2.39    3.54
   7  34   1    1.27    3.27
   9  34   1   21.58    4.86
  34  -9   1   17.24    4.91
  34  -9  -1   18.45    4.80
  -9 -34   1   16.21    5.30
  34 -11  -1   63.74    7.00
  11  34   1   51.88    6.34
 -11 -34   1   59.85    7.24
  34 -11   1   64.68    6.80
  34 -13   1    6.11    4.70
 -13 -34   1   14.99    5.22
  13  34   1   17.76    4.86
  34 -13  -1   17.27    4.91
  13  34  -1   14.11    4.63
  15  34   1   17.43    4.93
  15  34  -1   11.87    4.70
 -15 -34   1   12.21    5.61
  34 -15  -1    8.45    4.76
  34 -15   1   15.63    5.29
  17  34  -1    4.72    4.34
  34 -17   1   -2.69    4.13
  17  34   1   -2.19    4.21
  34 -17  -1    3.46    4.33
 -17 -34   1    3.18    5.20
  34 -19  -1    0.33    4.25
  19  34  -1    0.62    4.33
  34 -19   1    2.79    4.67
  19  34   1    2.19    4.38
  34 -21   1    9.61    5.25
  21  34  -1   16.38    5.46
  34 -21  -1   11.19    5.47
  34 -23   1   12.59    5.29
  34 -23  -1    6.48    4.85
  22 -35   1   -2.83    5.02
  22 -35  -1   10.20    6.63
  20 -35  -1   13.49    6.94
  20 -35   1    5.51    5.88
  18 -35  -1   -2.03    5.66
  18 -35   1    0.90    5.45
  35  16   1   15.91    5.92
  16 -35  -1   20.73    6.96
  16 -35   1   17.81    6.23
  35  16  -1    5.23    5.33
  35  14  -1   40.16    7.68
  35  14   1   26.11    6.55
  14 -35   1   39.90    7.10
  14 -35  -1   24.77    7.43
  12 -35   1    8.97    5.54
  35  12   1   19.98    5.98
  35  12  -1   14.23    6.00
  12 -35  -1   19.34    6.68
  10 -35   1   39.06    6.76
  35  10   1   42.73    6.90
  35  10  -1   42.69    7.00
  10 -35  -1   44.43    7.99
   8 -35  -1   51.35    7.94
  35   8   1   52.73    7.23
  35   8  -1   42.83    7.17
   6 -35  -1   24.60    6.58
  35   6   1   22.56    5.86
  35   6  -1   27.36    6.59
   4 -35  -1   11.43    6.07
  35   4  -1   11.85    5.38
  35   4   1    8.15    4.99
   2 -35   1   23.81    5.28
  35   2  -1   20.16    6.12
  35   0  -1    2.96    4.62
   0 -35   1   -0.45    4.00
  35  -2   1   -8.31    3.14
  35  -2  -1    6.51    4.96
  -2 -35   1    3.59    4.17
  -4 -35  -1   10.02    4.54
  35  -4   1    8.67    4.71
  -4 -35   1   -0.84    4.05
  35  -6   1  122.76    8.91
  -6 -35  -1  144.43    9.45
   6  35   1  145.64    9.44
  -6 -35   1  142.33    9.66
   8  35   1    6.51    4.02
  -8 -35   1    2.99    4.62
  35  -8   1    2.45    3.89
  35  -8  -1    2.72    4.06
  35 -10   1   18.95    5.34
 -10 -35   1   15.56    5.60
  10  35   1    8.35    4.13
  35 -10  -1   10.38    4.34
 -12 -35   1   45.91    6.96
  35 -12   1   39.97    6.28
  12  35   1   27.30    5.55
  35 -12  -1   42.73    6.55
  35 -14  -1    1.06    4.28
  35 -14   1    0.09    4.28
 -14 -35   1    0.15    5.01
  14  35  -1    2.66    4.09
  14  35   1   -3.54    3.64
  35 -16   1   15.71    5.50
  35 -16  -1   11.72    4.76
 -16 -35   1   16.21    5.86
  16  35  -1   22.20    5.57
  16  35   1   16.65    5.17
  35 -18  -1   13.10    5.26
  18  35   1   19.91    5.81
  18  35  -1   21.48    5.92
  35 -18   1   18.69    5.68
  35 -20  -1    9.79    5.31
  35 -20   1   14.26    5.16
  35 -22  -1    9.01    5.09
  35 -22   1    9.78    5.09
  19 -36   1    0.69    5.48
  19 -36  -1   -2.75    5.84
  17 -36   1   23.17    7.05
  17 -36  -1   35.63    8.24
  36  15  -1  120.25   10.92
  36  15   1  114.24   10.50
  15 -36  -1  122.03   11.36
  15 -36   1  135.98   10.94
  36  13  -1    3.02    5.52
  13 -36  -1    9.61    6.14
  13 -36   1    2.22    5.31
  36  13   1    9.44    5.68
  11 -36   1    2.69    5.24
  36  11   1    1.09    4.89
  11 -36  -1   -4.77    5.38
  36  11  -1   -0.85    4.44
   9 -36  -1    2.87    5.70
  36   9  -1    6.81    5.32
  36   9   1   -2.03    4.44
   7 -36  -1   76.75    9.05
  36   7  -1   62.74    8.36
  36   7   1   62.84    8.10
   5 -36  -1   -0.28    5.56
  36   5   1   -4.47    4.16
  36   5  -1   -0.51    4.89
  36   3  -1    7.18    5.38
   1 -36   1   54.94    7.01
  36   1  -1   66.71    8.33
  -1 -36   1   15.71    5.10
  36  -1  -1    5.75    5.25
  36  -3   1   51.05    6.52
  -3 -36   1   59.08    6.84
  -5 -36   1   11.07    5.00
  -5 -36  -1   18.79    5.20
  36  -5   1    8.71    4.57
  -7 -36   1   67.84    7.57
   7  36   1   54.38    6.42
  36  -7   1   62.62    6.92
  36  -9  -1    7.43    4.12
  36  -9   1    4.05    4.50
   9  36   1   -2.43    3.70
  -9 -36   1   -3.13    4.38
  11  36   1    9.20    4.54
  36 -11  -1    5.42    4.32
  36 -11   1   14.25    5.03
 -11 -36   1   16.59    5.68
  13  36   1   -0.13    3.75
  36 -13   1    3.33    4.68
 -13 -36   1    7.41    4.94
  36 -13  -1    4.03    4.31
  15  36   1   54.10    6.87
 -15 -36   1   61.37    8.11
  36 -15   1   68.82    7.54
  36 -15  -1   63.55    7.79
  17  36  -1    1.87    4.56
  36 -17   1    3.85    4.74
  36 -17  -1    5.00    4.88
  36 -19  -1    3.18    4.42
  36 -19   1    0.39    4.55
  18 -37   1    5.97    6.23
  18 -37  -1    7.15    6.80
  16 -37  -1   30.23    7.96
  16 -37   1   29.91    7.52
  14 -37   1    0.76    5.60
  14 -37  -1   -0.99    6.24
  37  14   1   -0.24    5.15
  12 -37   1   30.92    7.05
  37  12   1   20.88    5.97
  12 -37  -1   12.21    6.72
  37  12  -1    9.04    6.13
  37  10   1    3.79    5.23
  37  10  -1    5.37    5.41
  10 -37  -1    6.61    6.35
  37   8  -1   23.67    6.86
   8 -37  -1   37.43    7.97
  37   8   1   34.10    6.88
  37   6   1   33.11    6.76
  37   6  -1   26.60    6.89
   6 -37  -1   11.58    6.32
  37   4  -1    5.44    5.69
  37   2  -1    4.55    5.37
  37   0  -1    7.96    5.76
   0 -37   1    8.15    5.09
  -2 -37   1   43.67    6.53
  37  -4   1    6.27    4.41
  -4 -37   1    2.08    4.75
  37  -6   1   -4.28    3.71
  -6 -37   1   -5.49    4.24
  37  -8   1    8.20    4.71
   8  37   1    3.93    3.99
  -8 -37   1    0.50    4.68
  10  37   1   72.25    7.40
  37 -10  -1   79.87    7.94
 -10 -37   1   72.45    8.02
  37 -10   1   61.63    7.42
  37 -12  -1   12.24    5.19
 -12 -37   1   13.43    5.55
  12  37   1    5.30    4.31
  37 -12   1    7.14    4.82
  37 -14  -1   12.23    5.06
 -14 -37   1   19.98    6.39
  14  37   1    5.15    4.52
  37 -14   1    6.33    5.07
  37 -16   1   23.12    6.00
 -16 -37   1   23.69    6.82
  37 -16  -1   37.00    6.82
  37 -18  -1    7.88    5.27
  37 -18   1   18.07    6.23
  15 -38  -1   21.50    7.44
  15 -38   1   21.09    7.21
  13 -38  -1   26.85    7.72
  11 -38  -1    3.73    6.46
  38  11  -1    1.20    5.65
  38  11   1    1.68    4.65
   9 -38  -1   33.37    8.19
  38   9  -1   24.20    7.32
  38   9   1   31.43    6.91
  38   7   1    3.09    5.40
   7 -38  -1   -0.94    5.95
  38   7  -1    3.49    5.57
  38   5  -1    8.61    6.03
  38   3  -1    7.42    5.92
  38   1  -1   38.66    7.76
  -1 -38   1   11.08    4.94
  -3 -38   1    5.48    4.77
  -5 -38   1    3.02    4.70
  38  -5   1   -0.42    4.27
  -7 -38   1   21.48    5.91
  38  -7   1   17.71    5.27
  -9 -38   1   22.34    6.01
  38  -9   1   29.52    6.07
 -11 -38   1   42.89    6.92
  38 -11  -1   43.39    6.99
  38 -11   1   25.88    6.17
  11  38   1   40.98    6.44
 -13 -38   1   -7.64    5.09
  13  38   1    6.53    4.51
  38 -13  -1    3.69    4.63
  38 -13   1   -3.59    4.03
 -15 -38   1    5.88    5.72
  38 -15   1   15.77    5.81
  38 -15  -1   10.01    5.44
  14 -39  -1    8.48    7.10
  12 -39  -1   14.61    7.61
  10 -39  -1   32.86    8.40
  39  10   1   36.81    7.71
  39   8   1    4.57    5.48
  39   8  -1    8.39    5.73
  39   6  -1    0.95    5.79
  39   4  -1   64.08    9.16
  39   2  -1   27.36    7.23
  -2 -39   1    6.92    5.12
  -4 -39   1    6.90    5.21
  39  -6   1    8.04    4.99
  -6 -39   1    6.10    5.32
  -8 -39   1    5.26    5.53
  39  -8   1    3.23    4.76
  39 -10   1   34.83    6.60
 -10 -39   1   38.61    7.11
  39 -12  -1    2.91    4.87
 -12 -39   1    5.83    5.81
  39 -12   1   -1.10    4.69
  12  39   1    3.83    4.54
  39 -14   1    3.54    4.67
  39 -14  -1    0.77    4.52
 -14 -39   1    1.75    5.60
  11 -40  -1   17.69    8.02
  40   9   1   46.31    8.40
  40   5  -1    4.04    6.34
  40   3  -1    4.09    6.33
  -3 -40   1    2.73    5.19
  -5 -40   1   30.48    6.64
  -7 -40   1    4.97    5.12
  -9 -40   1    2.66    5.37
  40  -9   1   16.48    5.44
 -11 -40   1   15.47    6.53
  40 -11   1    8.39    5.34
  -4 -41   1   -2.73    4.76
  -6 -41   1    5.69    5.58
   0   0  -2    2.37    0.96
  -1  -1  -2 1139.10   28.48
   1   1  -2 1145.13   28.52
  -1   1  -2 1168.92   28.29
   1  -1  -2 1139.48   28.72
   0   2  -2 3045.15   72.15
   0  -2  -2 3068.30   72.61
   2   0   2 3067.86   67.85
   2   0  -2 3035.37   72.59
  -2   2  -2 1599.60   37.94
   2   2  -2 1570.90   38.49
   2   2   2 1554.74   38.44
   2  -2  -2 1619.11   38.96
   2   2   2 1584.27   36.23
   2  -2   2 1543.49   38.70
   1  -3   2   68.03    3.20
   3   1  -2   63.74    3.43
   1  -3  -2   71.61    3.69
  -1   3  -2   66.35    2.92
   3   1   2   69.63    3.22
   3  -1   2  568.55   13.75
   3  -1   2  547.34   15.38
   1   3   2  558.14   15.33
   3  -1   2  569.81   14.58
   3  -1  -2  563.63   15.51
   1   3  -2  567.40   14.91
   1   3   2  571.84   14.49
   3   3  -2 9365.85  221.48
   3  -3  -2 9622.57  222.10
  -3   3  -2 9555.31  221.06
  -3  -3   2 9520.23  212.65
   3  -3   2 9585.16  223.11
   3   3   2 9583.04  221.47
   4   2   2 2376.18   57.19
   2  -4  -2 2431.26   58.12
   4   2  -2 2395.91   57.73
   2  -4   2 2375.26   57.62
  -4  -2   2 2401.80   54.79
  -2   4  -2 2426.88   56.71
   0   4   2   15.51    2.10
   0   4   2   23.17    2.18
   4   0   2   25.72    2.29
   4   0   2   25.16    1.83
   4   0  -2   29.75    2.44
   0  -4   2   26.88    1.92
   0   4  -2   26.06    1.83
   4  -2  -2 8781.98  212.22
   4  -2   2 9074.36  212.50
   2   4   2 9290.58  211.08
   4  -2   2 9281.43  210.28
  -2  -4   2 8981.21  202.58
   2   4  -2 9011.46  210.58
   4  -2  -2 9081.72  211.39
   4  -4   2 6800.81  158.75
  -4  -4   2 6817.16  151.31
   4  -4   2 6763.44  147.58
   4   4   2 6781.65  157.64
   4   4  -2 6514.97  157.56
   4  -4  -2 6725.79  158.38
   4  -4   2 6930.49  157.05
   4  -4  -2 6709.37  158.96
  -5  -3   2 3262.25   73.39
   5   3   2 3254.38   76.57
  -3   5  -2 3290.16   75.84
   3  -5   2 3175.30   77.02
   3  -5  -2 3270.50   77.76
   3  -5  -2 3248.52   77.56
   5   3  -2 3154.50   76.94
   5   1   2   67.77    3.68
  -5  -1   2   68.48    2.94
   1  -5   2   67.56    3.11
  -1   5  -2   74.90    2.95
  -1   5   2   72.35    3.65
   5   1   2   67.61    3.13
   5   1  -2   70.78    3.68
   1   5  -2 7415.02  171.35
   5  -1   2 7390.99  171.00
   1   5   2 7460.57  172.22
   5  -1   2 7205.77  173.26
  -1  -5   2 7481.08  165.35
   5  -1  -2 7253.81  172.74
   5  -1  -2 7392.48  172.37
  -3  -5   2 3292.03   74.94
   5  -3  -2 3255.87   78.46
   5  -3   2 3298.89   76.80
   5  -3  -2 3284.57   78.72
   3   5   2 3324.26   78.14
   3   5  -2 3256.11   77.69
   5  -3   2 3294.23   78.63
   5  -5  -2   19.07    2.37
   5   5  -2   19.21    1.98
   5  -5  -2   15.04    1.87
   5  -5   2   18.00    1.20
  -5  -5   2   17.55    1.99
   5   5   2   13.98    1.93
   5  -5   2   17.39    2.01
   6   4  -2  890.39   23.32
  -6  -4   2  905.93   21.86
  -4   6  -2  898.32   21.58
   4  -6  -2  906.91   23.66
   4  -6  -2  910.35   23.97
   6   4   2  881.40   22.87
   4  -6   2  894.13   22.99
   2  -6  -2  950.32   25.45
  -6  -2   2  988.23   23.24
   6   2   2 1014.39   25.77
   2  -6  -2  975.39   25.57
   6   2  -2  952.66   25.20
   2  -6   2  964.89   24.47
  -2   6   2  983.47   24.06
   6   2   2  970.10   24.37
  -2   6  -2  996.22   23.78
   0  -6   2 1186.40   28.63
   6   0  -2 1176.37   29.81
   0   6  -2 1188.05   28.46
   6   0   2 1157.00   28.37
   6   0  -2 1163.70   28.90
   0  -6   2 1154.11   28.51
   0   6   2 1173.98   29.80
   6   0   2 1156.04   29.85
   0   6   2 1143.05   27.99
   2   6   2    2.69    1.42
   6  -2   2    1.93    0.79
   2   6  -2    2.12    0.95
   6  -2   2    1.74    1.24
   6  -2  -2    2.50    1.41
   6  -2  -2    1.57    0.91
  -2  -6   2    0.74    1.35
   6  -4  -2 1064.22   27.15
   6  -4   2 1062.25   25.31
  -4  -6   2 1075.66   25.96
   6  -4   2 1078.23   27.24
   6  -4  -2 1061.87   27.82
   4   6  -2 1051.06   26.72
   4   6   2 1054.49   27.14
   6   6   2   -1.16    1.13
  -6  -6   2    0.57    1.31
   6   6  -2    1.08    1.05
   6  -6  -2    0.27    1.44
   6  -6  -2    0.36    1.02
   6  -6   2    0.24    1.19
   7   5  -2 2952.26   73.06
  -7  -5   2 3120.82   69.78
   7   5   2 3027.15   72.72
   5  -7  -2 3061.56   73.90
   5  -7  -2 3033.97   73.85
   5  -7   2 3144.24   73.18
   3  -7  -2  121.33    5.53
   3  -7   2  110.61    4.42
   7   3  -2  125.91    5.24
   7   3   2  119.25    4.60
  -7  -3   2  119.54    4.30
   7   3   2  110.16    5.26
  -3   7  -2  116.75    3.65
  -3   7   2  123.10    5.12
   3  -7  -2  119.91    5.22
   1  -7   2  130.54    4.48
  -1   7   2  115.69    5.09
   7   1  -2  121.91    5.32
  -7  -1   2  132.30    4.18
  -1   7   2  127.62    5.46
   1  -7   2  116.81    5.26
   7   1   2  121.11    5.36
   7   1  -2  118.48    4.34
   7   1   2  119.93    4.37
  -1   7  -2  128.51    4.13
   7  -1  -2  296.18    8.77
   7  -1  -2  289.34    9.66
   1   7   2  302.46    9.65
   7  -1   2  299.30    9.57
  -1  -7   2  300.64    9.25
   7  -1   2  294.22    8.09
   1   7  -2  287.84    8.41
   7  -3   2   20.27    1.34
   7  -3  -2   20.39    2.45
  -3  -7   2   24.29    2.42
   3   7  -2   19.69    1.79
   7  -3  -2   21.46    2.02
   3   7   2   20.22    2.36
   7  -3   2   17.97    2.19
   7  -5   2   51.84    1.75
   7  -5   2   47.16    3.18
   5   7   2   56.60    3.36
   7  -5  -2   58.00    3.34
   5   7  -2   51.61    3.07
   7  -5  -2   54.15    3.71
  -5  -7   2   45.68    3.06
   7   7  -2  144.46    6.03
   7   7   2  169.04    6.32
   7  -7  -2  159.67    6.35
  -7  -7   2  162.06    5.87
   7  -7   2  168.82    6.10
   7  -7  -2  165.76    7.01
   8   6  -2  877.08   23.08
   6  -8  -2  867.83   23.74
  -8  -6   2  887.75   21.66
   6  -8  -2  857.26   23.33
   6  -8   2  877.36   22.56
   8   6   2  849.57   22.55
   8   4  -2   35.57    2.85
   4  -8  -2   36.52    2.98
   4  -8  -2   35.57    3.14
  -8  -4   2   43.80    2.68
   8   4   2   36.27    3.10
  -4   8  -2   43.49    1.61
   4  -8   2   46.23    2.86
   8   4   2   41.02    2.74
  -2   8   2  148.12    6.26
   8   2   2  154.53    5.31
   8   2  -2  148.19    6.07
  -2   8   2  149.69    6.00
  -2   8  -2  155.51    4.65
   8   2   2  145.88    6.15
  -8  -2   2  160.78    4.99
   2  -8   2  158.23    5.26
   2  -8  -2  153.65    6.34
   0  -8   2   52.62    3.44
   8   0   2   60.24    2.69
   0   8  -2   56.14    2.60
   0  -8   2   52.60    2.53
   0   8   2   54.16    3.61
   8   0  -2   57.36    2.84
   8   0  -2   53.40    3.63
   8   0   2   53.51    3.39
   8  -2   2 2232.00   54.12
   8  -2   2 2153.39   51.87
  -2  -8   2 2229.67   51.70
   8  -2  -2 2217.59   53.37
   2   8   2 2214.66   53.84
   8  -2  -2 2214.86   54.24
   2   8  -2 2178.33   52.63
   8  -4  -2   12.04    1.66
  -4  -8   2    5.04    1.70
   8  -4  -2    6.49    1.86
   4   8  -2    8.76    1.41
   4   8   2    6.24    1.64
   8  -4   2    4.39    0.76
   8  -4   2    4.43    1.46
   8  -6  -2   -0.33    1.31
   8  -6  -2    1.34    1.07
   6   8   2    1.19    1.32
  -6  -8   2    0.33    1.31
   8  -6   2    1.03    0.49
   8  -6   2   -0.23    1.10
   6   8  -2   -0.81    0.86
   8  -8   2 1888.63   46.46
  -8  -8   2 1920.23   44.58
   8   8   2 1871.81   46.42
   8   8  -2 1894.64   46.59
   8  -8  -2 1834.95   47.42
   8  -8  -2 1923.62   47.26
   7  -9  -2   38.17    3.50
   9   7  -2   39.62    3.10
  -9  -7   2   40.10    2.85
   7  -9   2   42.99    3.09
   9   7   2   43.14    3.13
   7  -9  -2   49.05    3.47
  -9  -5   2    0.34    1.25
   9   5   2   -0.58    1.03
   5  -9   2    0.35    1.16
   5  -9  -2   -0.79    1.29
   9   5  -2   -0.25    1.01
   5  -9  -2    0.68    1.19
   9   5   2    0.94    1.20
   9   3  -2  262.61    8.97
   9   3   2  273.46    9.26
  -3   9   2  259.32    8.71
  -9  -3   2  266.59    7.66
   9   3   2  244.68    7.95
   3  -9  -2  262.70    9.16
   3  -9   2  278.81    8.04
  -3   9   2  253.01    9.18
  -3   9  -2  260.32    6.98
  -1   9   2 1117.75   29.38
   1  -9   2 1125.19   28.19
   1  -9   2 1136.51   27.73
   9   1   2 1136.01   29.40
  -9  -1   2 1123.52   26.35
   9   1   2 1115.83   27.66
   9   1  -2 1105.04   29.23
   1  -9  -2 1148.24   29.60
   9   1  -2 1133.33   27.89
  -1   9  -2 1125.01   27.31
   9  -1  -2   42.44    2.54
  -1  -9   2   41.91    3.22
  -1  -9   2   42.69    2.21
   1   9  -2   42.93    2.38
   1   9   2   48.84    3.31
   9  -1   2   43.09    3.17
   9  -1  -2   42.33    3.44
   9  -1   2   40.82    2.21
   9  -3   2   39.87    2.95
   3   9  -2   39.32    2.59
   9  -3   2   38.53    1.97
   9  -3  -2   42.46    2.72
   9  -3  -2   40.94    3.39
  -3  -9   2   46.93    3.23
   3   9   2   44.36    3.29
   9  -5   2    1.89    1.33
  -5  -9   2    2.61    1.58
   9  -5   2    7.98    0.83
   9  -5  -2    1.92    1.18
   9  -5  -2    2.92    1.68
   5   9  -2    3.47    1.18
   5   9   2    1.62    1.33
   9  -7  -2    0.91    1.79
   9  -7   2    5.16    1.68
  -7  -9   2    8.70    1.98
   7   9   2    5.53    1.59
   9  -7  -2    2.64    1.26
   7   9  -2    1.48    1.11
   9   9   2 1535.64   38.98
   9  -9   2 1523.08   38.93
  -9  -9   2 1551.92   37.40
   9  -9  -2 1578.57   39.85
   9   9  -2 1600.79   39.35
   9  -9  -2 1561.89   40.19
   8 -10   2 2041.31   50.85
   8 -10  -2 2074.60   52.10
 -10  -8   2 2058.76   48.73
  10   8   2 2088.74   50.85
  10   8  -2 2089.97   51.34
   8 -10  -2 2105.19   52.01
 -10  -6   2    2.45    1.58
  10   6  -2    2.54    1.54
  10   6   2    1.36    1.41
   6 -10   2    0.43    1.39
  10   6   2   -0.35    1.12
   6 -10  -2    1.96    1.65
   6 -10  -2    2.30    1.38
   4 -10   2   53.35    2.96
  10   4   2   57.75    3.10
  10   4  -2   50.19    3.60
  10   4   2   42.45    3.47
  -4  10   2   50.16    3.48
  -4  10   2   54.11    3.98
  -4  10  -2   52.51    1.93
 -10  -4   2   52.32    3.04
   4 -10  -2   54.11    3.75
  10   2   2  576.73   16.45
   2 -10   2  569.65   14.87
  10   2  -2  566.07   16.32
  -2  10   2  554.77   16.50
  -2  10  -2  566.13   14.18
  10   2  -2  563.44   14.66
   2 -10   2  544.95   15.74
  10   2   2  556.67   14.89
   2 -10  -2  564.40   16.53
 -10  -2   2  562.97   14.15
  -2  10   2  556.53   15.45
   0 -10   2   86.30    3.39
  10   0   2   80.09    3.39
  10   0   2   77.71    4.27
  10   0  -2   79.14    3.54
   0  10   2   77.03    4.44
  10   0  -2   84.27    4.74
 -10   0   2   80.87    3.15
   0 -10   2   82.28    4.37
   0  10  -2   82.93    3.30
  -2 -10   2  238.29    6.58
   2  10   2  213.59    8.21
  10  -2  -2  250.67    7.69
  -2 -10   2  222.18    7.91
   2  10  -2  229.08    7.21
  10  -2   2  231.67    6.67
  10  -2  -2  226.15    8.66
  10  -2   2  234.74    8.23
   4  10  -2  210.24    7.12
  -4 -10   2  210.22    7.60
  10  -4  -2  215.46    8.46
   4  10   2  213.85    7.84
  10  -4   2  217.98    6.02
  10  -4   2  211.39    7.68
  10  -4  -2  222.54    7.53
  10  -6  -2 1783.30   45.70
  10  -6   2 1842.14   45.03
  10  -6  -2 1850.79   45.15
  10  -6   2 1797.00   42.48
   6  10   2 1776.63   44.86
  -6 -10   2 1797.53   43.08
   6  10  -2 1806.37   44.46
   8  10  -2   78.00    4.24
  10  -8  -2   74.80    4.35
   8  10   2   75.07    4.33
  10  -8   2   78.27    4.21
  -8 -10   2   77.22    4.27
  10  -8  -2   86.80    5.28
  10 -10  -2  255.10    9.26
 -10 -10   2  244.78    8.49
  10  10  -2  245.68    8.93
  10  10   2  248.44    8.76
  10 -10  -2  233.68    9.55
  10 -10   2  253.68    8.71
   9 -11   2  283.29    9.27
  11   9  -2  283.00    9.80
   9 -11  -2  271.55   10.26
  11   9   2  269.56    9.26
   9 -11  -2  265.67    9.80
 -11  -9   2  253.54    8.84
  11   7   2  373.78   11.51
  11   7   2  388.04   12.56
   7 -11   2  382.91   11.46
 -11  -7   2  393.70   11.15
   7 -11  -2  368.12   12.34
  11   7  -2  362.85   12.05
   7 -11  -2  381.68   12.65
  -5  11   2 1020.70   27.64
   5 -11  -2 1021.13   27.47
 -11  -5   2 1006.81   24.88
  -5  11   2 1044.24   26.05
  11   5  -2 1028.22   27.17
  11   5   2 1018.98   26.08
  11   5   2 1045.39   27.55
   5 -11   2  989.60   25.96
  -3  11   2  203.42    7.53
   3 -11  -2  203.54    7.92
   3 -11   2  195.77    6.60
 -11  -3   2  196.63    6.37
  11   3  -2  207.24    7.88
  11   3  -2  206.36    6.13
  11   3   2  190.81    7.71
  -3  11   2  198.39    7.94
  11   3   2  196.79    6.70
  -3  11  -2  203.39    5.67
   3 -11   2  198.94    7.74
  11   1   2   99.67    4.09
  -1  11   2  110.46    5.36
  11   1  -2  105.42    4.12
   1 -11   2  100.55    5.07
  -1  11  -2  104.19    3.77
  11   1  -2   96.61    5.28
  11   1   2  114.34    5.33
   1 -11   2  100.27    3.99
 -11  -1   2  102.25    3.88
   1 -11  -2  112.15    5.50
  -1 -11   2    1.45    1.56
  11  -1   2    1.03    1.32
  11  -1  -2    1.79    0.97
  11  -1  -2    1.97    1.50
  11  -1   2    1.76    1.05
   1  11   2   -0.94    1.27
   1  11  -2    0.68    0.77
 -11   1   2    2.02    1.03
  -1 -11   2    2.00    1.04
   3  11   2  340.85   11.21
  11  -3  -2  353.44   10.64
  11  -3   2  355.99    9.40
  11  -3   2  348.81   11.09
   3  11  -2  341.08   10.16
  11  -3  -2  345.28   11.73
  11  -5  -2    1.77    1.15
   5  11   2    1.58    1.28
   5  11  -2    0.46    0.93
  11  -5   2    0.34    0.82
  -5 -11   2    1.03    1.70
  11  -5   2   -0.32    1.12
  11  -5  -2    1.04    1.62
  11  -7   2  361.88   11.35
  11  -7  -2  369.59   12.38
  -7 -11   2  350.54   11.07
   7  11  -2  348.59   11.16
  11  -7  -2  364.54   11.63
   7  11   2  369.61   11.66
  11  -7   2  363.46    9.25
  -9 -11   2    1.22    1.87
   9  11  -2    1.20    1.43
  11  -9  -2    1.50    1.46
  11  -9   2    2.69    1.58
   9  11   2    2.78    1.82
  11  -9  -2   -1.12    1.75
 -11 -11   2  433.73   12.89
  11 -11  -2  456.13   14.54
  11 -11  -2  453.94   14.16
  11 -11   2  410.25   13.02
  11  11   2  420.03   13.27
  11  11  -2  409.97   13.51
  10 -12   2   47.21    3.57
  12  10  -2   48.23    3.85
  12  10   2   52.65    3.84
 -12 -10   2   52.89    3.83
  10 -12  -2   57.94    4.64
  10 -12  -2   51.77    4.21
   8 -12  -2  510.06   16.25
   8 -12  -2  526.09   16.20
  12   8  -2  530.22   15.88
  12   8   2  516.39   15.13
   8 -12   2  517.60   14.97
  12   8   2  548.52   16.33
 -12  -8   2  529.53   14.55
  -6  12   2 1461.41   37.59
   6 -12   2 1446.35   35.94
 -12  -6   2 1390.64   34.28
  12   6  -2 1472.48   37.13
  12   6   2 1437.21   35.95
  -6  12   2 1426.82   35.24
  12   6   2 1428.89   37.33
  12   4   2 1000.74   26.90
   4 -12   2  982.47   25.31
  -4  12   2 1011.28   25.47
  12   4   2  986.87   25.37
 -12  -4   2  961.47   24.14
  -4  12  -2 1011.09   23.88
  -4  12   2 1010.25   27.11
  12   4  -2  987.12   26.65
  12   4  -2  993.85   24.49
   4 -12  -2  996.51   27.00
   4 -12   2  990.69   25.94
  12   2  -2  191.92    7.83
  12   2   2  194.79    7.71
  12   2  -2  202.31    6.34
  -2  12  -2  192.42    5.84
  -2  12   2  189.73    7.88
   2 -12  -2  202.37    8.03
  12   2   2  197.93    6.64
 -12  -2   2  204.32    6.32
   2 -12   2  189.48    7.51
   2 -12   2  206.50    6.58
   0 -12   2  473.99   12.65
  12   0  -2  483.03   13.14
   0  12  -2  474.07   12.60
   0 -12  -2  476.00   14.73
   0 -12   2  464.45   13.88
 -12   0   2  472.55   12.03
  12   0   2  465.54   12.72
   0  12   2  475.50   14.50
  12   0  -2  467.56   14.61
  12   0   2  452.59   14.21
  12  -2  -2  162.34    5.86
  -2 -12   2  148.13    4.90
  12  -2   2  148.45    5.01
  -2 -12   2  136.65    6.07
  12  -2  -2  148.33    6.80
  12  -2   2  151.72    6.30
   2  12  -2  158.90    5.49
   2  12   2  139.86    6.36
  12  -4   2    0.67    0.97
   4  12   2   -1.59    1.10
  12  -4  -2    0.97    1.73
   4  12  -2    3.18    1.16
  12  -4  -2    1.43    1.12
  -4 -12   2   -0.09    1.48
  12  -4   2    1.66    1.21
  12  -6   2  408.75   10.55
  12  -6   2  399.11   12.48
  12  -6  -2  407.41   12.57
   6  12  -2  410.60   12.16
   6  12   2  403.95   12.76
  -6 -12   2  394.61   12.25
  12  -6  -2  405.13   13.51
  12  -8  -2 2162.97   53.97
  12  -8   2 2119.73   53.37
   8  12  -2 2148.88   53.15
   8  12   2 2172.77   53.53
  12  -8  -2 2167.67   54.49
  -8 -12   2 2148.00   51.30
  12  -8   2 2211.32   50.92
  12 -10  -2  735.90   21.54
  10  12   2  760.13   21.13
  10  12  -2  775.76   21.23
 -10 -12   2  758.34   20.29
  12 -10  -2  767.34   22.20
  12 -10   2  734.32   20.80
  12 -12  -2  231.64    9.22
  12 -12  -2  240.69    9.72
  12  12  -2  211.79    8.74
  12  12   2  234.31    8.80
  12 -12   2  221.05    8.55
 -12 -12   2  217.77    8.45
 -13 -11   2  601.98   16.83
  11 -13  -2  574.27   18.37
  11 -13  -2  627.86   18.84
  13  11   2  605.44   17.63
  13  11  -2  606.59   18.24
  11 -13   2  617.35   17.61
   9 -13  -2  448.89   14.44
  13   9   2  424.65   14.13
   9 -13   2  440.29   13.26
  13   9   2  449.70   13.48
 -13  -9   2  436.71   12.84
   9 -13  -2  443.45   14.51
  13   9  -2  420.98   13.89
  -7  13   2   17.90    2.97
  13   7  -2   23.20    3.00
  13   7   2   20.43    2.82
   7 -13  -2   19.79    2.95
  -7  13   2   18.99    2.82
  13   7   2   21.49    2.58
 -13  -7   2   23.31    2.60
   7 -13   2   21.16    2.51
  -5  13   2  369.14   12.87
 -13  -5   2  402.37   11.20
  -5  13   2  389.12   12.26
  13   5   2  392.24   11.68
   5 -13   2  392.95   11.54
  13   5   2  385.99   12.74
   5 -13  -2  391.28   12.96
  -5  13  -2  392.86    9.81
   5 -13   2  388.41   12.58
  13   5  -2  371.51   12.56
   3 -13   2  160.97    7.04
  13   3   2  155.44    6.02
   3 -13  -2  165.02    7.29
  13   3  -2  165.67    7.24
 -13  -3   2  161.39    5.80
  -3  13   2  161.47    7.26
  -3  13  -2  166.21    5.07
  13   3  -2  171.61    5.53
  13   3   2  181.34    7.30
   3 -13   2  168.51    6.05
  13   1   2   39.48    2.66
  13   1  -2   36.99    3.51
   1 -13  -2   38.39    3.72
  13   1   2   42.21    3.45
  -1  13   2   44.69    3.76
   1 -13   2   34.96    2.56
  13   1  -2   42.16    2.55
 -13  -1   2   37.43    2.60
   1 -13   2   41.21    3.46
  -1  13  -2   39.92    2.30
  -1 -13   2  342.57   11.18
  13  -1  -2  371.49   10.70
  -1 -13   2  355.25    9.88
   1  13  -2  368.79   10.23
  13  -1   2  342.40   10.00
   1  13   2  342.46   11.72
  13  -1  -2  344.47   11.94
   3  13  -2   -0.28    0.88
   3  13   2    0.60    1.21
  13  -3   2   -0.30    1.18
  -3 -13   2   -1.24    1.35
  13  -3  -2    0.34    1.65
  13  -3  -2   -0.75    0.83
  -3 -13   2    1.35    1.02
  13  -3   2    0.07    1.06
  -5 -13   2  154.84    6.65
  13  -5   2  158.99    5.18
   5  13  -2  165.49    6.31
  13  -5   2  171.73    6.79
  13  -5  -2  170.54    6.69
   5  13   2  159.72    6.81
  13  -5  -2  155.46    7.45
  13  -7   2  108.60    5.32
  13  -7  -2  113.44    6.32
  -7 -13   2  110.33    5.66
   7  13  -2  111.87    5.31
  13  -7   2  116.72    3.99
  13  -7  -2  112.70    5.59
   7  13   2  123.35    5.73
  13  -9   2   15.92    1.41
  13  -9  -2   13.99    2.43
  13  -9   2   16.76    2.62
  13  -9  -2   17.23    3.19
   9  13  -2   22.31    2.69
   9  13   2   20.19    2.89
  -9 -13   2   14.37    2.75
  13 -11   2   15.10    2.69
  11  13   2   12.37    2.60
  13 -11  -2   12.73    2.51
  13 -11  -2   15.58    3.19
  11  13  -2   13.53    2.47
 -11 -13   2   12.97    2.64
  13 -13  -2   58.59    5.00
  13 -13   2   66.49    4.62
  13  13   2   66.83    4.60
  13 -13  -2   72.20    5.16
 -13 -13   2   63.68    4.45
  13  13  -2   63.76    4.72
  14  12   2  375.95   12.90
  14  12  -2  371.13   12.77
  14  12   2  352.79   12.06
  12 -14   2  364.49   12.09
 -14 -12   2  373.33   11.87
  12 -14  -2  353.24   13.01
  12 -14  -2  353.83   12.88
  10 -14   2  376.15   11.82
  10 -14  -2  340.09   12.54
  14  10  -2  355.98   12.37
  14  10   2  344.94   12.30
  14  10   2  358.44   11.74
  10 -14  -2  355.76   12.64
 -14 -10   2  356.12   11.28
 -14  -8   2    1.46    1.92
   8 -14   2    2.00    1.94
  14   8   2    1.84    1.81
  14   8   2   -2.30    1.51
   8 -14  -2    3.45    1.94
  14   8  -2    2.10    1.75
  -8  14   2    1.72    1.92
  -8  14   2    1.53    1.93
 -14  -6   2    2.52    1.83
  -6  14  -2    1.09    0.54
   6 -14  -2   -0.08    1.90
   6 -14   2    0.71    1.91
   6 -14   2    3.98    1.88
  14   6   2    0.21    1.42
   6 -14  -2    0.91    0.96
  14   6   2    0.43    1.51
  -6  14   2    7.77    2.17
  14   6  -2    0.26    1.40
  -6  14   2    1.75    1.67
  14   4   2   43.49    3.20
 -14  -4   2   50.40    3.27
  14   4   2   38.99    3.62
  -4  14  -2   50.73    2.27
  14   4  -2   48.81    2.53
   4 -14   2   45.47    3.92
   4 -14  -2   46.17    4.11
  14   4  -2   55.07    4.19
  -4  14   2   46.69    4.04
   4 -14   2   47.87    3.35
  -2  14   2   70.94    4.67
  14   2   2   67.98    4.44
   2 -14   2   75.37    3.95
   2 -14   2   73.22    4.73
  -2  14  -2   79.69    3.19
  14   2   2   65.25    3.62
   2 -14  -2   63.48    4.60
  14   2  -2   76.32    3.50
  14   2  -2   81.89    5.10
   0  14  -2   10.50    1.42
  14   0  -2   11.47    1.66
  14   0   2   14.47    1.84
  14   0  -2   13.42    2.72
   0  14   2    8.56    2.23
   0 -14   2   14.46    2.53
   0 -14  -2    8.91    2.46
  14   0   2   12.83    2.34
   0 -14   2   12.92    1.78
  14  -2  -2  220.78    7.46
  14  -2  -2  188.38    8.38
  14  -2   2  198.58    7.83
  14  -2   2  209.17    6.65
   2  14  -2  201.60    6.89
   2  14   2  201.63    8.18
  -2 -14   2  194.18    6.28
  -4 -14   2  376.58   12.01
  14  -4  -2  370.71   13.06
   4  14   2  389.30   12.60
  14  -4  -2  388.29   12.03
  -4 -14   2  395.99   10.34
   4  14  -2  391.55   11.61
  14  -4   2  373.84   10.58
   6  14   2    3.16    1.77
  14  -6   2   -0.07    1.42
  14  -6   2    1.37    1.08
  14  -6  -2    0.48    1.97
   6  14  -2    1.77    1.24
  -6 -14   2    1.24    1.81
  14  -6  -2    3.03    1.47
  14  -8  -2   14.44    3.05
  14  -8   2   14.08    1.55
  -8 -14   2   14.10    2.62
   8  14   2   17.09    2.62
   8  14  -2   20.59    2.58
  14  -8  -2   13.32    2.36
  14  -8   2   21.48    2.83
  14 -10  -2   36.70    4.11
  14 -10  -2   47.00    3.96
  14 -10   2   42.31    3.82
 -10 -14   2   43.07    3.77
  10  14   2   32.26    3.44
  10  14  -2   44.93    3.65
  14 -12  -2  674.87   20.47
  12  14  -2  654.54   19.55
 -12 -14   2  682.58   18.77
  14 -12  -2  655.71   20.06
  14 -12   2  659.57   19.19
  12  14   2  660.25   19.43
  14  14  -2  330.08   12.02
  14 -14   2  312.60   11.50
  14  14   2  331.72   11.71
  14 -14  -2  326.39   12.51
 -14 -14   2  339.57   11.31
  14 -14  -2  325.33   12.41
  15  13   2  529.57   17.37
  13 -15  -2  568.60   17.97
  15  13  -2  578.89   17.74
 -15 -13   2  544.56   16.29
  15  13   2  560.21   16.96
  13 -15  -2  538.02   17.79
  13 -15   2  545.47   16.87
  15  11   2  148.49    6.99
  11 -15   2  141.85    6.93
  11 -15  -2  155.52    7.79
  15  11   2  158.01    7.45
 -11  15   2  151.56    7.19
 -15 -11   2  171.83    6.98
  15  11  -2  147.82    7.32
  11 -15  -2  157.22    7.78
   9 -15   2    6.51    2.48
  15   9  -2    7.17    2.14
  15   9   2    4.43    2.22
  -9  15   2    3.12    2.24
   9 -15  -2    6.43    2.42
  15   9   2    2.35    2.02
  -9  15   2    5.73    2.24
 -15  -9   2    6.34    2.18
   7 -15   2  816.88   22.03
  15   7   2  809.08   22.06
 -15  -7   2  811.00   21.12
  15   7   2  836.65   23.28
   7 -15  -2  798.54   23.52
  -7  15   2  832.31   23.58
   7 -15   2  794.51   22.54
   7 -15  -2  808.81   19.55
  15   7  -2  830.42   23.34
  -7  15   2  787.33   21.96
 -15  -5   2  441.36   12.52
  15   5   2  443.65   14.14
  15   5  -2  450.95   11.85
   5 -15  -2  432.14   11.49
  15   5  -2  439.59   14.39
  15   5   2  424.21   13.00
   5 -15   2  440.22   13.03
   5 -15   2  437.13   13.93
  -5  15  -2  446.55   11.26
  -5  15   2  433.26   14.41
   5 -15  -2  417.80   14.34
  15   3   2   16.03    2.18
  15   3  -2   16.80    1.68
  15   3   2   10.95    2.21
   3 -15   2   10.48    2.41
  -3  15   2   11.59    2.44
  15   3  -2   13.59    2.78
   3 -15   2   14.32    2.16
   3 -15  -2   15.53    3.02
  -3  15  -2   12.40    1.35
   1 -15   2  109.79    4.74
  15   1  -2  116.89    4.78
   1 -15   2  122.95    5.96
  15   1   2  109.29    4.78
   1 -15  -2  104.76    6.01
  -1  15   2  114.85    5.93
  15   1  -2  109.35    6.18
  -1  15  -2  115.68    4.39
  15   1   2  114.09    5.63
  15  -1   2  239.32    7.66
   1  15  -2  241.69    7.68
  -1 -15  -2  229.35    9.34
  15  -1  -2  236.21    9.47
  15  -1  -2  233.76    8.10
  -1 -15   2  232.88    8.84
  -1 -15   2  240.70    7.40
  15  -1   2  238.23    8.89
   1  15   2  233.44    9.16
  15  -3   2    3.93    1.67
  15  -3  -2    2.62    2.09
  -3 -15   2    4.66    1.91
   3  15   2    4.82    1.81
  -3 -15   2    6.15    1.32
  15  -3  -2    2.97    1.28
   3  15  -2    2.87    1.25
  15  -3   2    3.74    1.41
  15  -5   2 1301.13   34.20
  15  -5  -2 1266.30   33.98
   5  15  -2 1319.98   33.40
   5  15   2 1330.87   34.48
  -5 -15   2 1307.84   31.83
  15  -5   2 1329.54   32.14
  15  -5  -2 1331.89   35.26
  -5 -15   2 1315.36   33.11
  -7 -15   2  326.32   10.76
  15  -7   2  305.63   10.66
  15  -7  -2  287.78   10.71
   7  15   2  325.45   11.09
   7  15  -2  311.20   10.49
  15  -7  -2  330.08   12.02
  15  -7   2  314.52    9.01
  15  -9   2  720.34   20.61
  15  -9   2  751.95   18.43
  -9 -15   2  735.55   20.15
   9  15  -2  727.33   20.66
   9  15   2  692.89   20.70
  15  -9  -2  730.30   21.86
  15  -9  -2  724.07   21.16
  11  15   2  165.98    7.32
  11  15  -2  167.33    7.43
  15 -11   2  149.77    7.02
 -11 -15   2  161.67    7.44
  15 -11  -2  157.62    7.50
  15 -11  -2  159.60    8.15
  15 -13   2  247.97    9.58
 -13 -15   2  233.22    9.38
  13  15  -2  250.95    9.86
  13  15   2  254.32    9.76
  15 -13  -2  260.31   10.69
  15 -13  -2  242.65   10.23
 -15 -15   2   46.61    4.30
  15  15   2   43.90    4.35
  15 -15  -2   47.09    4.71
  15  15  -2   43.62    4.37
  15 -15  -2   50.73    5.01
  15 -15   2   53.07    4.72
  14 -16  -2   70.72    5.65
  14 -16  -2   84.66    6.14
 -16 -14   2   82.17    5.44
  14 -16   2   67.53    5.27
  16  14  -2   87.46    5.81
  16  14   2   79.15    5.52
  16  14   2   84.68    5.54
 -12  16   2  116.28    6.41
  12 -16   2  120.27    6.53
  16  12   2  109.50    6.36
 -16 -12   2  119.83    6.37
  12 -16  -2  116.87    6.76
  16  12  -2  132.24    7.12
  16  12   2  121.27    6.26
 -10  16   2  233.85   10.00
  16  10  -2  263.28   10.09
 -16 -10   2  237.60    8.91
  10 -16  -2  250.00   10.33
 -10  16   2  234.79    9.35
  16  10   2  242.70    9.72
  16  10   2  250.96    9.33
  10 -16   2  230.79    9.14
  10 -16   2  239.09    9.79
   8 -16   2 1036.17   28.19
  -8  16   2 1109.80   29.84
   8 -16   2 1042.19   28.47
  16   8   2 1054.91   29.25
   8 -16  -2 1049.27   29.86
 -16  -8   2 1070.62   27.06
  16   8  -2 1097.92   29.60
  -8  16   2 1081.18   27.93
  16   8   2 1066.96   28.28
   6 -16  -2  389.79   13.33
   6 -16  -2  368.66   10.03
  16   6  -2  378.99   10.17
  16   6   2  358.70   11.60
   6 -16   2  360.89   11.58
  16   6  -2  366.76   12.86
 -16  -6   2  354.57   11.10
  16   6   2  371.36   12.61
   6 -16   2  345.65   12.23
  -6  16   2  373.54   12.99
  16   4   2  155.98    6.41
   4 -16  -2  154.30    7.56
  -4  16   2  156.06    7.40
   4 -16   2  156.04    6.34
   4 -16   2  161.72    7.39
  16   4  -2  153.85    7.44
  -4  16  -2  164.22    5.19
  16   4  -2  172.19    5.71
   4 -16  -2  164.42    5.63
  16   4   2  162.00    7.26
  16   2  -2  160.45    5.84
   2 -16   2  152.09    5.98
   2 -16  -2  167.65    7.80
  16   2   2  146.17    6.74
   2 -16   2  146.76    6.84
  -2  16   2  152.84    7.20
  -2  16  -2  154.33    5.33
  16   2  -2  152.37    7.37
  16   2   2  145.88    5.97
  16   0  -2   21.40    3.18
  16   0   2   28.80    2.54
  16   0  -2   26.85    2.43
   0 -16   2   32.65    2.56
  16   0   2   26.75    3.16
   0  16   2   24.85    3.15
   0 -16   2   17.99    2.84
   0  16  -2   31.16    2.30
   0 -16  -2   25.25    3.52
  16  -2   2  616.15   17.81
  16  -2   2  620.26   16.25
   2  16  -2  597.93   16.47
  -2 -16   2  594.79   17.28
   2  16   2  577.44   17.91
  16  -2  -2  593.53   18.52
  -2 -16   2  603.87   15.86
  16  -2  -2  588.23   17.00
  16  -4  -2    3.75    1.57
   4  16   2    7.31    2.13
  -4 -16   2    6.31    1.38
  16  -4   2    5.47    1.88
  -4 -16   2    6.47    2.25
   4  16  -2    8.88    1.78
  16  -4   2    5.41    1.56
  16  -4  -2    7.14    2.49
  16  -6  -2  528.97   16.09
   6  16  -2  550.68   15.64
   6  16   2  546.04   16.40
  16  -6  -2  496.21   16.83
  16  -6   2  524.84   14.21
  -6 -16   2  519.53   15.59
  16  -6   2  524.45   15.88
  16  -8   2  180.67    6.06
  -8 -16   2  180.51    7.60
  16  -8  -2  160.72    8.14
  16  -8   2  185.67    7.68
   8  16   2  187.98    7.84
  16  -8  -2  180.29    7.87
   8  16  -2  182.65    7.52
  10  16  -2   48.72    3.98
  16 -10  -2   46.08    4.12
  10  16   2   41.63    3.93
 -10 -16   2   42.87    3.99
  16 -10  -2   45.56    4.65
  16 -10   2   42.22    3.97
 -12 -16   2   10.90    2.89
  12  16   2    6.63    2.37
  12  16  -2   12.88    2.73
  16 -12  -2   13.81    3.41
  16 -12  -2   12.54    2.84
  16 -12   2   12.54    3.03
 -14 -16   2   40.52    4.24
  16 -14  -2   31.80    4.28
  14  16  -2   36.62    4.10
  16 -14  -2   28.08    3.84
  16 -14   2   31.13    3.94
  14  16   2   28.71    3.66
  16 -16  -2 1024.49   29.43
  16 -16  -2 1029.66   29.82
  16 -16   2 1046.35   28.69
  16  16  -2  989.17   29.05
 -16 -16   2 1008.54   27.53
  16  16   2 1033.63   28.67
 -17 -15   2   44.19    4.68
  17  15   2   40.31    4.35
  17  15   2   46.75    4.48
  17  15  -2   46.52    4.85
  15 -17  -2   47.06    4.99
  15 -17   2   39.71    4.53
  15 -17  -2   44.60    5.02
  13 -17  -2  151.73    8.18
  17  13  -2  179.72    8.53
 -17 -13   2  159.94    7.39
 -13  17   2  150.66    7.69
  13 -17   2  144.80    7.60
  17  13   2  168.25    7.93
  17  13   2  169.35    7.68
 -13  17   2  141.60    7.99
  11 -17   2  160.01    7.77
  17  11  -2  152.03    7.81
  17  11   2  140.87    7.19
 -17 -11   2  151.40    7.05
 -11  17   2  157.22    7.85
  11 -17  -2  127.77    7.43
 -11  17   2  141.15    7.17
  17  11   2  145.99    6.92
  11 -17   2  146.27    7.18
 -17  -9   2   12.14    2.64
  17   9   2   15.80    2.83
  -9  17   2   13.98    3.01
  -9  17   2   15.02    2.84
   9 -17   2   16.43    3.21
   9 -17   2   18.70    3.09
  17   9   2   14.03    2.84
   9 -17  -2   12.53    3.16
  17   9  -2   12.87    2.72
  -7  17   2   24.34    3.50
  17   7  -2   23.19    3.37
  17   7   2   22.47    3.27
   7 -17  -2   18.75    3.39
 -17  -7   2   28.43    3.12
  17   7   2   20.44    2.86
   7 -17   2   29.76    3.25
   7 -17   2   19.80    3.44
   5 -17  -2  182.47    6.10
   5 -17  -2  193.01    8.56
  -5  17   2  181.28    8.19
  17   5   2  169.07    7.71
  17   5   2  182.75    7.20
   5 -17   2  173.64    7.98
   5 -17   2  170.43    6.98
  -5  17  -2  167.73    5.53
  17   5  -2  189.73    6.12
  17   5  -2  184.73    8.46
   3 -17   2   32.65    2.96
   3 -17   2   33.15    3.60
  -3  17   2   39.33    3.91
  17   3  -2   32.27    3.92
  17   3   2   30.08    2.96
  17   3  -2   37.96    2.60
   3 -17  -2   29.13    3.73
  17   3   2   34.07    3.56
   3 -17  -2   36.15    2.70
  -3  17  -2   28.78    2.11
   1 -17   2  173.54    7.75
  17   1   2  175.49    7.64
  17   1   2  185.41    6.83
   1 -17  -2  188.21    8.58
  17   1  -2  190.50    8.55
  17   1  -2  173.19    6.62
  -1  17   2  186.24    8.03
   1 -17   2  180.41    6.62
  -1  17  -2  173.45    6.17
  17  -1  -2   80.74    5.90
  17  -1   2  107.75    4.79
  17  -1   2  104.69    5.59
   1  17  -2   99.39    4.55
  -1 -17   2   97.47    4.37
  -1 -17  -2   93.12    6.11
  17  -1  -2  101.42    4.84
   1  17   2   90.96    5.56
   3  17   2  140.16    6.85
  -3 -17   2  133.92    5.19
  -3 -17   2  143.28    6.81
   3  17  -2  128.70    5.73
  17  -3   2  136.31    5.53
  17  -3  -2  149.22    7.45
  17  -3   2  144.65    6.56
  17  -3  -2  144.39    6.26
  17  -5  -2   37.88    4.25
  17  -5  -2   44.24    3.59
   5  17   2   34.29    3.57
  17  -5   2   39.65    3.71
  -5 -17   2   34.44    3.60
   5  17  -2   38.54    3.15
  17  -5   2   36.66    2.80
  -5 -17   2   43.06    2.67
   7  17  -2   11.50    2.17
  17  -7  -2   12.20    2.37
  17  -7   2    5.92    2.04
  17  -7  -2    6.65    2.64
  17  -7   2   11.32    1.86
   7  17   2    9.03    2.43
  -7 -17   2    8.02    2.31
  -9 -17   2   19.79    3.29
   9  17  -2   21.88    2.90
  17  -9  -2   14.04    2.79
  17  -9   2   19.75    3.01
  17  -9  -2   18.37    3.51
   9  17   2   22.90    3.26
  17 -11  -2   36.88    4.07
  17 -11   2   29.24    3.77
  11  17  -2   33.84    3.69
  11  17   2   37.75    3.82
  17 -11  -2   35.76    4.40
 -11 -17   2   36.04    3.96
  13  17  -2  630.49   19.36
  17 -13   2  611.65   18.81
  13  17   2  629.94   19.12
  17 -13  -2  645.47   20.12
  17 -13  -2  602.89   19.55
 -13 -17   2  612.37   18.32
  17 -15  -2    7.85    3.34
  17 -15  -2    5.03    2.50
  17 -15   2   11.14    3.29
  15  17  -2   10.27    2.94
 -15 -17   2   11.30    3.44
  15  17   2   12.24    2.97
  17  17   2   58.69    5.24
  17  17  -2   56.26    5.41
  17 -17  -2   57.55    5.64
  17  17   2   46.31    4.61
 -17 -17   2   52.69    5.12
  17 -17   2   49.67    5.04
  17 -17  -2   47.43    5.30
 -18 -16   2  105.32    6.82
  16 -18  -2  100.59    6.95
  18  16  -2   93.32    6.82
  18  16   2   95.76    6.28
  18  16   2  114.16    6.90
  16 -18  -2   95.33    7.08
  16 -18   2   95.81    6.75
 -14  18   2   -4.59    2.17
 -14  18   2   -0.05    2.35
  14 -18   2    1.90    2.99
  14 -18  -2    1.22    1.97
 -18 -14   2    0.39    2.81
  18  14   2    4.04    2.78
  18  14  -2    1.67    2.28
  18  14   2   -2.96    2.02
  18  12   2  871.67   24.66
  12 -18   2  914.21   25.05
 -18 -12   2  885.08   23.84
 -12  18   2  876.06   24.24
 -12  18   2  887.74   25.91
  18  12   2  851.93   25.18
  12 -18  -2  844.00   26.01
  18  12  -2  860.50   25.66
  12 -18   2  881.57   24.72
  18  10   2    6.28    2.35
  18  10  -2    7.27    2.48
  10 -18   2    3.39    2.56
 -10  18   2    4.79    2.53
 -18 -10   2    8.01    2.72
  10 -18   2    8.10    2.60
  18  10   2    4.90    2.35
 -10  18   2    2.46    2.24
  10 -18  -2    4.38    2.66
  18   8   2   78.56    5.18
  -8  18   2   91.78    5.92
  18   8   2   93.31    5.61
  18   8  -2   88.89    5.92
   8 -18  -2  100.13    6.54
   8 -18   2   94.31    5.98
 -18  -8   2   94.60    5.31
   8 -18   2  103.99    5.62
  -6  18   2   61.69    4.82
  18   6   2   58.56    4.27
   6 -18  -2   57.65    3.30
  18   6   2   56.25    4.47
   6 -18  -2   54.04    4.88
  18   6  -2   59.91    5.10
   6 -18   2   59.98    4.31
   6 -18   2   53.53    4.67
   4 -18  -2  778.03   23.69
   4 -18  -2  794.14   20.29
  18   4   2  829.26   21.96
   4 -18   2  802.53   21.69
  18   4  -2  823.37   21.08
   4 -18   2  776.03   22.37
  18   4  -2  786.41   23.49
  -4  18   2  817.48   23.42
  18   4   2  835.68   23.15
  -4  18  -2  770.87   20.26
  18   2   2  124.94    5.73
   2 -18  -2  120.50    6.98
  18   2  -2  106.94    6.59
   2 -18  -2  125.79    5.22
   2 -18   2  127.09    5.56
  18   2  -2  116.02    5.17
   2 -18   2  139.00    6.69
  18   2   2  126.60    6.34
  -2  18   2  142.17    7.02
  -2  18  -2  122.27    4.87
   0  18  -2   47.22    3.07
  18   0  -2   47.56    3.42
   0 -18   2   51.60    3.50
  18   0   2   45.39    3.42
  18   0   2   44.78    3.98
   0 -18  -2   45.03    4.60
   0 -18   2   40.50    3.93
   0  18   2   54.18    4.38
  18   0  -2   36.29    4.15
  18  -2   2   34.02    3.63
  18  -2   2   44.70    3.23
  -2 -18   2   34.29    2.71
  18  -2  -2   34.74    3.15
  18  -2  -2   31.36    3.92
   2  18   2   34.87    3.73
  -2 -18   2   38.20    3.77
   2  18  -2   30.04    2.77
  18  -4  -2   76.72    4.68
   4  18  -2   77.25    4.34
  18  -4   2   76.33    5.10
  -4 -18   2   79.43    3.74
  18  -4  -2   82.24    5.96
   4  18   2   72.43    5.09
  -4 -18   2   72.39    4.97
  18  -4   2   80.22    4.29
  18  -6  -2  383.28   13.07
  18  -6   2  361.80   12.82
  -6 -18   2  405.15   13.03
  18  -6   2  404.54   11.61
   6  18   2  424.46   13.66
  18  -6  -2  404.03   14.33
   6  18  -2  384.87   12.54
   8  18   2   -4.08    1.69
  18  -8  -2   -4.19    1.10
   8  18  -2   -0.25    1.36
  -8 -18   2   -0.23    1.82
  18  -8  -2    0.31    2.12
  18  -8   2    2.49    2.20
  18 -10   2  637.41   19.16
  18 -10  -2  662.97   20.60
  10  18  -2  634.93   19.30
  18 -10  -2  630.61   19.78
 -10 -18   2  661.56   19.00
  10  18   2  646.08   19.51
  18 -12  -2  185.49    8.89
 -12 -18   2  187.57    8.63
  18 -12  -2  198.96    9.52
  18 -12   2  194.59    8.47
  12  18  -2  183.28    8.54
  12  18   2  181.88    8.33
  18 -14   2   28.30    4.04
  18 -14  -2   29.12    4.04
  14  18  -2   40.03    4.45
 -14 -18   2   25.18    4.13
  18 -14  -2   33.60    4.63
  14  18   2   33.35    4.06
  18 -16   2    3.31    3.17
  18 -16  -2    7.90    2.90
  16  18  -2   -2.61    2.14
 -16 -18   2    5.02    3.33
  16  18   2    2.88    2.72
  18 -16  -2   -0.47    2.90
 -18 -18   2    8.27    3.73
  18  18   2    5.05    2.95
  18 -18  -2    5.57    2.95
  18 -18  -2    1.41    3.12
  18  18  -2    3.93    2.96
  18 -18   2    0.54    3.32
 -17  19   2    9.88    3.32
  19  17  -2    7.24    3.22
 -17  19   2   14.94    3.95
  17 -19  -2    7.35    3.38
  19  17   2    6.98    3.27
  17 -19   2    4.42    3.15
 -19 -17   2    1.81    3.43
  15 -19   2  242.53   10.06
 -15  19   2  227.97   10.10
 -19 -15   2  254.23   10.25
  19  15  -2  224.91   10.72
  19  15   2  229.72    9.97
  15 -19  -2  234.74   11.05
 -15  19   2  246.92   10.86
  19  15   2  241.87   10.27
  19  13   2  239.07    9.66
  19  13   2  232.28    9.64
 -13  19   2  219.18   10.15
  19  13  -2  215.02   10.13
  13 -19   2  207.66    9.11
  13 -19  -2  206.83   10.18
 -13  19   2  225.22    9.61
 -19 -13   2  219.20    9.28
  13 -19   2  221.26    9.91
  19  11  -2    5.83    2.54
 -11  19   2    7.92    3.12
  11 -19   2    8.17    3.04
  11 -19  -2    6.72    3.13
 -19 -11   2    9.13    3.00
  19  11   2    5.25    2.53
  11 -19   2    3.66    2.90
 -11  19   2    2.97    2.57
  19  11   2   10.82    2.91
  19   9   2   72.98    5.09
   9 -19   2   71.42    5.52
  -9  19   2   69.09    5.42
  19   9  -2   63.10    5.37
  19   9   2   69.73    4.99
   9 -19   2   76.60    5.22
   9 -19  -2   72.34    5.96
  19   7  -2   82.25    5.87
  19   7   2   79.00    5.31
   7 -19   2   87.37    5.78
  -7  19   2   78.32    5.53
   7 -19  -2   84.74    6.22
   7 -19   2   84.70    5.18
  19   7   2   83.87    5.23
  19   5   2   65.92    4.61
  -5  19   2   81.85    5.69
   5 -19  -2   73.80    3.95
   5 -19   2   64.03    5.12
   5 -19  -2   72.82    5.75
   5 -19   2   68.83    4.60
  19   5   2   66.15    4.84
  19   5  -2   76.06    5.81
  19   3  -2  102.51    4.73
  -3  19  -2   95.24    4.25
   3 -19  -2  111.12    4.93
  19   3  -2  100.07    6.42
   3 -19   2  105.15    5.16
  -3  19   2  103.00    6.24
  19   3   2  101.44    5.82
  19   3   2  111.60    5.53
   3 -19  -2   97.01    6.60
   3 -19   2   97.13    5.90
   1 -19  -2  765.88   23.23
  -1  19  -2  737.27   20.20
   1 -19  -2  781.67   20.16
  19   1   2  784.08   22.26
  19   1  -2  733.76   20.86
  19   1   2  803.58   21.08
  -1  19   2  778.63   22.60
   1 -19   2  769.28   21.78
  19   1  -2  760.81   23.06
   1 -19   2  753.48   20.59
   1  19  -2    4.80    1.53
  19  -1  -2    3.07    2.57
  19  -1  -2    3.78    1.58
  -1 -19   2    1.89    2.06
  -1 -19   2    4.38    1.88
  19  -1   2    3.35    2.00
   1  19   2    4.98    2.15
  -1 -19  -2    3.11    2.64
  19  -1   2    5.84    2.25
  19  -3   2  804.05   22.40
   3  19   2  777.81   22.65
  19  -3  -2  723.55   21.72
  19  -3   2  797.26   20.92
   3  19  -2  738.20   21.11
  -3 -19   2  798.01   21.97
  19  -3  -2  781.71   23.54
  -3 -19   2  808.59   20.54
   5  19  -2   33.57    3.12
  19  -5  -2   34.30    3.44
  19  -5   2   31.56    2.84
  19  -5  -2   25.86    3.87
  -5 -19   2   31.24    3.82
  19  -5   2   36.02    3.68
   5  19   2   37.68    3.96
   7  19  -2  228.76    8.70
  19  -7   2  226.52    9.03
   7  19   2  228.49    9.37
  19  -7  -2  214.74    8.99
  -7 -19   2  185.85    8.43
  19  -7  -2  214.39    9.94
  19  -9   2   35.21    4.03
  19  -9  -2   29.35    3.79
   9  19  -2   36.41    3.67
   9  19   2   37.86    4.15
  19  -9  -2   29.95    4.27
  -9 -19   2   40.38    4.08
  19 -11  -2  461.96   16.51
  11  19  -2  491.44   15.74
 -11 -19   2  459.24   15.05
  11  19   2  496.98   15.81
  19 -11  -2  444.54   15.78
  19 -11   2  467.15   15.37
  19 -13  -2   18.19    3.52
  19 -13   2   17.72    3.78
  13  19   2   10.12    2.87
  13  19  -2   12.62    3.15
 -13 -19   2   17.11    3.55
  19 -13  -2   15.62    3.96
  15  19  -2  228.27   10.27
  19 -15  -2  223.46   10.48
 -15 -19   2  247.13   10.23
  15  19   2  227.31    9.99
  19 -15  -2  216.74   10.50
  19 -15   2  216.83    9.80
  19 -17   2  251.29   11.28
 -17 -19   2  263.26   10.97
  17  19  -2  262.93   11.45
  19 -17  -2  279.54   12.09
  17  19   2  276.24   11.46
  19 -17  -2  285.00   12.08
  19  19   2    0.46    2.72
  19 -19   2   -1.21    3.07
  19  19  -2   -1.62    2.19
 -19 -19   2   -0.76    3.18
  19 -19  -2    0.80    2.62
  19 -19  -2    2.05    3.23
  18 -20   2   57.71    5.62
  20  18  -2   66.77    6.16
 -20 -18   2   71.95    6.15
 -18  20   2   57.63    5.51
  18 -20  -2   63.35    6.41
  20  18   2   77.03    6.17
 -18  20   2   52.98    5.94
  16 -20   2    1.35    3.29
  20  16   2   -0.60    2.64
  20  16  -2   -2.22    2.53
  16 -20  -2   -2.62    2.47
 -20 -16   2    3.51    3.11
 -16  20   2    1.69    2.76
 -16  20   2    0.34    2.86
  16 -20   2   -1.87    2.54
 -20 -14   2   53.78    4.89
  20  14   2   36.03    4.29
  20  14   2   48.19    4.93
 -14  20   2   45.72    5.11
  20  14  -2   45.57    5.08
  14 -20   2   51.14    5.25
  14 -20   2   44.93    4.66
 -14  20   2   48.53    4.80
  14 -20  -2   47.78    5.62
 -12  20   2   80.55    5.65
  20  12   2   73.79    5.29
  20  12  -2   73.92    5.98
  20  12   2   74.21    5.53
  12 -20   2   70.23    5.28
  12 -20   2   75.25    5.84
 -12  20   2   72.40    5.96
  12 -20  -2   77.66    6.47
  10 -20  -2  371.21   14.54
  20  10  -2  374.23   14.37
  20  10   2  399.62   13.76
  10 -20   2  389.97   13.13
 -10  20   2  393.19   14.29
  10 -20   2  398.66   13.90
  20  10   2  402.05   13.41
  20   8   2  214.60    9.24
   8 -20   2  206.20    9.42
   8 -20   2  228.04    8.98
   8 -20  -2  229.05   10.50
  -8  20   2  234.43    9.96
  20   8   2  220.82    9.01
  20   8  -2  224.38   10.15
   6 -20  -2   10.96    3.23
  20   6  -2   13.82    3.32
   6 -20   2   11.70    3.03
  20   6   2   10.22    2.62
  -6  20   2   17.81    3.40
  20   6   2    8.86    2.59
   6 -20   2   16.42    2.91
  20   4   2  283.51   10.73
  -4  20   2  299.19   11.38
  20   4   2  292.25   10.25
   4 -20   2  273.96   10.81
  20   4  -2  278.86   11.50
   4 -20  -2  278.98   11.61
   4 -20   2  275.21    9.75
   4 -20  -2  294.35    9.23
  20   2  -2  404.76   15.12
  -2  20  -2  386.31   12.23
  20   2   2  433.59   13.47
  20   2  -2  418.71   13.04
  -2  20   2  456.52   14.93
   2 -20  -2  480.17   15.88
   2 -20   2  426.84   14.30
   2 -20  -2  447.70   12.78
  20   2   2  432.65   14.33
   2 -20   2  438.18   13.12
   0 -20   2  498.75   14.38
  20   0  -2  517.96   16.93
   0  20  -2  447.24   14.00
  20   0   2  488.73   14.61
  20   0  -2  456.67   14.62
  20   0   2  500.98   15.78
   0 -20   2  494.10   15.60
   0  20   2  505.69   16.19
   0 -20  -2  519.92   17.11
  20  -2  -2   13.64    3.32
  20  -2   2   10.86    2.44
  20  -2   2   10.94    2.56
   2  20  -2    9.05    2.01
  20  -2  -2   13.99    2.44
   2  20   2    7.77    2.59
  -2 -20   2   12.95    2.23
  -2 -20   2   11.61    3.02
  -4 -20   2   15.04    3.07
  20  -4  -2   15.12    2.66
  20  -4   2   15.37    2.91
  20  -4   2   11.72    2.32
  20  -4  -2   15.62    3.60
   4  20   2   10.41    2.95
   4  20  -2   11.39    2.29
   6  20  -2   66.29    4.45
  20  -6  -2   50.76    5.24
  20  -6   2   62.14    4.77
   6  20   2   56.60    4.90
  20  -6  -2   61.49    4.67
  20  -6   2   56.69    4.05
  -6 -20   2   60.14    4.78
   8  20  -2  357.45   12.24
   8  20   2  354.34   12.80
  -8 -20   2  344.28   12.18
  20  -8  -2  348.61   12.71
  20  -8  -2  348.34   13.62
  20  -8   2  344.17   12.43
  10  20   2   69.53    5.29
  20 -10  -2   61.46    5.68
  20 -10  -2   63.64    5.16
  10  20  -2   67.68    4.98
  20 -10   2   66.02    5.15
 -10 -20   2   52.20    4.62
  12  20   2   11.38    3.02
  20 -12  -2   13.09    3.10
  12  20  -2   11.84    2.92
  20 -12   2    6.55    2.85
 -12 -20   2   11.83    3.57
  20 -12  -2   16.99    3.84
  14  20  -2  510.23   17.26
  20 -14  -2  506.45   17.57
  20 -14  -2  521.14   17.95
  14  20   2  495.56   16.90
 -14 -20   2  498.05   16.36
  20 -14   2  516.28   17.05
  20 -16   2    5.46    3.52
  20 -16  -2   10.99    3.76
  20 -16  -2    0.93    2.44
  16  20  -2    1.59    2.59
 -16 -20   2    3.08    3.24
  16  20   2    4.97    3.00
  20 -18   2    7.96    3.58
 -18 -20   2    9.71    4.02
  20 -18  -2   12.13    3.82
  18  20   2   12.77    3.62
  20 -18  -2   14.53    4.21
  18  20  -2   10.67    3.53
 -20 -20   2    3.35    3.65
  20  20   2   -4.31    2.82
  20 -20  -2   -6.08    2.53
  20  20  -2    4.37    3.38
  20 -20   2   -0.34    3.19
 -21 -19   2  107.55    7.52
  19 -21   2   93.46    6.90
  21  19   2   93.22    7.06
  21  19  -2   97.82    7.61
  19 -21  -2   98.59    7.78
 -21 -17   2   -0.53    3.26
  17 -21   2   -0.70    2.86
 -17  21   2    3.54    3.28
 -17  21   2   -0.73    2.83
  17 -21   2   -0.57    3.11
  17 -21  -2    0.60    2.89
  21  17   2    1.71    2.81
  21  17  -2    2.55    3.08
 -15  21   2    4.55    3.11
  15 -21   2   -4.09    2.67
 -15  21   2   -2.03    2.81
  21  15  -2   -0.63    2.44
  15 -21  -2   -3.21    2.67
  21  15   2   -3.87    2.46
  15 -21   2    2.76    3.07
  21  13  -2  210.95   10.29
 -13  21   2  201.30    9.18
  13 -21   2  202.94    9.67
  21  13   2  195.61    9.11
 -13  21   2  215.94   10.29
  13 -21  -2  205.30   10.40
  21  13   2  207.06    9.21
  13 -21   2  222.90    9.41
  21  11  -2    2.49    2.67
  21  11   2    3.04    2.22
 -11  21   2    6.83    2.82
  21  11   2    3.46    2.72
  11 -21   2    0.97    2.77
  11 -21  -2    4.96    2.91
  11 -21   2    0.32    2.67
  21   9  -2   64.57    5.88
  21   9   2   69.55    5.20
   9 -21   2   62.77    4.98
   9 -21  -2   68.46    6.07
  -9  21   2   69.59    5.61
   9 -21   2   78.33    5.84
  21   9   2   76.29    5.40
   7 -21   2    2.07    2.66
   7 -21  -2   -0.97    2.55
   7 -21   2    3.86    2.57
  21   7   2   -0.55    1.97
  21   7  -2   -0.43    2.28
  21   7   2    2.42    2.44
  -7  21   2   -1.96    1.95
  -5  21   2   -0.26    2.11
  21   5   2   -0.62    2.28
  21   5   2    1.50    2.05
  21   5  -2   -2.00    2.04
   5 -21  -2    2.06    2.71
   5 -21   2    1.41    2.18
   5 -21   2   -1.65    1.91
   3 -21  -2   26.73    4.21
  21   3   2   31.72    3.79
   3 -21   2   29.20    3.26
  21   3  -2   36.51    4.67
   3 -21   2   25.43    3.76
   3 -21  -2   30.16    2.99
  -3  21   2   27.17    3.76
  21   3   2   36.19    3.70
   1 -21  -2  414.79   14.97
  21   1  -2  388.54   14.54
  21   1  -2  347.99   12.30
   1 -21  -2  413.93   12.27
   1 -21   2  416.29   13.78
  21   1   2  389.93   13.49
  -1  21   2  410.75   14.08
  -1  21  -2  364.35   11.77
  21   1   2  413.30   12.85
   1 -21   2  407.97   12.54
  -1 -21  -2   21.60    4.04
  21  -1   2   17.64    2.89
  21  -1  -2   17.95    3.84
   1  21   2   17.33    3.20
   1  21  -2   16.62    2.46
  21  -1   2   19.39    3.10
  21  -1  -2   15.04    2.60
  -1 -21   2   13.66    3.19
  -1 -21   2   19.66    2.72
  -3 -21   2  221.89    9.16
  21  -3  -2  211.70   10.09
   3  21  -2  200.52    8.05
   3  21   2  204.95    9.14
  21  -3  -2  183.40    8.33
  21  -3   2  224.55    8.97
  21  -3   2  234.12    8.36
  21  -5  -2    3.08    1.83
  21  -5  -2    0.62    2.72
  -5 -21   2    1.51    2.38
   5  21  -2    0.60    1.49
  21  -5   2    1.08    1.86
   5  21   2   -3.46    1.95
  21  -5   2    1.54    2.01
   7  21  -2   83.53    5.26
  21  -7   2   69.80    5.32
  21  -7  -2   88.76    6.65
  21  -7  -2   71.40    5.27
   7  21   2   87.10    5.68
  -7 -21   2   80.79    5.68
  21  -9  -2   10.34    2.84
   9  21  -2    7.70    2.53
  21  -9   2    9.89    2.96
  21  -9  -2    3.40    2.95
  -9 -21   2    5.86    2.58
   9  21   2    3.33    2.50
  21 -11   2   40.79    4.44
  11  21   2   43.75    4.45
  11  21  -2   44.14    4.47
  21 -11  -2   35.69    4.46
 -11 -21   2   43.78    4.83
  21 -11  -2   41.26    5.05
 -13 -21   2   13.15    3.75
  21 -13  -2    2.89    3.49
  21 -13   2    3.08    2.92
  13  21  -2    8.90    3.03
  13  21   2    7.03    3.06
  21 -13  -2    8.77    2.93
  15  21   2  344.52   13.46
  21 -15   2  392.90   14.08
  15  21  -2  357.23   13.99
  21 -15  -2  361.52   14.43
 -15 -21   2  361.93   13.35
  21 -15  -2  367.42   14.51
  21 -17   2    2.11    3.63
  21 -17  -2    1.50    3.13
  17  21  -2   -2.73    2.31
  17  21   2    0.68    2.59
 -17 -21   2    4.40    3.75
  21 -17  -2   -3.79    3.03
  19  21  -2  117.03    7.87
  21 -19   2  117.65    8.08
  21 -19  -2  131.06    8.72
 -19 -21   2  118.27    8.05
  19  21   2  135.86    7.99
 -21 -21   2   56.51    6.07
  21 -21  -2   71.25    7.22
  21  21   2   65.67    6.37
  21 -21   2   66.84    6.44
  21  21  -2   67.55    6.75
  20 -22   2  168.36    9.29
  20 -22  -2  166.50   10.32
  22  20   2  177.33    9.72
  22  20  -2  196.95   10.75
  22  18  -2    0.98    3.25
  18 -22   2    4.23    3.39
  18 -22  -2    7.89    3.82
  22  18   2    8.88    3.60
  18 -22   2    3.40    3.40
  16 -22   2    1.19    3.25
  22  16  -2    5.61    3.18
 -16  22   2    2.30    3.32
  16 -22  -2   -1.58    3.09
  22  16   2    2.99    2.98
 -16  22   2   -0.74    2.73
  16 -22   2    5.65    3.47
  14 -22   2  339.43   12.95
  22  14   2  323.36   12.68
  14 -22  -2  337.65   14.27
  22  14  -2  297.90   13.14
 -14  22   2  336.86   13.43
  14 -22   2  327.39   12.60
 -12  22   2   26.56    4.47
  12 -22   2   26.76    4.13
  22  12   2   33.99    4.07
  22  12   2   29.09    4.20
  12 -22  -2   29.89    4.81
  22  12  -2   16.00    3.82
  12 -22   2   26.48    4.24
  22  10  -2   35.23    4.67
  10 -22  -2   39.74    5.26
  22  10   2   29.50    4.08
 -10  22   2   32.82    4.51
  10 -22   2   28.30    4.02
  10 -22   2   36.45    4.54
  22  10   2   34.61    4.05
  -8  22   2   32.29    4.30
   8 -22  -2   32.95    4.72
   8 -22   2   36.97    4.45
  22   8  -2   24.76    4.27
  22   8   2   28.77    3.71
   8 -22   2   31.70    3.88
  22   8   2   32.00    3.87
   6 -22   2  381.00   13.36
   6 -22   2  373.83   12.47
  22   6   2  358.48   12.93
  22   6   2  368.47   12.81
   6 -22  -2  358.67   14.22
  22   6  -2  344.45   13.93
  -6  22   2  376.90   13.68
  22   4  -2  196.80    9.97
   4 -22   2  193.89    8.91
  22   4   2  212.11    9.01
   4 -22  -2  192.18    9.92
  22   4   2  210.18    8.66
   4 -22   2  201.77    8.25
  -4  22   2  194.93    9.06
  22   2   2  143.89    7.22
  22   2  -2  152.27    8.57
  22   2  -2  109.11    5.89
  22   2   2  146.02    7.03
   2 -22  -2  128.37    6.22
  -2  22   2  135.67    7.46
   2 -22   2  156.33    7.86
   2 -22   2  150.55    6.80
   2 -22  -2  134.03    8.26
  22   0  -2  125.31    7.81
   0  22   2  123.92    7.05
  22   0   2  121.72    6.56
   0  22  -2  106.12    5.30
   0 -22  -2  116.72    5.80
   0 -22  -2  134.64    7.98
   0 -22   2  102.35    6.66
  22   0  -2   99.98    5.72
  22   0   2  121.88    6.20
   0 -22   2  116.27    5.82
   2  22   2  212.29    9.40
  22  -2   2  208.17    8.25
  22  -2  -2  190.66    9.65
   2  22  -2  195.31    7.88
  22  -2  -2  180.97    8.17
  -2 -22   2  218.37    9.35
  22  -2   2  210.51    8.78
  22  -4  -2  417.30   15.25
   4  22   2  403.07   14.22
  22  -4  -2  374.79   13.47
  22  -4   2  394.64   12.70
   4  22  -2  405.14   13.15
  22  -4   2  428.86   14.04
  -4 -22   2  391.85   13.74
   6  22   2    7.24    2.83
  22  -6   2   15.99    3.13
  22  -6  -2   14.39    2.85
  22  -6  -2   18.06    3.92
  -6 -22   2    6.92    2.76
   6  22  -2   10.11    2.48
   8  22  -2   53.13    4.47
  -8 -22   2   51.09    4.91
  22  -8   2   49.99    4.77
  22  -8  -2   53.99    4.75
  22  -8  -2   58.39    5.71
   8  22   2   49.29    4.87
  22 -10   2  311.92   12.23
  22 -10  -2  343.32   13.78
  10  22  -2  338.65   12.57
 -10 -22   2  346.33   12.68
  22 -10  -2  337.81   13.00
  10  22   2  343.84   12.84
  22 -12  -2  493.25   17.72
  12  22   2  480.12   16.56
  12  22  -2  481.60   16.55
  22 -12   2  469.37   16.22
  22 -12  -2  497.24   17.11
 -12 -22   2  486.99   16.03
  22 -14  -2   42.46    5.69
  14  22  -2   51.87    5.27
  22 -14   2   51.22    5.20
 -14 -22   2   52.12    5.58
  22 -14  -2   63.96    6.03
  14  22   2   51.85    5.21
  16  22   2  127.90    7.61
 -16 -22   2  124.75    8.08
  16  22  -2  123.67    7.96
  22 -16   2  118.36    7.65
  22 -16  -2  111.84    8.19
  22 -16  -2  127.07    8.27
  22 -18   2  110.20    7.58
  18  22  -2  103.96    7.70
 -18 -22   2  128.93    7.92
  22 -18  -2  106.56    7.79
  18  22   2  120.11    7.76
  22 -20   2   44.45    5.80
 -20 -22   2   34.47    5.71
  22 -20  -2   34.75    5.50
  20  22  -2   35.39    5.30
  20  22   2   28.25    4.98
 -22 -22   2   -1.86    3.82
  22  22   2   -0.52    3.64
  22  22  -2    2.41    3.32
  22 -22   2    2.79    4.09
  22 -22  -2    1.94    3.53
  23  21  -2    2.33    3.82
  21 -23   2    6.09    4.03
  21 -23  -2    0.76    3.58
  23  21   2   -0.70    3.58
  23  19  -2   72.69    7.20
  19 -23  -2   75.89    7.23
  23  19   2   82.89    6.83
  19 -23   2   67.65    6.32
  23  17  -2  184.54   10.46
  23  17   2  219.89   10.53
  17 -23   2  228.57   10.56
  17 -23  -2  203.49   11.51
  17 -23   2  234.84   10.63
  23  15  -2   70.55    6.67
  23  15   2   59.37    5.58
  15 -23   2   74.44    6.30
  15 -23  -2   81.16    7.38
  15 -23   2   72.89    6.18
 -15  23   2   79.64    6.71
  23  13   2    4.27    3.16
  23  13   2   -0.91    2.18
  23  13  -2    0.19    2.56
  13 -23   2    0.00    2.86
  13 -23   2    3.50    3.28
 -13  23   2    1.96    3.19
  13 -23  -2    3.82    3.68
 -11  23   2    7.92    3.22
  11 -23   2    6.46    2.98
  11 -23   2    4.03    2.99
  23  11  -2    1.54    2.76
  11 -23  -2    1.04    2.86
  23  11   2    5.65    3.20
  23  11   2   -1.74    2.19
  23   9   2  264.14   10.71
   9 -23  -2  255.10   12.22
  23   9  -2  278.69   12.16
  -9  23   2  266.89   11.57
   9 -23   2  280.84   10.87
   9 -23   2  244.91   10.88
  23   9   2  299.72   11.20
   7 -23   2    8.61    3.14
  -7  23   2    5.22    2.86
  23   7   2    7.78    2.66
  23   7   2   10.31    3.15
   7 -23  -2   10.08    3.46
   7 -23   2   10.47    3.01
  23   7  -2    9.19    3.31
  23   5   2  321.15   11.39
  -5  23   2  320.74   12.21
   5 -23   2  294.35   10.84
   5 -23   2  298.46   11.72
  23   5   2  275.33   11.16
   5 -23  -2  281.52   12.69
  23   5  -2  291.98   12.53
  23   3   2  376.12   12.94
  -3  23   2  366.52   13.76
  23   3   2  378.13   13.34
   3 -23   2  362.93   13.41
   3 -23   2  379.20   12.57
   3 -23  -2  365.77   14.66
  23   3  -2  387.31   14.92
   1 -23   2  356.05   13.09
  -1  23   2  359.17   13.31
  23   1   2  356.81   12.85
  23   1  -2  347.41   14.06
   1 -23   2  382.06   12.16
  23   1  -2  291.97   11.55
   1 -23  -2  380.14   11.94
   1 -23  -2  384.50   14.66
  23   1   2  387.84   12.57
  23  -1  -2  308.63   11.73
  23  -1   2  355.22   11.88
  -1 -23  -2  352.82   13.97
  23  -1  -2  345.93   13.95
  -1 -23   2  357.15   12.83
   1  23  -2  335.44   11.34
  23  -1   2  349.38   12.41
   1  23   2  356.89   13.11
  -3 -23   2    8.88    3.03
   3  23  -2    4.63    2.01
   3  23   2    6.11    2.77
  23  -3  -2    7.09    2.44
  23  -3   2    5.22    2.63
  23  -3  -2    9.97    3.71
  23  -3   2    9.31    2.95
   5  23  -2   31.31    3.47
  23  -5  -2   33.39    4.81
  23  -5  -2   28.38    3.66
  -5 -23   2   29.12    3.99
   5  23   2   32.00    4.14
  23  -5   2   30.78    3.90
  23  -7   2   16.54    3.36
  23  -7  -2   10.98    3.75
   7  23  -2   12.91    2.74
  23  -7  -2   12.08    2.95
   7  23   2   12.26    3.19
  -7 -23   2   15.10    3.52
  -9 -23   2   34.95    4.55
  23  -9  -2   50.20    4.97
  23  -9  -2   44.13    5.47
   9  23  -2   52.71    4.72
   9  23   2   45.91    4.66
  23  -9   2   47.97    4.81
  23 -11  -2    7.29    3.74
  23 -11  -2    8.24    2.92
  11  23   2    0.83    2.35
 -11 -23   2    4.51    3.15
  11  23  -2    5.38    2.83
  23 -11   2    4.23    3.08
  13  23   2  202.16    9.67
 -13 -23   2  199.09    9.45
  13  23  -2  194.71    9.71
  23 -13  -2  214.14   10.39
  23 -13  -2  205.06   10.67
  23 -13   2  195.22    9.45
  23 -15  -2    4.00    3.46
  23 -15  -2    1.45    2.85
  15  23   2    4.91    2.83
  23 -15   2    1.37    3.09
 -15 -23   2   -0.73    3.49
  15  23  -2    7.20    3.33
  17  23   2  102.05    7.33
  17  23  -2  108.80    7.80
  23 -17  -2  117.90    8.03
 -17 -23   2  110.43    7.62
  23 -17   2  109.67    7.90
  23 -19   2   34.32    5.52
  19  23  -2   54.17    6.15
  23 -19  -2   50.85    6.21
  19  23   2   47.41    5.64
 -19 -23   2   42.83    6.01
  21  23   2   -0.33    3.62
 -21 -23   2    3.96    4.56
  23 -21   2    3.04    3.79
  21  23  -2    3.76    3.52
  23 -21  -2    0.73    3.42
  23  23   2   72.86    7.02
  23 -23  -2   94.21    8.46
  23 -23   2  119.26    8.57
  23  23  -2   96.76    8.29
  24  22   2    4.55    3.79
  22 -24  -2    6.63    4.01
  24  22  -2    6.25    4.08
  22 -24   2    5.56    4.13
  20 -24  -2   58.59    7.05
  20 -24   2   43.83    5.80
  24  20   2   52.64    6.20
  24  20  -2   44.48    6.04
  24  18   2    4.63    3.42
  18 -24   2    0.52    3.85
  24  18  -2    8.02    3.73
  18 -24  -2    6.66    4.11
  16 -24   2  120.50    7.68
  16 -24   2  139.48    8.51
  24  16  -2  132.81    8.88
  16 -24  -2  120.14    9.06
  24  16   2  141.54    8.41
 -14  24   2   18.09    4.09
  24  14  -2   13.98    4.03
  14 -24   2    6.11    3.64
  14 -24   2   16.97    3.97
  14 -24  -2   14.58    4.61
  24  14   2   13.62    3.69
  24  12   2   29.28    4.13
  24  12   2   35.81    4.68
  12 -24   2   40.89    4.87
  24  12  -2   37.92    5.42
 -12  24   2   28.43    4.64
  12 -24   2   29.61    4.57
  12 -24  -2   32.36    5.38
  10 -24   2   74.21    5.77
 -10  24   2   74.81    6.30
  24  10  -2   79.84    6.94
  10 -24  -2   82.69    7.31
  24  10   2   79.74    6.08
  10 -24   2   65.91    5.99
  24  10   2   75.44    5.47
  24   8  -2   46.33    5.70
   8 -24   2   55.00    4.87
  24   8   2   48.01    4.72
   8 -24   2   39.99    4.86
   8 -24  -2   47.19    5.87
  -8  24   2   59.43    5.54
  24   8   2   53.93    4.77
  24   6  -2   -2.30    2.35
  24   6   2    2.51    2.87
   6 -24  -2    0.42    2.76
  24   6   2    0.41    2.25
   6 -24   2   -0.76    2.59
  -6  24   2   -0.17    2.52
   6 -24   2    0.68    2.62
  -4  24   2  318.51   12.39
   4 -24   2  325.25   11.46
  24   4  -2  284.42   12.79
   4 -24  -2  290.94   13.09
   4 -24   2  303.33   12.01
  24   4   2  291.49   11.53
  24   4   2  309.62   11.53
  24   2   2  534.76   17.01
  -2  24   2  567.03   18.13
   2 -24  -2  562.89   19.24
   2 -24   2  557.12   16.74
  24   2   2  518.52   17.28
  24   2  -2  516.24   18.87
   2 -24   2  533.32   17.47
   0 -24   2  159.70    8.33
   0 -24  -2  151.90    7.27
   0  24   2  154.50    8.19
  24   0   2  147.85    7.78
  24   0   2  170.40    7.76
   0 -24  -2  146.82    9.01
  24   0  -2  135.73    7.00
  24   0  -2  167.94    9.39
   2  24   2   28.50    4.13
  24  -2  -2   34.74    3.84
  24  -2  -2   35.18    5.11
  24  -2   2   38.78    4.05
  24  -2   2   25.64    3.84
  -2 -24   2   35.33    4.55
   2  24  -2   34.44    3.47
   4  24   2   38.42    4.51
   4  24  -2   35.49    3.73
  -4 -24   2   42.15    4.78
  24  -4   2   46.66    4.52
  24  -4  -2   45.97    5.57
  24  -4  -2   39.29    4.11
  24  -6   2  202.32    9.19
  24  -6  -2  195.42    9.18
  -6 -24   2  213.74    9.56
  24  -6  -2  205.64   10.54
   6  24   2  213.78    9.62
   6  24  -2  199.57    8.82
  -8 -24   2  184.50    9.11
  24  -8  -2  222.71   10.95
   8  24  -2  205.14    9.35
   8  24   2  202.89    9.50
  24  -8  -2  213.40    9.70
  24  -8   2  210.70    9.63
 -10 -24   2    1.16    3.09
  24 -10  -2    0.60    2.46
  24 -10   2    2.84    3.18
  24 -10  -2    2.17    3.26
  10  24  -2    1.23    2.23
  10  24   2   -1.68    2.35
  12  24   2   26.65    4.34
  24 -12  -2   24.30    4.77
  24 -12   2   29.18    4.69
  24 -12  -2   26.30    4.43
 -12 -24   2   30.75    4.66
  12  24  -2   30.05    4.34
  24 -14  -2    3.37    3.05
  24 -14   2   -1.19    2.86
  14  24  -2    3.08    2.87
  24 -14  -2   -0.93    3.45
 -14 -24   2   -2.97    3.06
  14  24   2   -0.05    2.60
  24 -16  -2  140.49    9.02
  24 -16  -2  145.92    9.05
  24 -16   2  144.98    8.68
  16  24  -2  134.32    8.54
 -16 -24   2  132.31    8.64
  16  24   2  122.50    7.87
 -18 -24   2   65.78    6.76
  18  24   2   49.07    5.59
  24 -18   2   46.55    5.71
  18  24  -2   62.00    6.39
  24 -18  -2   52.74    6.22
 -20 -24   2  162.17    9.93
  24 -20   2  161.12    9.80
  20  24   2  164.41    9.49
  20  24  -2  183.75   10.46
  24 -20  -2  159.97   10.06
  22  24   2   25.60    5.27
 -22 -24   2   11.11    5.10
  24 -22   2   15.07    4.83
  24 -22  -2   20.74    5.18
  22  24  -2   20.45    5.16
  24 -24   2   13.25    4.69
  24  24  -2   17.71    4.99
  24  24   2   17.21    4.67
  24 -24  -2   21.15    5.38
  25  23   2   -2.49    3.78
  25  23  -2   -1.35    3.78
  23 -25   2    0.52    4.30
  23 -25  -2   -0.90    3.56
  25  21   2   -0.29    3.48
  21 -25  -2    1.84    3.99
  25  21  -2    3.38    3.83
  21 -25   2    0.26    3.99
  25  19  -2  111.22    8.75
  19 -25  -2   98.64    8.89
  25  19   2  113.17    8.13
  19 -25   2   94.85    7.50
  17 -25  -2    1.82    4.03
  25  17   2    1.03    3.48
  25  17  -2   -5.12    2.57
  17 -25   2    4.19    3.91
  25  15   2    9.04    3.86
  25  15  -2    2.83    3.17
  15 -25   2    4.28    3.79
  15 -25  -2    4.18    3.88
  15 -25   2   12.18    4.13
  13 -25   2    7.48    3.67
  13 -25   2    1.82    3.09
  25  13  -2    1.48    3.15
  25  13   2    9.56    3.69
  13 -25  -2   10.11    4.28
 -13  25   2    5.62    3.54
  11 -25   2   13.75    3.81
  11 -25  -2   17.26    4.68
  25  11   2   14.84    3.76
  11 -25   2   24.61    4.29
 -11  25   2   17.77    4.11
  25  11  -2   24.08    4.86
  25  11   2   22.27    3.74
   9 -25   2  305.75   12.39
  25   9   2  312.55   12.04
  25   9   2  315.40   12.32
  -9  25   2  305.15   12.66
  25   9  -2  301.89   13.50
   9 -25   2  307.33   11.94
   9 -25  -2  283.17   13.31
   7 -25   2   56.62    5.11
  -7  25   2   52.54    5.35
  25   7   2   51.04    4.86
  25   7  -2   43.31    5.73
   7 -25  -2   51.59    6.24
   7 -25   2   50.10    5.23
  25   7   2   59.05    5.33
  25   5   2   80.04    6.01
  25   5  -2   91.60    7.26
   5 -25  -2  101.03    7.81
   5 -25   2   96.45    6.40
   5 -25   2   96.02    6.11
  -5  25   2   95.82    6.67
  25   5   2   91.07    6.15
   3 -25   2    1.15    2.63
  25   3   2    4.86    2.59
  25   3  -2    0.05    3.13
  -3  25   2    0.06    2.51
   3 -25   2    2.95    3.03
   3 -25  -2    5.05    3.65
  25   3   2    2.55    2.82
  25   1  -2  193.95   10.45
   1 -25   2  210.42    9.76
  -1  25   2  218.20    9.89
  25   1   2  209.73    9.25
  25   1   2  205.60    9.37
   1 -25  -2  204.74    8.67
   1 -25  -2  214.63   10.98
  25  -1   2    2.76    2.59
  25  -1  -2   -5.80    2.86
  25  -1   2    0.15    2.81
  25  -1  -2   -0.53    1.93
  -1 -25   2    0.76    2.94
   1  25   2   -2.33    2.33
  -1 -25  -2   -4.02    2.86
  25  -3  -2   22.85    4.66
   3  25   2   36.11    4.59
  -3 -25   2   20.52    3.94
  25  -3   2   28.55    4.00
  25  -3  -2   28.35    3.67
  25  -5  -2   80.59    6.99
  -5 -25   2   79.36    6.16
   5  25  -2   72.37    5.17
  25  -5   2   75.88    5.88
   5  25   2   74.71    6.01
  25  -5  -2   69.47    5.55
   7  25  -2   11.50    2.89
  25  -7  -2    1.91    3.51
  25  -7  -2   14.66    3.18
  -7 -25   2    0.89    2.70
  25  -7   2    6.56    3.27
   7  25   2    2.74    2.57
  25  -9  -2    1.41    2.26
  -9 -25   2    0.29    3.03
  25  -9   2   -1.08    2.83
   9  25   2    2.64    2.79
   9  25  -2    0.58    2.25
  25  -9  -2    0.17    3.33
 -11 -25   2    5.96    3.28
  11  25   2    3.41    2.62
  25 -11  -2   -0.72    2.63
  25 -11   2    4.25    3.46
  25 -11  -2    1.42    3.31
  11  25  -2    1.72    2.75
  25 -13  -2   80.12    7.22
  13  25  -2   90.80    6.90
  13  25   2   87.73    6.73
  25 -13  -2   82.80    6.85
 -13 -25   2   89.35    6.95
  25 -13   2   78.43    6.58
  25 -15  -2    9.62    3.82
  15  25  -2    0.87    2.94
  25 -15  -2    3.95    4.14
 -15 -25   2   11.43    4.33
  25 -15   2    4.56    3.69
  15  25   2    2.91    3.07
  25 -17   2   11.29    4.05
 -17 -25   2   11.47    4.81
  25 -17  -2   12.20    4.13
  17  25  -2   13.85    4.19
  17  25   2   20.66    4.46
  25 -19   2   13.16    4.93
 -19 -25   2    8.00    4.48
  19  25  -2   15.92    4.45
  19  25   2   13.36    4.30
  25 -19  -2    7.82    3.98
 -21 -25   2  106.23    8.35
  21  25   2   77.62    7.12
  21  25  -2   98.48    8.22
  25 -21   2   89.75    7.87
  25 -21  -2   69.37    7.45
  23  25  -2   29.27    5.67
  23  25   2   22.64    5.36
  25 -23   2   35.52    5.93
  25 -23  -2   34.23    6.19
  25 -25   2   13.99    4.93
  25 -25  -2   24.32    5.72
  25  25  -2   15.73    5.63
  25  25   2   12.25    4.94
  26  24  -2    8.20    4.83
  26  24   2    3.27    4.47
  24 -26  -2   -0.03    4.06
  24 -26   2   11.30    5.16
  26  22   2  167.13   10.26
  22 -26   2  160.40   10.21
  22 -26  -2  142.29   10.56
  26  22  -2  150.63   10.61
  20 -26  -2   15.35    5.22
  26  20  -2   13.07    4.71
  20 -26   2    7.74    4.66
  26  20   2    8.45    3.93
  26  18  -2    7.48    4.44
  18 -26   2    1.22    3.71
  18 -26  -2    1.53    3.93
  26  18   2    0.48    3.40
  26  16  -2   90.91    7.91
  26  16   2  102.01    7.68
  16 -26  -2  105.68    9.04
  16 -26   2  109.05    7.50
  14 -26   2   98.95    7.31
  14 -26   2  100.35    7.39
  14 -26  -2  100.91    8.71
  26  14  -2   85.80    7.71
  26  14   2  105.46    7.67
  26  12  -2   12.11    4.47
  12 -26   2   10.45    3.83
  12 -26   2   16.15    4.24
  26  12   2   11.33    3.99
  12 -26  -2    9.42    4.28
 -12  26   2    7.72    3.67
  10 -26  -2   -2.40    3.45
 -10  26   2   -3.91    2.52
  10 -26   2    2.26    3.32
  26  10   2   -2.20    2.18
  10 -26   2    0.46    3.03
  26  10   2    0.64    3.13
  26  10  -2    1.14    3.48
  26   8   2  419.74   15.55
  26   8   2  443.70   15.47
   8 -26  -2  422.87   17.23
   8 -26   2  487.54   15.94
   8 -26   2  461.95   16.03
  26   8  -2  458.92   17.43
  -8  26   2  457.94   16.30
  26   6  -2   45.88    5.92
  26   6   2   41.08    4.49
  26   6   2   52.63    5.22
   6 -26   2   41.86    5.12
   6 -26  -2   43.18    6.09
   6 -26   2   41.90    4.60
  -6  26   2   43.48    5.03
  26   4   2   68.09    5.41
   4 -26   2   80.10    6.15
  -4  26   2   86.57    6.53
   4 -26  -2   74.03    7.03
  26   4   2   91.83    6.25
   4 -26   2   73.82    5.51
  26   4  -2   66.88    6.63
  -2  26   2   10.59    3.28
  26   2  -2    7.98    4.10
   2 -26  -2    3.53    3.60
  26   2   2   11.72    3.30
  26   2   2   14.43    3.40
   2 -26   2    5.88    3.47
   0  26   2   71.94    5.91
   0 -26   2   72.80    6.10
  26   0   2   55.35    5.06
   0 -26  -2   68.74    5.24
  26   0   2   78.45    5.78
   0 -26  -2   62.03    6.70
  26   0  -2   73.93    7.24
  26  -2   2  289.37   11.23
  -2 -26   2  256.33   11.13
  26  -2  -2  230.58   10.19
   2  26   2  267.47   11.33
  26  -2  -2  270.51   12.60
  26  -4  -2   77.78    5.84
   4  26   2   70.58    5.92
  26  -4   2   67.25    5.66
  26  -4  -2   67.96    6.59
  -4 -26   2   70.82    5.89
   6  26   2    0.81    2.72
  26  -6  -2    2.60    2.20
  26  -6  -2   -1.44    3.25
  -6 -26   2   -2.22    2.83
   6  26  -2    2.53    2.41
  26  -6   2    2.34    3.09
  -8 -26   2   11.65    3.83
  26  -8   2    7.34    3.27
   8  26   2    6.86    3.11
  26  -8  -2   10.32    4.23
   8  26  -2    8.58    2.89
  26  -8  -2    8.04    2.97
  26 -10   2  236.93   10.84
 -10 -26   2  223.86   10.54
  10  26  -2  234.98   10.55
  26 -10  -2  220.64   10.79
  26 -10  -2  236.73   11.89
  10  26   2  237.29   10.68
  26 -12  -2   -1.53    2.65
  26 -12   2   -3.44    3.20
  12  26  -2    0.63    2.66
  26 -12  -2    1.13    3.68
  12  26   2    0.64    2.83
 -12 -26   2   -2.26    2.81
  14  26  -2   10.20    3.58
  14  26   2   11.09    3.84
 -14 -26   2    9.18    3.73
  26 -14  -2    9.39    4.40
  26 -14  -2   12.42    3.97
  26 -14   2    9.34    3.79
  16  26  -2   88.42    7.27
  26 -16   2   75.56    6.92
 -16 -26   2   72.20    7.13
  26 -16  -2   92.34    7.74
  16  26   2   72.63    6.53
 -18 -26   2   82.98    7.34
  18  26   2   75.22    6.80
  18  26  -2   76.84    7.32
  26 -18  -2  101.38    8.40
  26 -18   2   91.61    7.54
  26 -20  -2   48.13    6.74
  20  26  -2   35.86    5.77
 -20 -26   2   37.73    6.07
  26 -20   2   43.53    6.28
  20  26   2   39.53    5.83
  26 -22  -2   -3.73    3.22
 -22 -26   2   -0.44    4.44
  22  26   2    5.70    3.93
  26 -22   2   13.12    5.15
  22  26  -2    5.13    3.77
  24  26   2   81.67    7.89
  24  26  -2   96.23    8.92
  26 -24  -2   61.76    7.71
  26 -24   2   79.91    7.66
  26  26   2   24.77    6.04
  26  26  -2   32.84    6.86
  26 -26  -2   28.51    6.12
  26 -26   2   21.37    5.83
  27  25   2   59.61    7.27
  27  25  -2   61.42    8.13
  25 -27  -2   72.09    8.54
  25 -27   2   73.27    7.70
  23 -27   2   -0.44    4.03
  27  23  -2    7.65    4.76
  27  23   2    1.30    4.44
  23 -27  -2   -3.26    3.66
  21 -27   2    1.29    4.06
  27  21  -2    0.27    3.55
  21 -27  -2    2.29    4.68
  27  21   2    0.33    4.03
  27  19   2   34.23    5.77
  27  19  -2   31.01    5.75
  19 -27  -2   32.67    6.54
  19 -27   2   29.53    5.58
  27  17   2   45.95    6.05
  27  17  -2   37.87    5.87
  17 -27   2   51.31    6.19
  17 -27  -2   38.04    6.78
  15 -27   2   41.69    5.44
  27  15   2   27.17    5.24
  15 -27  -2   24.35    6.04
  15 -27   2   33.32    5.15
  27  15  -2   28.61    5.52
  27  13   2   28.93    4.99
  27  13  -2   37.02    5.78
  13 -27   2   30.63    5.02
  13 -27  -2   11.24    5.00
  13 -27   2   19.10    4.70
  11 -27  -2   44.97    6.57
  27  11  -2   41.11    5.92
  11 -27   2   57.51    5.82
  11 -27   2   44.81    5.47
  27  11   2   44.30    5.41
  27   9   2   17.71    4.14
   9 -27   2   23.27    4.63
   9 -27   2   29.54    4.73
  27   9   2   19.54    3.67
  -9  27   2   15.21    4.02
   9 -27  -2   24.89    5.30
  27   9  -2   21.05    4.69
   7 -27   2   54.42    5.24
  27   7   2   54.96    5.55
  27   7  -2   56.89    6.49
   7 -27  -2   46.68    6.29
  27   7   2   59.23    5.21
   7 -27   2   61.74    5.92
  -7  27   2   53.45    5.57
  27   5   2   18.48    3.58
  27   5  -2   29.40    5.22
  -5  27   2   19.77    3.94
   5 -27   2   25.69    4.32
  27   5   2   23.64    4.21
   5 -27  -2   20.45    5.12
   5 -27   2   19.66    3.79
  27   3  -2   14.43    4.48
  27   3   2   15.58    3.70
  -3  27   2   17.14    3.73
  27   3   2    9.44    3.16
   3 -27  -2   11.15    4.57
   3 -27   2    6.67    3.57
   1 -27  -2  139.07    9.31
  27   1   2  123.17    7.38
  27   1  -2  145.66    9.37
  27   1   2  143.17    7.89
  -1  27   2  133.25    7.89
   1 -27   2  116.33    7.73
  27  -1  -2   74.41    7.18
  -1 -27   2   62.76    5.94
  27  -1   2   54.40    5.33
   1  27   2   72.52    5.95
   3  27   2    8.96    3.30
  27  -3  -2    0.52    3.56
  27  -3  -2    8.34    2.69
  -3 -27   2    7.09    3.54
  27  -3   2    7.15    3.38
  -5 -27   2    1.70    2.88
  27  -5   2    1.38    3.03
  27  -5  -2    1.74    2.21
  27  -5  -2    1.56    3.60
   5  27   2   -1.49    2.41
  27  -7   2   95.94    6.64
   7  27   2  101.22    7.03
  27  -7  -2   94.25    6.67
  -7 -27   2   98.87    6.89
  27  -7  -2   94.08    8.03
   7  27  -2   90.13    6.29
  27  -9  -2    6.99    3.02
  27  -9  -2    8.45    4.18
   9  27   2    6.76    3.36
  -9 -27   2    9.51    3.86
   9  27  -2   17.36    3.68
  27  -9   2   12.89    3.74
 -11 -27   2    7.23    3.64
  27 -11  -2   13.72    4.08
  27 -11   2    7.85    3.91
  11  27  -2    4.82    3.29
  11  27   2    8.32    3.57
  27 -11  -2   13.30    4.43
  27 -13  -2   13.34    4.81
  27 -13  -2   17.09    4.31
  13  27  -2   17.79    4.13
 -13 -27   2   21.23    4.53
  27 -13   2   11.73    4.24
  13  27   2   17.69    4.18
  27 -15  -2    4.19    3.59
  27 -15   2    2.07    3.95
  15  27  -2    4.89    3.51
 -15 -27   2    5.29    3.77
  15  27   2    6.85    3.50
  27 -17  -2   14.29    4.39
 -17 -27   2   20.31    5.45
  17  27   2   17.61    4.57
  17  27  -2   22.97    4.65
  27 -17   2    8.18    4.42
  27 -19  -2    2.81    4.04
  27 -19   2    4.56    3.97
 -19 -27   2    2.49    4.83
  19  27   2    2.22    3.69
  19  27  -2    3.56    3.44
  21  27   2   29.41    5.44
  27 -21   2   21.06    5.33
  21  27  -2   24.99    5.57
 -21 -27   2   41.63    6.62
  27 -21  -2   19.21    5.43
  27 -23   2    2.89    4.80
  23  27  -2    7.85    4.34
  23  27   2    2.84    3.66
  27 -23  -2    8.70    5.07
  25  27   2    8.33    4.35
  27 -25   2   -1.93    4.73
  27 -25  -2   -2.31    4.20
  25  27  -2    0.56    4.41
  27 -27   2   16.19    5.85
  27  27  -2   22.06    6.31
  27 -27  -2   16.09    5.99
  28  26  -2    4.03    4.97
  26 -28  -2   -4.07    4.37
  26 -28   2    1.47    4.87
  24 -28   2   12.22    5.44
  28  24   2    4.30    5.02
  28  24  -2   15.03    5.50
  24 -28  -2    4.19    4.46
  28  22   2   -0.67    4.00
  28  22  -2    3.55    4.27
  22 -28  -2    1.16    4.96
  22 -28   2    7.07    4.79
  28  20  -2   11.42    5.19
  28  20   2    6.78    4.47
  20 -28   2    6.15    4.38
  20 -28  -2   15.62    5.43
  18 -28   2   85.80    7.52
  28  18  -2   87.96    8.45
  18 -28  -2   98.29    9.08
  28  18   2   79.70    7.37
  16 -28  -2   71.28    8.33
  28  16   2   73.49    7.14
  28  16  -2   85.14    8.07
  16 -28   2   85.41    7.44
  14 -28  -2   12.48    5.55
  14 -28   2   12.51    4.45
  28  14   2   11.50    4.47
  28  14  -2    5.90    4.11
  14 -28   2   19.74    4.65
  28  12  -2    5.72    4.13
  12 -28   2   -0.09    3.65
  12 -28  -2    1.29    4.02
  28  12   2   -2.94    3.24
  12 -28   2    5.10    4.00
  10 -28   2  136.69    8.45
  10 -28  -2  122.03    9.46
  28  10   2  122.57    8.15
  10 -28   2  140.60    8.42
  28  10  -2  133.67    9.45
   8 -28   2   68.83    6.04
  28   8   2   71.13    6.13
  28   8  -2   85.27    7.77
   8 -28   2   70.39    6.35
  28   8   2   66.04    5.56
   8 -28  -2   87.70    8.11
  -8  28   2   79.70    6.73
  28   6  -2    5.10    3.97
  -6  28   2   -0.33    3.10
   6 -28   2   -0.41    2.96
  28   6   2    2.79    2.63
   6 -28  -2    0.28    3.79
  28   6   2    2.56    3.27
   6 -28   2   -1.53    3.18
  28   4   2  211.80    9.50
  28   4   2  197.61    9.62
  -4  28   2  185.56    9.52
   4 -28   2  178.00    9.51
  28   4  -2  177.91   10.55
   4 -28  -2  169.35   10.42
  28   2   2   15.82    3.83
   2 -28  -2   24.31    5.38
  28   2  -2   17.84    4.61
   2 -28   2   16.07    4.15
  28   2   2   20.13    4.21
  -2  28   2   24.24    4.30
  28   0  -2    9.58    4.41
  28   0   2   10.45    3.63
  28   0   2   10.82    3.53
   0 -28  -2   11.99    4.51
   0 -28   2   14.54    3.89
   0  28   2   10.96    3.48
  28  -2   2   13.38    3.56
   2  28   2    8.64    3.44
  28  -2  -2   14.78    4.67
  -2 -28   2   19.03    4.23
  28  -4   2  181.85    9.10
  28  -4  -2  163.62   10.52
  -4 -28   2  206.59    9.87
  28  -4  -2  185.81    9.13
   4  28   2  187.85    9.59
  28  -6  -2   38.25    5.82
   6  28   2   27.68    4.53
  28  -6   2   23.99    4.54
  28  -6  -2   32.30    4.54
  -6 -28   2   28.85    4.98
   8  28  -2  116.45    7.43
  28  -8  -2  123.93    7.93
  28  -8   2  111.23    7.81
  -8 -28   2  125.80    8.44
   8  28   2  136.85    8.08
  28  -8  -2  130.15    9.28
  28 -10   2   -2.77    3.32
  10  28   2   -1.38    2.85
  28 -10  -2    2.31    3.89
  28 -10  -2    8.48    3.47
  10  28  -2   -0.79    2.50
 -10 -28   2   -0.38    3.29
  12  28  -2   83.24    6.74
  28 -12  -2   72.50    6.95
  12  28   2   86.35    7.08
  28 -12   2   71.25    6.80
 -12 -28   2   83.00    7.03
  28 -12  -2   83.86    7.79
 -14 -28   2  272.07   12.25
  14  28  -2  251.13   12.25
  28 -14  -2  270.68   12.75
  14  28   2  245.74   11.91
  28 -14   2  274.58   12.56
  28 -16  -2   22.38    5.21
  28 -16   2   19.53    4.76
 -16 -28   2   13.47    4.96
  16  28  -2   16.67    4.69
  16  28   2   16.12    4.58
  28 -18  -2   11.60    4.60
  18  28  -2   17.48    4.93
  18  28   2   15.19    4.39
 -18 -28   2   21.51    5.48
  28 -18   2   15.26    4.67
  28 -20  -2    3.90    3.99
  20  28  -2   10.56    4.41
  28 -20   2    5.92    4.20
  20  28   2    6.28    4.40
 -20 -28   2    4.68    5.10
  22  28  -2   98.32    8.93
  28 -22  -2  104.79    9.40
  28 -22   2   84.04    7.93
  22  28   2   89.88    8.24
  24  28   2    4.46    4.13
  28 -24   2   -1.08    4.67
  28 -24  -2    1.81    4.46
  24  28  -2    5.31    4.60
  26  28  -2    1.33    4.56
  28 -26  -2   -0.38    4.68
  28 -26   2   10.39    5.44
  28 -28   2   14.61    5.95
  28 -28  -2    5.29    5.27
  27 -29  -2    1.43    5.21
  27 -29   2   10.76    5.77
  25 -29  -2   -1.63    4.50
  25 -29   2    1.14    4.54
  29  23  -2    6.59    5.16
  23 -29  -2    9.89    5.99
  29  23   2    5.43    4.85
  23 -29   2   11.38    5.42
  29  21  -2   70.30    8.27
  21 -29  -2   47.13    7.73
  29  21   2   61.18    7.15
  21 -29   2   63.97    7.58
  29  19   2   -0.54    3.51
  19 -29  -2   -4.40    4.56
  29  19  -2    3.42    4.01
  19 -29   2    5.43    4.66
  17 -29  -2   -0.30    4.27
  17 -29   2    2.20    4.36
  29  17  -2    4.18    4.34
  29  17   2   -5.40    3.75
  29  15   2   11.90    4.58
  15 -29  -2   12.12    5.57
  29  15  -2   11.12    4.87
  15 -29   2   26.34    5.48
  13 -29  -2   18.58    5.46
  29  13  -2   12.57    4.75
  13 -29   2   14.70    4.55
  29  13   2   10.07    4.34
  13 -29   2   12.29    4.44
  29  11   2  202.78   10.77
  11 -29   2  220.50   10.93
  11 -29   2  230.40   11.02
  29  11  -2  217.06   12.26
  11 -29  -2  223.32   12.84
   9 -29   2   30.44    5.18
  29   9   2   33.91    5.00
   9 -29   2   35.21    5.12
   9 -29  -2   34.78    6.18
  29   9  -2   19.90    5.35
   7 -29   2    2.65    3.55
  29   7   2    2.61    3.48
  29   7  -2    2.42    3.84
   7 -29   2    2.15    3.37
  -7  29   2    0.63    3.12
   7 -29  -2    1.67    4.03
  29   7   2   -0.89    2.96
  29   5   2   47.17    5.03
   5 -29  -2   34.13    6.20
   5 -29   2   29.97    5.00
  -5  29   2   21.62    4.38
  29   5  -2   31.24    5.81
  29   5   2   34.02    4.89
   3 -29   2   35.66    5.03
  29   3   2   35.29    4.96
  29   3  -2   38.17    5.89
  -3  29   2   41.49    5.25
  29   3   2   38.29    4.87
   3 -29  -2   43.80    6.67
   1 -29   2   -3.21    3.10
  29   1   2    3.90    3.26
  29   1  -2    5.71    4.15
   1 -29  -2   -1.01    3.97
  -1  29   2    2.32    2.85
  29   1   2    0.72    3.31
  29  -1  -2   14.70    4.49
  -1 -29   2    8.97    3.72
  29  -1   2   11.10    3.37
   1  29   2   13.99    3.76
   3  29   2  102.56    7.19
  -3 -29   2  102.14    7.37
  29  -3  -2   92.23    8.23
  29  -3   2   96.69    7.06
  29  -5  -2  157.51   10.07
  29  -5  -2  149.85    8.39
  -5 -29   2  119.30    8.17
   5  29   2  140.93    8.43
  29  -5   2  140.65    8.35
  29  -7  -2   33.64    5.92
  -7 -29   2   33.31    5.21
  29  -7  -2   43.51    5.25
  29  -7   2   30.01    5.00
   7  29   2   44.84    5.34
  29  -9  -2   -0.91    2.74
  29  -9  -2    2.65    4.05
  -9 -29   2    3.00    3.96
   9  29   2   -3.49    2.86
  29  -9   2    1.55    3.55
   9  29  -2    1.59    2.90
  29 -11  -2  229.38   11.68
  29 -11   2  243.29   11.40
  29 -11  -2  231.90   12.50
 -11 -29   2  244.73   11.36
  11  29   2  244.64   11.56
  11  29  -2  234.61   11.49
  29 -13   2    5.28    3.92
 -13 -29   2    8.87    4.28
  13  29  -2    4.13    3.31
  13  29   2    2.22    3.63
  29 -13  -2    5.05    3.43
  15  29   2   46.09    5.96
  29 -15  -2   58.80    6.79
 -15 -29   2   58.97    6.84
  29 -15   2   40.99    5.87
  15  29  -2   54.14    6.27
  29 -17   2   98.66    8.24
 -17 -29   2   96.01    8.05
  17  29   2  103.45    8.06
  29 -17  -2  105.57    8.77
  17  29  -2  106.93    8.58
  19  29   2  144.51    9.66
  19  29  -2  147.01   10.05
  29 -19  -2  147.64   10.34
 -19 -29   2  143.81   10.19
  29 -19   2  141.45    9.66
 -21 -29   2    1.48    4.91
  29 -21   2   -4.01    3.55
  21  29   2    1.81    3.79
  21  29  -2    4.09    4.08
  29 -21  -2    2.67    4.37
  23  29   2   -3.41    3.95
  29 -23   2   -6.16    4.03
  23  29  -2   -2.40    3.93
  29 -23  -2    3.19    4.07
  29 -25   2   16.71    5.97
  29 -25  -2   13.48    5.49
  25  29  -2   15.84    5.74
  29 -27   2    1.23    4.95
  29 -27  -2    1.31    4.61
  29 -29  -2    9.00    5.28
  29 -29   2   12.03    5.73
  28 -30   2    5.87    5.37
  28 -30  -2    5.25    5.24
  26 -30  -2   -6.26    4.30
  26 -30   2    5.79    5.39
  24 -30   2   16.11    6.13
  24 -30  -2   28.31    7.28
  30  22  -2    8.55    4.85
  30  22   2    7.78    5.11
  22 -30  -2    7.36    5.81
  22 -30   2   13.86    5.43
  20 -30   2   41.03    6.85
  30  20   2   40.42    6.55
  30  20  -2   38.73    6.93
  20 -30  -2   33.47    7.38
  30  18  -2   33.23    6.49
  30  18   2   26.56    5.87
  18 -30   2   36.49    6.49
  18 -30  -2   29.45    6.86
  30  16  -2   85.86    8.75
  16 -30  -2   87.00    9.09
  16 -30   2   88.26    7.78
  30  16   2   92.51    8.11
  30  14   2  112.57    8.41
  30  14  -2   78.82    8.24
  14 -30  -2   95.15    9.38
  14 -30   2   97.58    8.01
  30  12   2   97.49    7.70
  12 -30   2   74.51    7.16
  12 -30   2   78.64    7.27
  30  12  -2   92.50    8.73
  12 -30  -2   88.44    9.05
  10 -30   2  126.93    8.43
  10 -30  -2  123.63    9.96
  10 -30   2  137.10    8.67
  30  10   2  100.21    7.98
  30  10  -2  114.57    9.26
  30   8   2   30.22    5.09
   8 -30   2   31.97    5.25
   8 -30  -2   46.83    7.20
  30   8  -2   37.70    6.50
   8 -30   2   51.88    5.96
  30   6   2   98.28    7.34
  -6  30   2   99.36    7.29
  30   6  -2   94.73    8.42
  30   6   2   94.72    6.93
   6 -30  -2   73.03    8.09
   6 -30   2  104.91    7.56
  30   4   2   -5.87    2.78
  -4  30   2    0.16    3.21
  30   4   2   -1.46    3.04
   4 -30   2    1.98    3.60
  30   4  -2   -6.31    3.25
   4 -30  -2   -3.23    3.97
  -2  30   2   18.94    4.07
  30   2   2   30.38    4.96
   2 -30   2   30.36    5.04
  30   2  -2   28.57    5.69
  30   2   2   33.03    4.74
   2 -30  -2   27.15    6.08
  30   0   2  140.18    8.09
   0 -30   2  147.50    8.81
   0 -30  -2  143.30   10.06
   0  30   2  157.02    8.89
  30   0  -2  138.12   10.00
   2  30   2   66.45    6.15
  30  -2  -2   87.90    8.07
  -2 -30   2   76.57    6.60
  30  -2   2   70.38    6.24
  30  -4  -2   -6.35    3.68
   4  30   2    3.13    3.16
  30  -4   2    8.48    3.74
  -4 -30   2    4.77    3.79
  -6 -30   2   -0.69    3.49
  30  -6  -2    1.64    2.98
  30  -6  -2   -4.14    3.55
  30  -6   2   -1.59    2.94
   6  30   2    0.24    3.09
  -8 -30   2  101.40    7.67
  30  -8   2   98.27    7.49
  30  -8  -2  100.97    8.73
   8  30   2   81.77    6.90
  30  -8  -2   91.37    7.35
 -10 -30   2    4.50    4.30
  30 -10  -2    3.84    3.43
  30 -10   2    3.61    3.99
  10  30  -2    5.95    3.56
  30 -10  -2    6.24    4.61
  10  30   2    9.97    3.94
  30 -12   2    5.36    4.04
  12  30  -2    2.03    3.34
 -12 -30   2    9.00    4.27
  30 -12  -2    2.72    3.62
  12  30   2    6.57    3.83
  30 -14  -2    2.28    3.71
  14  30  -2    3.31    3.59
 -14 -30   2   -0.23    4.26
  14  30   2    2.18    3.30
  30 -14   2    0.37    4.04
  30 -16  -2   31.49    5.87
  30 -16   2   23.91    5.55
 -16 -30   2   38.86    6.07
  16  30   2   31.21    5.63
  16  30  -2   38.40    5.89
  30 -18   2   28.59    5.68
  18  30   2   31.10    5.73
  18  30  -2   52.12    6.77
  30 -18  -2   28.38    6.01
 -18 -30   2   28.26    6.11
  30 -20   2    1.27    4.27
  30 -20  -2    5.23    4.22
  20  30  -2    4.72    4.11
  20  30   2    1.30    3.89
 -20 -30   2    3.97    5.35
  30 -22   2    8.09    4.52
  22  30   2    5.10    4.57
  30 -22  -2   11.48    5.33
  22  30  -2    9.08    4.79
  24  30  -2    6.94    5.20
  30 -24  -2    0.89    4.92
  30 -24   2    8.15    5.30
  30 -26   2   19.95    6.26
  30 -26  -2   22.98    6.86
  30 -28   2    0.68    4.92
  30 -28  -2    3.44    5.52
  25 -31   2    3.39    5.56
  25 -31  -2    7.36    6.20
  23 -31  -2    0.48    5.44
  23 -31   2    5.69    5.59
  31  21   2    3.71    4.89
  21 -31   2   -4.43    4.47
  31  21  -2   -0.30    4.40
  21 -31  -2    2.40    5.15
  19 -31   2   23.84    5.85
  19 -31  -2   22.41    6.70
  31  19   2   24.40    5.91
  31  19  -2   22.50    6.03
  31  17   2    8.79    4.41
  17 -31  -2    8.29    5.93
  17 -31   2   13.20    4.93
  31  17  -2   15.47    5.66
  15 -31   2    0.16    4.32
  15 -31  -2    2.71    4.88
  31  15   2    5.70    4.22
  31  15  -2    8.39    5.09
  31  13   2   64.36    6.98
  13 -31  -2   68.83    8.37
  31  13  -2   68.16    8.08
  13 -31   2   56.28    6.42
  31  11   2   12.34    4.72
  11 -31   2   13.65    4.64
  11 -31  -2    7.19    5.11
  11 -31   2    7.10    4.20
  31  11  -2    5.20    4.64
   9 -31   2   39.12    5.65
   9 -31   2   45.21    5.94
  31   9  -2   32.71    6.29
  31   9   2   40.79    5.76
   9 -31  -2   37.77    6.96
  31   7   2   -1.62    3.30
   7 -31  -2   -0.09    4.54
   7 -31   2   -2.07    3.75
  31   7  -2   -1.04    3.99
  31   5   2   -1.16    3.25
  -5  31   2   -1.63    3.19
  31   5   2   -3.01    2.94
   5 -31  -2   -0.88    4.01
   5 -31   2   -2.22    3.53
  31   5  -2   -2.81    3.69
  -3  31   2    2.09    3.17
   3 -31  -2    2.65    4.33
  31   3  -2   -5.62    3.88
   3 -31   2   -1.55    3.08
  31   3   2   -2.80    3.10
  31   3   2    2.42    3.43
   1 -31  -2   39.81    6.73
  -1  31   2   40.14    5.14
   1 -31   2   44.17    5.49
  31   1  -2   37.29    6.39
  31   1   2   33.45    5.00
  -1 -31   2    6.14    3.97
  31  -1  -2    5.83    4.49
   1  31   2   12.61    4.03
  31  -1   2   15.86    4.22
  -3 -31   2   16.06    4.60
   3  31   2   20.05    4.24
  31  -3  -2   22.31    5.71
  31  -3   2   11.46    3.76
   5  31   2   44.59    5.43
  31  -5   2   43.98    5.57
  31  -5  -2   34.48    6.21
  -5 -31   2   39.59    5.60
  -7 -31   2   36.78    5.90
  31  -7   2   36.28    5.29
  31  -7  -2   28.28    5.91
   7  31   2   41.14    5.34
  31  -7  -2   53.27    5.80
  31  -9  -2    1.83    3.20
  31  -9   2    3.13    4.03
  31  -9  -2    4.43    4.68
   9  31   2    1.37    3.09
  -9 -31   2    9.61    4.25
  31 -11  -2    0.35    3.50
 -11 -31   2    3.31    4.29
  11  31   2    2.69    3.48
  31 -11   2   -0.06    3.63
  31 -13  -2   14.21    4.68
 -13 -31   2    8.90    4.55
  31 -13   2   15.61    5.13
  13  31  -2    4.54    3.74
  13  31   2    7.75    4.03
  15  31   2   79.35    7.51
  15  31  -2   84.66    7.79
 -15 -31   2   78.43    7.52
  31 -15  -2  101.22    8.60
  31 -15   2   87.22    7.70
  17  31   2    2.50    3.70
 -17 -31   2    1.33    4.79
  31 -17  -2    4.48    4.20
  17  31  -2    1.00    3.73
  31 -17   2   -5.33    3.91
 -19 -31   2    1.52    4.90
  31 -19   2    6.97    4.47
  19  31   2    5.63    4.20
  19  31  -2    8.80    4.50
  31 -19  -2   15.10    5.44
  21  31  -2    4.36    4.18
  21  31   2    3.82    4.50
 -21 -31   2    3.60    5.51
  31 -21   2    0.80    4.48
  31 -21  -2    1.67    4.51
  23  31  -2   11.24    5.09
  31 -23   2   13.57    5.31
  31 -23  -2   10.97    5.45
  31 -25  -2   -5.31    4.25
  31 -25   2    0.33    5.04
  24 -32   2    0.01    5.20
  24 -32  -2    4.68    6.13
  22 -32   2   11.43    5.85
  22 -32  -2   13.71    6.38
  32  20  -2   26.55    6.55
  20 -32   2   10.77    5.35
  32  20   2   18.63    5.77
  20 -32  -2   24.22    7.22
  32  18   2    2.21    4.32
  18 -32   2    7.83    4.52
  32  18  -2    0.13    4.34
  18 -32  -2   -0.99    5.50
  16 -32   2   15.05    5.45
  32  16  -2   16.00    6.08
  16 -32  -2    9.46    5.72
  32  16   2   12.44    5.27
  32  14  -2    4.58    4.92
  14 -32   2    1.58    4.36
  32  14   2    4.77    4.10
  14 -32  -2   -1.53    4.46
  32  12  -2   73.33    8.37
  12 -32  -2   69.86    8.89
  32  12   2   73.92    7.41
  12 -32   2   79.52    7.61
  10 -32  -2   13.20    5.80
  10 -32   2   14.27    4.87
  10 -32   2   10.41    4.52
  32  10   2   11.62    4.60
  32  10  -2   13.23    5.20
  32   8   2    4.95    4.07
   8 -32   2    2.92    4.18
   8 -32  -2    2.93    5.16
  32   8  -2   -5.51    3.36
  32   6   2    8.06    4.22
   6 -32   2   -3.55    3.69
   6 -32  -2    2.90    4.68
  32   6  -2   -1.69    4.17
  -4  32   2   -3.41    2.87
   4 -32  -2    3.09    4.84
   4 -32   2   -2.00    3.68
  32   4   2   -8.10    3.15
  32   4  -2    4.82    4.67
  32   4   2   -5.34    2.95
  32   2   2  110.90    7.75
   2 -32   2  123.68    8.37
   2 -32  -2  116.60    9.85
  -2  32   2  121.60    8.09
  32   2  -2  113.76    9.65
   0  32   2    1.64    3.07
  32   0   2    0.74    3.25
  32   0  -2   -3.63    3.94
   0 -32   2    1.57    3.69
  32  -2   2   53.23    5.84
   2  32   2   45.66    5.68
  -2 -32   2   45.95    5.93
  32  -2  -2   62.44    7.68
  32  -4   2    5.76    4.07
  32  -4  -2    5.85    4.56
   4  32   2   10.33    4.02
  -4 -32   2    6.84    4.10
  -6 -32   2  179.05   10.39
   6  32   2  168.30    9.57
  32  -6   2  139.02    9.16
  32  -6  -2  169.52   11.29
  32  -8   2    1.40    3.60
   8  32   2   -0.26    2.89
  -8 -32   2    7.49    4.35
  32  -8  -2    8.33    4.86
  32  -8  -2    3.24    3.42
 -10 -32   2   23.09    5.22
  32 -10   2   28.16    5.43
  10  32   2   43.54    5.91
  32 -10  -2   25.27    5.26
  32 -12   2   35.77    6.04
  32 -12  -2   38.20    6.00
 -12 -32   2   44.00    6.49
  12  32   2   39.24    5.92
  14  32  -2    3.05    4.15
  32 -14   2    3.29    3.97
  32 -14  -2    4.25    3.81
  14  32   2    4.86    4.10
 -14 -32   2    7.90    4.99
  16  32  -2    1.08    3.48
 -16 -32   2    5.26    4.78
  32 -16   2   -1.43    4.14
  16  32   2   -0.86    3.68
  32 -16  -2    3.68    4.28
  18  32   2    3.92    4.44
  32 -18  -2    1.54    4.14
 -18 -32   2    4.56    5.02
  18  32  -2    7.20    4.40
  32 -18   2   -2.70    3.84
  20  32  -2   80.49    8.50
  32 -20   2   64.45    7.68
  32 -20  -2   94.69    9.33
  20  32   2   73.46    8.00
 -20 -32   2   63.21    7.92
  32 -22  -2   -0.61    4.11
  32 -22   2    8.38    4.94
  22  32  -2    7.24    4.96
  32 -24   2    4.68    4.38
  32 -24  -2    5.89    5.11
  23 -33   2   20.54    6.55
  23 -33  -2    9.17    6.29
  21 -33  -2    0.71    6.02
  21 -33   2    3.14    5.26
  19 -33   2   48.22    7.42
  19 -33  -2   57.26    9.06
  33  19   2   50.91    7.29
  33  19  -2   50.40    8.18
  33  17  -2   26.87    6.54
  17 -33   2   19.61    5.83
  33  17   2   13.69    5.54
  17 -33  -2   23.07    7.07
  15 -33   2   53.66    7.38
  15 -33  -2   61.92    8.76
  33  15   2   62.30    7.52
  33  15  -2   53.13    8.13
  13 -33   2   30.27    5.98
  13 -33  -2   18.71    6.48
  33  13   2   24.21    5.49
  33  13  -2   39.91    7.20
  33  11   2    5.29    4.40
  33  11  -2    4.29    4.72
  11 -33   2    3.31    4.59
  11 -33  -2    6.25    5.50
   9 -33  -2   48.93    7.68
   9 -33   2   34.66    5.83
  33   9   2   45.64    6.35
  33   9  -2   27.23    6.57
  33   7   2   -0.70    3.95
  33   7  -2   -0.26    4.54
   7 -33  -2   -2.75    4.70
   7 -33   2   -2.09    4.03
  33   5  -2  148.53   11.09
   5 -33   2  132.37    8.98
   5 -33  -2  143.51   11.09
  33   5   2  136.88    9.31
   3 -33   2   30.20    5.35
  33   3   2   32.91    5.19
   3 -33  -2   34.88    7.29
  33   3  -2   38.32    7.08
   1 -33  -2   33.48    6.90
  33   1   2   30.44    5.06
  -1  33   2   39.08    5.24
  33   1  -2   32.07    6.58
   1 -33   2   39.52    5.94
  -1 -33   2   -1.01    3.73
  33  -1   2   -3.39    3.40
  33  -1  -2   -2.82    4.27
   1  33   2   -4.72    2.66
  -3 -33   2  137.45    9.13
   3  33   2  137.73    8.70
  33  -3  -2  163.60   11.23
  33  -3   2  134.11    8.73
  33  -5   2    8.62    4.28
  -5 -33   2    7.44    4.20
  33  -5  -2    7.62    5.00
   5  33   2    9.54    3.55
  33  -7  -2   33.94    6.73
  -7 -33   2   12.35    4.85
  33  -7   2   11.68    4.75
   7  33   2   11.54    4.26
   9  33   2   83.51    7.34
  -9 -33   2   96.86    7.99
  33  -9   2   91.50    7.81
  33  -9  -2  102.83    8.20
  33 -11   2    2.57    3.94
  33 -11  -2    2.16    3.72
  11  33   2    5.88    3.51
 -11 -33   2    3.22    4.24
  33 -13  -2    5.51    4.17
  33 -13   2    7.80    4.80
  13  33   2    8.31    4.29
 -13 -33   2    7.13    4.59
 -15 -33   2    3.47    4.50
  33 -15   2    1.95    4.44
  15  33   2    6.93    4.25
  15  33  -2   -3.16    3.39
  33 -15  -2   -3.63    3.93
  33 -17  -2   47.30    7.12
 -17 -33   2   43.70    6.81
  17  33  -2   43.94    6.70
  33 -17   2   47.41    6.98
  17  33   2   31.52    6.05
  33 -19  -2   -4.60    4.30
  19  33  -2    5.84    4.58
  19  33   2   -0.06    4.21
 -19 -33   2    3.89    4.86
  33 -19   2    5.25    4.35
  21  33  -2    4.16    4.58
  33 -21  -2    9.96    5.29
  33 -21   2   -6.33    4.35
 -21 -33   2    9.91    5.45
  33 -23   2    4.08    4.97
  33 -23  -2    2.54    4.84
  22 -34   2   15.76    6.29
  22 -34  -2    3.37    6.48
  20 -34   2    1.02    5.35
  20 -34  -2    7.29    6.01
  34  18   2   56.09    7.91
  18 -34   2   78.66    8.62
  18 -34  -2   73.83    9.43
  34  16  -2   35.23    7.51
  34  16   2   35.45    6.76
  16 -34   2   45.62    7.21
  16 -34  -2   43.68    8.51
  34  14   2   45.60    6.94
  34  14  -2   44.26    7.72
  14 -34   2   36.16    6.68
  14 -34  -2   34.28    7.88
  34  12  -2   -2.78    4.56
  12 -34   2    0.81    4.56
  34  12   2   -0.65    4.36
  12 -34  -2    3.29    5.56
  34  10   2    1.22    4.41
  10 -34  -2    1.45    5.35
  34  10  -2   -3.37    4.11
  34   8  -2   70.97    8.48
  34   8   2   46.83    6.86
   8 -34   2   63.06    6.94
   8 -34  -2   66.75    8.73
  34   6  -2    4.57    5.02
  34   6   2   12.11    4.91
   6 -34   2    6.64    4.43
   6 -34  -2   13.99    6.27
  34   4  -2   -0.56    4.92
   4 -34  -2   -1.64    5.21
   4 -34   2    0.15    4.03
   2 -34   2   16.98    4.98
  34   2  -2   11.94    5.69
   2 -34  -2    8.74    5.80
  34   2   2    9.52    4.36
  34   0   2   20.21    4.70
   0 -34   2   17.12    5.02
  34   0  -2   31.87    6.71
   0  34   2   26.22    4.89
  -2 -34   2   46.47    6.19
  34  -2  -2   40.18    7.27
   2  34   2   43.48    5.64
  34  -2   2   26.32    5.30
  34  -4   2   17.38    4.90
  34  -4  -2   31.29    6.66
   4  34   2   14.76    4.40
  -4 -34   2   21.22    5.52
   6  34   2   69.52    6.93
  34  -6   2   72.45    7.17
  34  -6  -2   72.77    8.44
  -6 -34   2   62.82    7.05
  -8 -34   2   21.11    5.53
   8  34   2   15.48    4.66
  34  -8   2   10.71    4.99
  34 -10   2   35.70    6.22
  34 -10  -2   48.54    6.52
  10  34   2   37.58    5.97
 -10 -34   2   42.82    6.73
 -12 -34   2    0.15    4.63
  12  34   2    1.20    3.56
  34 -12  -2    8.63    4.50
  34 -12   2    3.92    4.60
  34 -14  -2   24.99    5.60
  34 -14   2   35.20    6.52
 -14 -34   2   50.69    7.17
  14  34   2   29.92    5.72
  34 -16  -2    2.30    3.89
 -16 -34   2    3.64    5.22
  34 -16   2   10.43    5.19
  16  34   2    4.93    4.47
 -18 -34   2   33.68    7.05
  34 -18   2   26.66    5.84
  18  34  -2   26.94    6.22
  34 -18  -2   21.35    5.92
  18  34   2   22.45    5.98
  20  34  -2    5.64    4.69
  34 -20  -2    3.13    4.67
  34 -20   2   -3.92    4.55
 -20 -34   2   -4.35    5.14
  34 -22   2    3.30    5.10
  34 -22  -2    3.03    5.06
  21 -35   2    0.58    5.57
  21 -35  -2    1.82    5.83
  19 -35  -2    3.07    6.43
  19 -35   2   -3.67    5.24
  17 -35  -2   -7.11    5.07
  17 -35   2    2.33    5.28
  35  17   2    2.45    4.98
  15 -35  -2   11.97    6.35
  35  15   2    6.02    5.15
  15 -35   2    9.76    5.54
  35  15  -2   15.27    6.11
  35  13  -2    2.06    5.27
  13 -35  -2   -7.04    5.05
  35  13   2    2.27    4.66
  13 -35   2   -3.66    4.62
  35  11  -2   70.51    9.10
  11 -35  -2   57.33    8.98
  35  11   2   64.37    7.76
  35   9  -2    3.87    5.27
   9 -35  -2    2.24    5.73
  35   9   2   -0.44    4.41
   7 -35   2   -5.68    3.90
  35   7  -2    4.51    5.46
   7 -35  -2    1.48    5.59
  35   7   2    0.21    4.36
   5 -35   2    8.86    4.85
  35   5  -2    4.48    5.56
   5 -35  -2   17.01    6.51
   3 -35  -2   -1.06    5.35
   3 -35   2    0.76    4.17
  35   3  -2   10.98    5.64
  35   1   2   23.21    5.13
   1 -35   2   40.93    5.74
  35   1  -2   48.32    7.66
  35  -1   2  -10.20    3.15
  -1 -35   2   -5.57    3.83
   1  35   2    0.54    3.44
  35  -1  -2    0.30    4.98
  35  -3  -2    5.27    5.06
  -3 -35   2   -2.38    4.32
   3  35   2    0.26    3.62
  35  -3   2   -0.18    4.09
  35  -5   2    0.93    4.17
  -5 -35   2   -2.24    4.67
  35  -5  -2    5.05    4.99
   5  35   2    5.69    3.74
  -7 -35   2   61.16    6.98
   7  35   2   41.03    5.92
  35  -7   2   46.88    6.49
  -9 -35   2   11.60    5.15
  35  -9   2    8.48    4.34
   9  35   2    9.06    4.49
  11  35   2    0.14    3.60
 -11 -35   2    3.63    5.00
  35 -11   2    2.19    4.32
  35 -11  -2    5.09    4.07
  35 -13  -2   23.37    5.70
  13  35   2    8.72    4.65
 -13 -35   2   23.15    6.26
  35 -13   2   13.61    5.19
  35 -15   2    4.64    4.58
  15  35   2    3.01    4.63
  35 -15  -2    8.86    5.00
 -15 -35   2   11.49    5.21
  35 -17  -2    3.69    4.74
 -17 -35   2    2.70    5.38
  35 -17   2    4.37    4.62
 -19 -35   2    2.15    5.69
  35 -19  -2    2.47    4.36
  35 -19   2   -0.04    4.66
  19  35  -2    4.91    4.86
  35 -21   2    5.19    5.40
  35 -21  -2    9.95    5.46
  18 -36   2   34.26    7.21
  18 -36  -2   23.88    8.02
  16 -36  -2    5.37    6.12
  16 -36   2    3.36    5.45
  36  14   2   38.66    6.98
  14 -36  -2   35.72    8.26
  14 -36   2   40.67    7.21
  12 -36  -2    1.61    6.19
  36  12   2   -0.30    4.78
  36  12  -2    2.51    5.50
  36  10   2   48.20    7.16
  36  10  -2   45.83    8.44
  10 -36  -2   33.91    7.72
  36   8   2    6.65    4.93
  36   8  -2    0.94    4.71
   8 -36  -2    3.06    5.39
  36   6  -2    5.15    5.48
   6 -36  -2    0.49    5.72
   6 -36   2   -0.36    4.48
   4 -36  -2   55.20    8.66
   4 -36   2   44.55    6.59
  36   4  -2   38.73    7.35
   2 -36  -2    8.81    5.91
   2 -36   2    7.78    4.77
  36   2  -2   17.84    6.28
  36   0   2   -0.72    4.04
  36   0  -2   -2.71    5.07
   0 -36   2    2.77    4.60
  36  -2  -2   -3.34    4.77
  -2 -36   2    3.05    4.86
   2  36   2    1.62    3.35
  36  -2   2   -6.15    3.71
  36  -4  -2  102.00   10.05
  -4 -36   2  111.10    8.97
  36  -4   2   94.26    8.17
  -6 -36   2   13.93    5.52
   6  36   2    5.57    3.90
  36  -6   2    4.77    4.71
  36  -8   2    1.52    4.47
   8  36   2    3.49    3.87
  -8 -36   2    0.45    4.67
  10  36   2   95.65    8.58
 -10 -36   2   98.77    8.99
  36 -10   2   80.88    8.36
  36 -12  -2   28.48    6.04
  36 -12   2   25.33    6.11
 -12 -36   2   36.24    6.54
  12  36   2   21.24    5.55
  14  36   2   33.32    6.38
  36 -14  -2   44.20    6.99
 -14 -36   2   23.29    6.49
  36 -14   2   34.48    6.55
 -16 -36   2   -0.26    5.38
  36 -16   2   -3.57    4.60
  36 -16  -2   -1.19    4.25
 -18 -36   2    5.81    5.22
  36 -18  -2    3.43    5.12
  36 -18   2    6.38    5.60
  17 -37  -2   20.91    7.73
  17 -37   2    1.95    5.77
  15 -37   2   10.78    5.89
  15 -37  -2    7.90    6.52
  13 -37  -2   20.99    7.81
  37  13   2   17.61    6.26
  11 -37  -2    3.93    6.25
  37  11   2    7.29    5.30
  37  11  -2    0.87    5.26
  37   9  -2   19.42    6.97
   9 -37  -2   25.08    7.84
  37   7  -2   58.54    8.93
   7 -37  -2   76.79    9.88
   5 -37  -2    2.18    5.82
  37   5  -2   14.48    6.08
   5 -37   2    9.73    4.97
   3 -37   2   -0.76    4.31
   3 -37  -2    5.65    6.08
  37   3  -2   -0.01    5.07
  37   1  -2   10.63    6.09
   1 -37   2    6.94    5.07
  37  -1   2   25.80    5.65
  -1 -37   2   26.40    6.17
  37  -1  -2   27.78    7.20
  37  -3   2   22.12    5.41
  37  -3  -2   20.11    6.76
  -3 -37   2   11.52    5.65
   5  37   2    2.80    4.02
  -5 -37   2    4.17    5.18
  37  -5   2    2.44    4.61
   7  37   2   -3.75    3.69
  -7 -37   2   -0.42    4.71
  37  -7   2   -1.31    4.35
  37  -9   2   53.76    7.36
  -9 -37   2   58.66    7.73
   9  37   2   51.20    6.87
 -11 -37   2   -3.59    4.97
  11  37   2   -3.29    3.85
  37 -11   2    1.00    4.90
  37 -13   2    0.66    4.66
 -13 -37   2   -1.17    5.25
  13  37   2    3.85    4.78
  37 -13  -2    0.54    4.24
  37 -15  -2    4.35    4.95
  37 -15   2   13.83    5.62
 -15 -37   2    4.55    5.78
  37 -17   2    4.72    5.19
 -17 -37   2   -4.44    5.14
  37 -17  -2   -0.91    4.44
  14 -38  -2    6.65    7.12
  12 -38  -2   -0.19    6.39
  38  12   2   -4.77    4.79
  10 -38  -2   14.28    7.34
   8 -38  -2    2.04    6.55
  38   8  -2    0.58    5.29
   6 -38  -2    6.28    6.86
  38   6  -2   -1.80    5.35
   4 -38  -2    1.93    6.33
  38   4  -2    2.53    5.89
   4 -38   2    3.05    4.53
  38   2  -2   47.40    8.38
   2 -38   2   39.90    6.52
  38   0  -2   -0.14    5.58
   0 -38   2   -3.75    4.62
  -2 -38   2    3.83    5.07
  38  -2  -2    1.85    5.78
  -4 -38   2   -1.66    4.96
  38  -4   2    8.09    4.91
  38  -6   2    1.81    4.54
   6  38   2    2.75    4.08
  -6 -38   2    7.49    5.21
  38  -8   2   17.22    5.97
  -8 -38   2   16.81    5.60
   8  38   2   29.37    6.08
  10  38   2   -2.97    4.73
 -10 -38   2    0.45    5.33
  38 -10   2    1.77    4.78
 -12 -38   2   -2.22    5.13
  38 -12   2    5.05    5.19
  38 -14  -2   12.44    5.55
 -14 -38   2   -0.91    5.05
  38 -14   2    4.03    5.26
  11 -39  -2   -5.00    6.32
   9 -39  -2   12.83    7.71
   7 -39  -2   -9.29    6.20
  39   5  -2   12.04    6.48
   3 -39   2    6.63    5.54
  39   3  -2    7.74    6.41
  39   1  -2    7.32    6.67
   1 -39   2   22.03    6.22
  -1 -39   2   14.55    6.07
  39  -1  -2    4.91    6.19
  -3 -39   2    7.10    5.56
  39  -5   2   45.75    7.05
  -5 -39   2   43.68    7.25
  -7 -39   2    4.15    5.38
   7  39   2    7.78    4.71
  39  -7   2   -0.07    4.90
   9  39   2    6.93    4.66
  -9 -39   2    3.10    5.37
  39  -9   2    6.52    5.03
 -11 -39   2    6.59    5.75
  39 -11   2    8.63    5.64
  39 -13   2    6.12    5.25
   8 -40  -2  -10.07    6.48
   2 -40   2   -6.59    5.07
   0 -40   2   -5.89    4.99
  40   0  -2   11.43    7.09
  -2 -40   2   54.51    7.93
  -4 -40   2    1.15    5.25
  40  -6   2   -0.77    4.67
  -6 -40   2   -2.31    5.38
  -8 -40   2    8.95    5.84
  40  -8   2    1.27    4.68
   1 -41   2    2.82    5.97
  -1 -41   2    5.16    5.59
  -1   0  -3    1.60    1.13
   1   0  -3    2.89    1.31
   0  -1  -3    0.25    1.09
   0   1  -3   -0.33    0.98
   1  -2  -3   87.62    4.66
   2   1   3   85.42    4.37
  -1   2  -3   81.35    4.04
   2   1   3   81.96    4.09
   2   1  -3   88.75    4.51
  -2   1  -3  666.36   17.73
   2  -1  -3  652.66   18.39
   1   2  -3  650.13   17.96
   1   2   3  639.16   17.05
   3   2  -3  150.51    6.23
   2  -3  -3  153.52    6.50
   3   2   3  143.74    5.98
   3   2   3  148.22    5.70
   2  -3   3  148.89    6.11
  -2   3  -3  145.45    5.51
   3   0  -3 1350.56   35.18
   3   0   3 1374.75   32.35
   3   0   3 1369.44   34.34
   0  -3  -3 1366.09   35.15
   0   3  -3 1424.14   34.55
   2   3   3  371.79   11.70
   2   3   3  362.70   10.99
   3  -2  -3  384.10   12.18
   2   3  -3  368.01   11.53
   3  -2   3  380.76   10.38
   3  -2   3  392.42   11.96
   4   3  -3   61.77    3.79
   4   3   3   61.61    3.79
  -3   4  -3   58.20    3.07
   3  -4  -3   58.05    3.96
   3  -4   3   57.48    3.70
  -4  -3   3   56.29    3.57
   1  -4   3   64.55    3.69
  -1   4  -3   60.34    3.34
  -4  -1   3   62.87    3.48
   1  -4  -3   58.99    3.89
   4   1   3   58.35    3.53
   4   1  -3   56.31    3.75
   4  -1  -3   19.47    2.57
   1   4  -3   24.87    2.37
   4  -1   3   33.05    2.58
   1   4   3   24.13    2.68
   4  -1   3   21.90    2.72
   4  -1   3   26.92    2.23
  -1  -4   3   23.50    2.33
   1   4   3   29.62    3.03
   3   4   3  205.21    7.64
  -3  -4   3  197.42    7.27
   4  -3   3  220.32    6.84
   4  -3   3  202.28    6.35
   3   4  -3  209.11    7.60
   4  -3  -3  202.92    8.06
   4  -3   3  200.76    7.69
   5   4   3   91.78    4.74
   4  -5   3   88.56    4.56
   4  -5  -3   76.99    4.86
  -5  -4   3   91.62    4.34
   5   4  -3   82.64    4.63
  -4   5  -3   94.98    3.74
  -5  -2   3  285.68    8.82
   2  -5   3  307.18    9.64
  -2   5  -3  298.77    8.99
   2  -5  -3  305.78   10.46
   5   2  -3  296.26   10.18
   5   2   3  296.22    9.45
   5   0   3   77.61    4.69
   0   5   3   73.04    4.62
   5   0   3   75.49    3.75
  -5   0   3   70.51    3.53
   0   5  -3   73.25    3.70
   0   5   3   78.60    4.34
   5   0  -3   76.62    4.44
   0  -5   3   74.91    3.91
  -2  -5   3  436.70   12.27
   5  -2   3  440.49   13.38
   2   5  -3  421.86   12.64
   5  -2  -3  405.30   13.42
  -5   2   3  432.14   11.29
  -2  -5   3  438.79   12.67
   5  -2   3  432.47   11.99
   2   5   3  420.67   13.19
   4   5   3 2192.92   54.10
   5  -4  -3 2179.95   54.97
  -4  -5   3 2188.74   51.76
   4   5  -3 2209.81   54.10
   5  -4   3 2256.72   52.61
   5  -4   3 2196.27   54.48
   6   5  -3  219.54    8.14
   5  -6   3  203.63    7.70
   5  -6  -3  198.33    8.42
   5  -6   3  214.42    6.36
  -6  -5   3  210.65    7.30
   6   5   3  221.64    7.85
   5  -6   3  210.03    6.02
   5  -6  -3  208.34    8.15
  -6  -3   3   42.16    2.88
   6   3   3   40.07    3.06
   6   3  -3   52.46    3.63
  -3   6  -3   45.39    2.61
   3  -6   3   42.93    3.17
   3  -6  -3   53.19    4.05
   6   1   3 1395.62   34.84
  -1   6   3 1412.57   36.43
  -1   6   3 1390.54   34.20
   6   1  -3 1392.93   36.22
   1  -6   3 1421.06   35.22
  -6  -1   3 1414.08   33.22
   6   1   3 1388.62   36.58
  -1   6  -3 1419.84   34.71
   1   6   3  109.27    5.50
  -6   1   3  108.41    4.06
   6  -1   3   99.36    5.39
   1   6   3  118.69    5.46
  -1  -6   3  102.63    5.34
   6  -1  -3  102.91    5.44
   6  -1   3  107.87    4.49
  -1  -6   3  112.39    4.58
   1   6  -3  113.17    4.83
   6  -3   3  447.48   13.68
  -3  -6   3  446.29   12.35
   3   6  -3  427.16   13.07
   3   6   3  443.56   13.65
  -3  -6   3  447.75   13.02
   6  -3  -3  442.10   14.14
   6  -3   3  444.80   12.02
   5   6  -3  180.41    7.03
   6  -5  -3  167.27    7.57
  -5  -6   3  179.13    6.74
  -5  -6   3  174.48    5.90
   6  -5   3  178.75    5.51
   5   6   3  175.28    7.16
   6  -5  -3  172.65    7.11
   6  -5   3  181.88    7.08
   6  -7  -3  345.27   11.93
  -7  -6   3  359.17   10.77
   6  -7  -3  377.16   12.65
   7   6  -3  345.84   11.64
   7   6   3  343.25   11.26
   6  -7   3  359.47   11.33
   6  -7   3  369.83    9.41
  -7  -4   3  348.51    9.95
   4  -7   3  336.38   10.53
   4  -7  -3  350.96   11.89
   7   4  -3  318.11   11.08
  -4   7  -3  320.28    9.22
   7   4   3  332.77   10.53
   2  -7   3   17.72    2.14
  -7  -2   3   11.52    1.79
   7   2  -3   17.89    2.44
   7   2   3   12.97    2.39
  -2   7  -3   17.27    1.72
  -2   7   3   13.34    2.47
   7   2   3   14.15    1.92
  -2   7   3   15.94    2.86
   7   0   3    4.74    1.39
   7   0   3    0.63    1.47
   0   7   3   -1.50    1.66
  -7   0   3   -1.56    1.02
   0  -7   3   -1.07    1.07
   7   0  -3    0.67    1.41
   0  -7   3   -3.43    1.35
   0   7  -3    1.73    1.09
   0   7   3    0.86    1.73
   7  -2   3   32.22    3.27
   7  -2   3   41.69    2.64
  -7   2   3   37.33    2.32
   7  -2  -3   37.48    3.51
   2   7  -3   35.35    2.77
  -2  -7   3   43.02    3.39
  -2  -7   3   38.43    2.56
   2   7   3   41.26    3.50
   7  -4   3  502.47   13.21
   7  -4  -3  501.92   15.86
   4   7   3  502.58   15.29
   7  -4   3  518.23   15.32
  -4  -7   3  519.37   13.64
   4   7  -3  498.77   14.77
  -4  -7   3  514.03   14.54
   7  -4  -3  508.81   15.15
   7  -6   3    0.22    1.55
   6   7   3    0.36    1.44
   7  -6  -3    0.22    1.59
   7  -6  -3    0.26    1.46
  -6  -7   3    1.56    1.58
   7  -6   3    2.23    0.92
   6   7  -3   -0.79    1.04
   7  -8  -3  603.15   18.56
   7  -8   3  595.87   14.57
   8   7   3  592.31   17.21
   7  -8  -3  578.41   17.88
  -8  -7   3  622.43   16.47
   7  -8   3  605.31   17.20
   8   7  -3  616.88   17.77
   5  -8   3   27.15    2.63
   5  -8  -3   18.53    2.98
   8   5   3   21.19    2.52
   8   5  -3   18.78    2.70
   5  -8  -3   25.30    2.99
  -8  -5   3   21.32    2.40
   8   3  -3 1192.26   31.51
  -3   8   3 1199.67   30.03
  -3   8  -3 1197.44   29.20
  -8  -3   3 1167.10   28.57
   8   3   3 1193.62   32.03
   8   3   3 1180.94   30.12
   3  -8   3 1194.79   30.26
   1  -8   3   24.36    2.23
   8   1   3   17.32    2.67
  -1   8  -3   18.40    1.83
  -1   8   3   17.75    2.60
   8   1  -3   26.04    3.02
  -8  -1   3   16.93    1.84
  -1   8   3   19.03    2.88
   8   1   3   18.19    2.04
  -1  -8   3   46.68    3.71
  -8   1   3   46.56    2.59
   8  -1   3   46.02    2.76
  -1  -8   3   49.77    2.90
   1   8  -3   45.82    3.00
   8  -1  -3   47.51    3.22
   8  -1  -3   50.78    3.98
   1   8   3   50.66    3.97
   8  -1   3   45.37    3.82
   3   8   3 1188.59   31.66
   8  -3   3 1212.18   29.43
   3   8  -3 1219.60   30.86
   8  -3   3 1212.59   31.83
  -3  -8   3 1236.77   29.88
   8  -3  -3 1207.67   31.40
   8  -3  -3 1178.36   32.23
  -3  -8   3 1202.33   30.34
   8  -5  -3   67.38    4.25
   5   8   3   64.70    4.49
  -5  -8   3   69.91    4.16
   8  -5   3   68.77    4.41
   5   8  -3   75.95    4.28
   8  -5   3   70.30    2.77
   8  -5  -3   60.81    4.67
   7   8  -3   12.24    2.18
   8  -7  -3    8.12    2.47
  -7  -8   3   10.70    2.27
   8  -7   3    6.43    0.85
   8  -7  -3    8.82    2.19
   8  -7   3   12.33    2.26
   7   8   3    8.44    2.12
   8  -9  -3    0.28    1.44
   9   8  -3    0.24    1.49
   8  -9   3    1.09    1.73
  -9  -8   3   -1.65    1.67
   9   8   3    1.66    1.81
   8  -9  -3    0.83    1.79
   9   6  -3  526.82   16.30
   9   6   3  527.95   15.53
  -9  -6   3  536.45   14.75
   6  -9  -3  526.63   16.97
   6  -9   3  558.96   13.25
   6  -9  -3  513.38   16.49
   6  -9   3  557.07   15.60
   9   4  -3  362.35   12.05
  -4   9  -3  350.39    9.52
   9   4   3  341.90   12.18
  -4   9   3  340.71   11.55
   4  -9  -3  356.59   12.20
   4  -9  -3  332.97   12.13
  -9  -4   3  356.72   10.21
   4  -9   3  355.78   10.83
   9   4   3  341.77   10.78
   2  -9   3    6.05    1.57
   9   2  -3    1.90    1.64
  -2   9  -3    7.09    1.28
  -2   9   3    5.59    2.09
   9   2   3    5.93    1.99
  -2   9   3    6.57    2.16
   9   2   3    3.62    1.47
  -9  -2   3    6.72    1.57
  -9   0   3   45.80    2.57
   0   9  -3   45.32    2.86
   9   0   3   45.49    2.83
   0  -9   3   44.49    2.83
   9   0  -3   49.77    3.22
   0  -9   3   39.70    3.75
   0   9   3   46.58    3.92
   9   0  -3   43.92    3.78
   9   0   3   40.96    3.66
  -2  -9   3  399.39   10.92
  -9   2   3  390.38   10.00
   2   9  -3  396.18   11.71
   9  -2  -3  384.07   12.03
   9  -2   3  390.13   12.78
  -2  -9   3  390.17   12.24
   9  -2  -3  389.66   13.21
   9  -2   3  387.40   10.76
   2   9   3  392.54   12.86
  -4  -9   3  295.92    8.39
  -4  -9   3  295.49   10.00
   9  -4   3  285.51    8.14
   4   9  -3  294.93    9.74
   9  -4  -3  296.67   11.04
   9  -4   3  310.75   10.57
   9  -4  -3  299.38   10.13
   4   9   3  301.78   10.55
   9  -6   3  344.47   11.47
   9  -6  -3  371.85   12.81
  -6  -9   3  347.20   11.11
   9  -6  -3  353.25   11.77
   6   9  -3  344.90   11.35
   9  -6   3  348.41    9.01
   6   9   3  344.92   11.72
   8   9  -3   42.96    3.60
   8   9   3   36.58    3.39
   9  -8   3   38.26    3.49
   9  -8  -3   46.16    3.90
  -8  -9   3   48.01    3.54
   9  -8  -3   44.29    4.28
   9 -10  -3  905.89   26.09
  10   9   3  878.37   24.44
   9 -10   3  908.20   24.42
 -10  -9   3  898.09   23.38
  10   9  -3  911.98   25.15
   9 -10  -3  901.17   25.57
  10   7   3  247.88    8.82
  10   7  -3  229.19    9.22
   7 -10  -3  239.59    9.65
   7 -10  -3  241.65   10.00
   7 -10   3  262.36    8.81
 -10  -7   3  242.07    8.28
  10   5  -3  226.53    8.74
   5 -10  -3  227.66    9.27
   5 -10  -3  225.86    8.96
  10   5   3  202.55    8.81
  -5  10  -3  194.47    5.79
  10   5   3  197.27    7.50
  -5  10   3  208.28    8.35
   5 -10   3  205.40    7.47
 -10  -5   3  204.93    7.10
  10   3   3  128.62    5.38
  -3  10   3  134.10    6.47
  10   3  -3  139.31    6.69
  10   3   3  123.98    6.41
   3 -10   3  136.92    5.42
 -10  -3   3  136.24    5.15
  -3  10   3  124.78    6.54
  -3  10  -3  130.30    4.66
 -10  -1   3  244.12    7.20
  -1  10  -3  243.95    7.62
  -1  10   3  245.89    8.92
  10   1  -3  245.65    9.52
   1 -10   3  244.46    9.15
  10   1  -3  238.20    8.01
  10   1   3  221.65    7.58
  -1  10   3  223.16    9.23
  10   1   3  240.36    9.31
   1 -10   3  244.16    7.76
 -10   1   3  287.48    7.92
  10  -1  -3  294.89    9.55
   1  10   3  277.86   10.53
  10  -1   3  303.47    8.67
   1  10  -3  298.88    9.16
  -1 -10   3  298.37    8.66
  10  -1  -3  285.64   10.77
  10  -1   3  262.26   10.16
  -1 -10   3  287.79   10.06
  10  -3   3  228.52    8.82
   3  10  -3  231.90    7.99
  10  -3   3  228.53    6.78
   3  10   3  224.18    8.95
  10  -3  -3  221.40    8.22
  -3 -10   3  231.95    6.86
  -3 -10   3  224.73    8.46
  10  -3  -3  216.55    9.23
  10  -5  -3  154.89    7.74
   5  10   3  172.37    7.29
  -5 -10   3  164.37    6.82
  10  -5  -3  154.74    6.79
   5  10  -3  153.30    6.48
  10  -5   3  159.72    4.83
  10  -5   3  153.75    6.85
  10  -7  -3    3.04    2.16
   7  10   3   -2.08    1.51
  10  -7   3   -0.99    1.65
  -7 -10   3   -0.08    1.68
  10  -7   3   -0.77    0.66
   7  10  -3    1.12    1.27
  10  -7  -3    0.98    1.44
  10  -9   3   12.42    2.44
   9  10  -3   13.75    2.49
  -9 -10   3   15.00    2.70
  10  -9  -3   12.77    2.53
   9  10   3   12.52    2.53
  10  -9  -3   16.17    3.40
  11  10  -3   25.54    3.28
  11  10   3   19.01    2.95
  10 -11  -3   17.96    3.56
 -11 -10   3   19.95    2.76
  10 -11   3   21.27    2.83
  10 -11  -3   21.44    3.19
   8 -11   3  761.19   21.19
   8 -11  -3  771.32   22.76
  11   8   3  766.25   21.41
 -11  -8   3  761.53   20.32
  11   8  -3  790.07   22.42
   8 -11  -3  798.83   23.28
   6 -11  -3  662.32   20.63
 -11  -6   3  701.10   18.12
  11   6  -3  703.64   20.32
  11   6   3  679.33   20.77
   6 -11  -3  676.11   20.50
  11   6   3  686.08   19.07
   6 -11   3  682.83   18.89
  -6  11   3  693.66   19.65
   4 -11  -3  403.13   14.03
   4 -11   3  424.83   12.46
  11   4  -3  418.37   13.99
  11   4   3  430.89   14.26
  -4  11   3  422.01   14.36
  -4  11  -3  428.04   11.17
  -4  11   3  425.84   13.48
  11   4   3  417.50   12.53
 -11  -4   3  426.10   11.80
  11   2   3   80.48    5.06
  -2  11   3   71.41    4.83
  11   2  -3   91.86    4.14
   2 -11   3   84.75    4.07
 -11  -2   3   88.18    3.84
  11   2   3   81.29    4.02
  -2  11  -3   79.47    3.57
   2 -11   3   81.79    5.05
  -2  11   3   80.98    5.23
  11   2  -3   82.51    5.28
  11   0  -3   75.66    4.93
  11   0   3   73.38    4.77
  11   0   3   78.76    3.68
   0 -11   3   71.53    4.83
 -11   0   3   75.12    3.29
  11   0  -3   74.16    4.00
   0  11  -3   69.36    3.55
   0  11   3   78.31    4.94
   0 -11   3   76.98    3.71
  11  -2   3   94.15    3.84
  11  -2  -3   86.43    5.76
 -11   2   3   93.28    3.49
  -2 -11   3   85.06    5.14
  -2 -11   3   99.39    3.92
  11  -2  -3   93.65    4.71
  11  -2   3  101.97    5.42
   2  11  -3  100.09    4.54
   2  11   3   91.73    5.69
  -4 -11   3  267.03    7.38
   4  11  -3  251.90    8.79
  11  -4  -3  260.24    9.26
  11  -4  -3  255.96   10.43
   4  11   3  238.58    9.58
  -4 -11   3  252.36    9.23
  11  -4   3  257.70    9.62
  11  -4   3  270.64    7.43
   6  11   3  272.43   10.11
  11  -6   3  261.69    9.82
   6  11  -3  268.06    9.50
  11  -6  -3  257.71   10.65
  11  -6  -3  282.55   10.00
  11  -6   3  274.08    7.29
  -6 -11   3  272.55    9.64
  -8 -11   3  507.19   14.70
  11  -8  -3  489.62   15.60
  11  -8  -3  486.25   16.45
   8  11  -3  486.83   15.16
  11  -8   3  494.30   15.13
   8  11   3  482.49   15.26
  11 -10  -3  982.02   28.50
  11 -10  -3  962.93   27.85
  10  11  -3 1045.75   27.63
 -10 -11   3  998.37   25.89
  11 -10   3  981.25   26.80
  10  11   3 1002.55   27.11
  12  11  -3  292.92   10.93
  12  11   3  276.64   10.29
 -12 -11   3  275.86    9.77
  11 -12  -3  274.26   11.10
  11 -12   3  274.70    9.93
  11 -12  -3  282.40   11.66
   9 -12  -3  426.36   14.62
 -12  -9   3  440.47   12.92
   9 -12   3  424.84   13.28
  12   9  -3  427.84   14.32
   9 -12  -3  397.59   14.82
  12   9   3  438.96   13.55
   7 -12  -3  113.38    6.79
  -7  12   3  111.77    6.21
  12   7   3  105.49    5.40
  12   7  -3  106.80    5.97
  12   7   3  107.23    6.34
   7 -12   3  105.13    5.12
 -12  -7   3  108.42    5.16
   7 -12  -3  106.26    6.10
  12   5   3  742.98   19.53
   5 -12  -3  729.44   21.42
  -5  12   3  705.85   21.37
 -12  -5   3  725.97   18.43
   5 -12   3  703.07   19.18
  12   5  -3  690.04   20.88
  -5  12   3  712.29   20.14
  -5  12  -3  701.23   17.38
  12   5   3  654.85   20.92
   3 -12  -3  202.71    8.85
  12   3   3  208.60    7.30
  12   3  -3  196.20    8.54
 -12  -3   3  199.53    6.69
  12   3  -3  208.02    6.97
  12   3   3  193.87    8.50
  -3  12  -3  208.09    6.36
  -3  12   3  204.39    8.92
   3 -12   3  208.43    7.12
   3 -12   3  195.31    8.36
  -3  12   3  191.88    8.17
 -12  -1   3  520.94   13.29
  12   1   3  506.21   14.09
  12   1  -3  503.53   14.49
  -1  12  -3  523.76   13.98
   1 -12   3  514.81   15.68
  12   1   3  496.16   16.09
  12   1  -3  514.76   16.46
  -1  12   3  499.25   16.25
   1 -12   3  508.40   14.03
 -12   1   3  375.42    9.68
  12  -1   3  370.79   10.44
  12  -1   3  361.72   12.52
  -1 -12   3  369.42   10.35
   1  12   3  361.26   12.65
   1  12  -3  362.83   10.93
  12  -1  -3  356.46   12.90
  -1 -12   3  362.37   12.21
  12  -1  -3  363.22   11.43
   3  12   3    1.26    1.81
  12  -3   3    0.38    1.60
  12  -3   3    2.33    1.10
  12  -3  -3    2.31    1.30
  -3 -12   3    0.24    1.06
  12  -3  -3    2.18    1.93
  -3 -12   3    4.01    2.11
   3  12  -3   -1.25    0.90
   5  12   3    0.59    1.93
  12  -5  -3   -1.52    1.67
  12  -5   3    1.59    1.86
  -5 -12   3    2.13    2.14
   5  12  -3   -0.72    1.16
  12  -5   3    0.29    0.99
  12  -5  -3   -0.26    1.15
  12  -7  -3  184.97    7.75
  12  -7   3  178.38    5.01
   7  12   3  162.44    7.51
   7  12  -3  177.02    7.37
  -7 -12   3  165.39    7.37
  12  -7  -3  180.77    8.57
  12  -7   3  168.22    7.39
  12  -9  -3 1066.62   29.18
   9  12  -3 1055.87   28.55
  12  -9  -3 1058.97   29.94
   9  12   3 1023.73   28.38
  -9 -12   3 1065.25   27.26
  12  -9   3 1015.70   28.16
  11  12  -3  202.29    8.51
  12 -11   3  184.61    7.72
 -11 -12   3  170.05    7.53
  12 -11  -3  179.21    9.06
  12 -11  -3  190.41    8.68
  11  12   3  179.48    8.05
  13  12   3    0.56    2.12
  12 -13   3    2.71    2.31
  13  12  -3   -0.92    1.55
  12 -13  -3    1.87    2.47
 -13 -12   3    2.36    2.45
  12 -13  -3    2.25    1.91
  10 -13  -3   46.28    4.92
  10 -13  -3   53.02    4.71
  10 -13   3   55.75    4.19
 -13 -10   3   57.42    4.24
  13  10   3   56.92    4.37
  13  10  -3   46.61    4.34
  -8  13   3    4.08    2.11
   8 -13   3    2.81    2.03
 -13  -8   3    3.31    2.12
   8 -13  -3   -0.43    2.46
  -8  13   3    7.73    2.49
  13   8   3    4.55    1.90
  13   8  -3    4.40    2.18
   8 -13  -3   -0.61    1.83
  13   8   3    5.07    2.43
  -6  13   3   95.11    5.74
  -6  13   3   82.41    5.67
  13   6   3   90.94    5.69
  13   6  -3   71.69    5.25
 -13  -6   3   91.24    4.70
  13   6   3   84.07    4.69
   6 -13   3   88.79    4.71
   6 -13  -3   82.74    5.59
  13   4  -3   63.89    3.31
  -4  13   3   72.23    5.39
  13   4   3   72.41    4.95
   4 -13   3   67.17    3.87
  -4  13   3   64.76    4.77
  13   4   3   61.12    3.80
 -13  -4   3   61.92    3.90
  13   4  -3   67.51    4.80
   4 -13  -3   55.76    4.83
   4 -13   3   57.28    4.78
  -4  13  -3   66.38    2.86
  -2  13   3    8.88    2.45
  13   2   3   11.66    2.53
   2 -13   3    7.66    2.49
  -2  13  -3    8.91    1.40
   2 -13   3    8.75    1.86
 -13  -2   3   11.73    1.93
  13   2   3   14.66    2.04
  13   2  -3    8.48    1.62
  13   2  -3    8.93    2.33
 -13   0   3  135.65    4.80
   0  13  -3  138.82    5.31
  13   0   3  133.86    5.19
   0 -13   3  131.52    5.06
  13   0  -3  118.06    6.78
   0 -13   3  132.71    6.74
   0  13   3  140.12    6.89
  13   0   3  131.20    6.62
  13   0  -3  134.65    5.64
  13  -2  -3  442.40   13.74
  -2 -13   3  461.51   12.31
  13  -2  -3  437.70   15.24
  13  -2   3  442.30   14.62
   2  13  -3  451.68   13.27
  13  -2   3  448.77   12.37
  -2 -13   3  459.53   14.36
 -13   2   3  473.04   11.56
   2  13   3  460.14   15.00
   4  13   3  230.36    9.28
   4  13  -3  212.75    8.10
  13  -4  -3  223.52    9.83
  -4 -13   3  230.69    6.75
  13  -4  -3  233.46    8.73
  13  -4   3  235.83    6.90
  -4 -13   3  239.13    9.13
  13  -4   3  225.54    8.96
   6  13  -3   21.39    2.62
  13  -6  -3   13.08    3.35
  13  -6  -3   22.23    2.92
   6  13   3   20.15    3.12
  13  -6   3   20.45    1.64
  13  -6   3   15.65    2.84
  -6 -13   3   18.67    3.11
   8  13  -3  613.27   18.01
  13  -8   3  572.07   17.83
   8  13   3  603.28   18.27
  13  -8  -3  624.58   18.67
  -8 -13   3  593.63   17.43
  13  -8  -3  606.69   19.48
  13 -10  -3   84.69    6.14
 -10 -13   3   78.51    5.05
  13 -10  -3  100.18    5.87
  10  13   3   81.22    5.25
  13 -10   3   83.92    5.39
  10  13  -3   83.55    5.33
 -12 -13   3  272.97   10.19
  12  13  -3  289.82   11.09
  13 -12  -3  285.97   11.45
  12  13   3  304.66   10.88
  13 -12  -3  277.37   11.88
  13 -12   3  281.20   10.37
  14  13   3   51.94    4.56
  13 -14  -3   51.53    5.42
 -14 -13   3   54.59    4.57
  14  13  -3   52.87    4.94
  13 -14  -3   53.40    5.04
  13 -14   3   47.40    4.26
  14  11  -3  277.45   10.92
  14  11   3  270.33   10.07
  11 -14   3  264.00    9.91
  14  11   3  264.32   11.03
  11 -14  -3  266.02   11.47
  11 -14  -3  258.06   11.01
 -14 -11   3  264.45    9.51
  14   9   3   54.81    4.84
  14   9  -3   54.18    4.61
  14   9   3   50.11    3.92
   9 -14  -3   48.91    4.73
  -9  14   3   56.72    5.25
  -9  14   3   48.79    4.60
 -14  -9   3   42.66    3.78
   9 -14   3   46.31    3.79
  -7  14   3   64.91    5.39
  -7  14   3   60.46    4.95
  14   7   3   74.18    5.38
   7 -14  -3   78.50    5.42
  14   7   3   70.70    4.46
   7 -14   3   77.08    4.69
  14   7  -3   66.06    5.07
 -14  -7   3   76.21    4.79
  14   5  -3  404.45   13.89
  -5  14   3  381.53   13.14
  14   5  -3  401.00   11.19
   5 -14   3  379.98   13.35
  14   5   3  389.59   13.75
   5 -14  -3  389.96   14.02
 -14  -5   3  401.49   11.48
  14   5   3  382.03   12.05
  -5  14   3  386.49   13.95
   5 -14   3  395.06   11.99
   3 -14   3   34.08    3.92
  14   3   3   32.47    3.74
  14   3  -3   28.20    2.34
  -3  14   3   30.10    3.72
   3 -14  -3   29.54    3.88
   3 -14   3   31.52    2.78
  14   3  -3   31.08    3.75
  -3  14  -3   31.40    2.16
 -14  -3   3   29.69    2.61
  14   3   3   26.82    2.66
  14   1   3   42.87    3.01
   1 -14   3   37.05    3.89
 -14  -1   3   50.28    3.18
  -1  14   3   48.84    4.42
  14   1   3   38.78    3.94
  14   1  -3   60.42    5.00
  -1  14  -3   47.77    2.88
   1 -14   3   47.10    3.27
  14   1  -3   48.69    3.23
  14  -1   3   42.61    2.93
 -14   1   3   43.74    2.72
   1  14   3   39.78    4.04
  -1 -14   3   44.64    4.08
  14  -1  -3   53.54    3.55
  -1 -14   3   40.89    2.94
   1  14  -3   48.78    3.09
  14  -1   3   42.23    3.99
  14  -1  -3   39.27    4.25
  14  -3  -3  570.92   18.98
  14  -3  -3  592.92   17.49
  -3 -14   3  617.89   15.60
   3  14  -3  602.38   16.96
   3  14   3  604.70   18.52
  14  -3   3  589.11   18.14
  -3 -14   3  594.00   17.71
  14  -3   3  602.34   15.68
  14  -5  -3  333.40   12.79
  14  -5   3  333.95    9.15
   5  14   3  331.76   11.92
  14  -5  -3  316.65   11.30
   5  14  -3  357.01   11.17
  14  -5   3  294.83   11.29
  -5 -14   3  322.65   11.29
   7  14   3   14.40    2.94
   7  14  -3   14.94    2.49
  -7 -14   3   22.73    3.39
  14  -7  -3   17.16    2.81
  14  -7  -3   16.91    3.56
  14  -7   3   19.41    3.15
  14  -9   3   -0.13    2.16
  14  -9  -3   -3.06    2.07
  14  -9  -3    4.13    1.97
   9  14  -3   -0.04    1.39
  -9 -14   3   -1.39    1.93
   9  14   3    0.08    1.93
  14 -11  -3   77.22    5.61
  14 -11  -3   69.25    5.97
 -11 -14   3   70.29    4.93
  11  14   3   77.41    5.18
  11  14  -3   62.37    4.90
  14 -11   3   70.78    5.15
 -13 -14   3  470.88   14.91
  13  14   3  478.58   15.57
  13  14  -3  487.84   16.27
  14 -13  -3  492.75   17.16
  14 -13  -3  460.75   16.48
  14 -13   3  488.04   15.45
  15  14   3   73.17    5.19
  14 -15  -3   71.99    6.27
  15  14  -3   61.76    5.49
  14 -15   3   62.75    5.09
 -15 -14   3   68.45    5.18
  14 -15  -3   64.55    5.74
  15  12  -3    7.44    2.80
  12 -15  -3   10.72    3.19
  15  12   3    6.25    2.44
  12 -15   3    3.70    2.56
  15  12   3    2.65    2.40
  12 -15  -3    7.85    2.80
 -15 -12   3    4.82    2.68
  15  10  -3  269.46   11.20
  15  10   3  281.77   11.51
 -10  15   3  300.16   11.41
  10 -15  -3  283.76   11.62
 -15 -10   3  291.70    9.98
  10 -15   3  273.70   10.14
  15  10   3  282.28   10.37
   8 -15   3    1.30    2.05
  -8  15   3   -0.14    2.18
  15   8   3   -1.04    1.83
 -15  -8   3   -1.88    1.86
  -8  15   3    0.89    2.04
  15   8  -3    0.25    1.88
   8 -15  -3    2.02    2.16
  15   8   3   -2.86    1.56
  -6  15   3  151.46    7.68
  15   6  -3  172.22    8.31
  -6  15   3  168.41    8.42
 -15  -6   3  157.01    6.62
   6 -15  -3  175.87    8.70
   6 -15   3  171.11    6.89
   6 -15   3  167.81    8.19
  15   6   3  171.88    7.01
  15   6   3  173.51    8.26
  15   4   3  106.82    6.24
  15   4  -3   98.91    6.16
   4 -15  -3  104.87    6.61
   4 -15   3  102.70    4.99
   4 -15   3  111.16    6.32
  -4  15   3  110.97    6.51
  15   4   3  103.74    5.09
  15   4  -3  110.20    4.56
 -15  -4   3  114.63    5.08
   2 -15  -3  852.85   26.28
  15   2  -3  898.73   23.75
   2 -15   3  907.16   25.07
  -2  15  -3  925.14   23.04
  15   2   3  900.13   25.93
 -15  -2   3  925.93   22.49
   2 -15   3  921.48   23.59
  15   2  -3  894.48   26.28
  15   2   3  908.04   23.66
  -2  15   3  900.39   26.08
   0 -15   3  111.64    4.74
   0  15   3  117.59    6.52
  15   0   3  101.16    6.07
  15   0  -3  107.53    6.62
  15   0   3  110.84    4.79
 -15   0   3  110.72    4.47
  15   0  -3   99.83    4.98
   0  15  -3  103.56    4.63
   0 -15   3  111.99    6.30
  15  -2   3  272.93    8.27
   2  15  -3  264.78    8.87
   2  15   3  258.46   10.40
  15  -2   3  272.37   10.24
  -2 -15   3  256.87   10.01
  15  -2  -3  256.81    9.35
  15  -2  -3  249.01   10.83
  -2 -15   3  261.06    8.04
   4  15   3   50.30    4.48
  15  -4   3   45.90    2.78
  15  -4   3   39.97    3.93
  15  -4  -3   33.61    4.39
  15  -4  -3   44.24    3.67
  -4 -15   3   47.21    2.71
   4  15  -3   38.80    3.25
  -4 -15   3   44.83    4.35
  15  -6  -3  469.23   16.53
  15  -6  -3  499.26   15.48
   6  15   3  450.67   15.37
  -6 -15   3  461.39   14.88
  15  -6   3  490.46   12.59
   6  15  -3  491.24   14.85
  15  -6   3  457.34   15.15
  15  -8  -3  281.92   10.82
  15  -8   3  274.75   10.34
  15  -8  -3  283.20   11.76
   8  15   3  276.11   10.82
   8  15  -3  284.78   10.36
  -8 -15   3  264.16   10.10
 -10 -15   3   -0.61    2.03
  15 -10  -3   -0.73    2.54
  15 -10  -3    2.26    1.75
  15 -10   3    0.35    2.18
  10  15   3   -0.37    1.98
  10  15  -3    1.80    1.74
  12  15   3  203.44    9.00
  15 -12  -3  206.32   10.19
  15 -12  -3  201.31    9.56
  12  15  -3  218.42    9.32
 -12 -15   3  223.48    8.96
  15 -12   3  201.38    8.68
  14  15   3   -0.61    2.09
  15 -14  -3   -1.09    2.78
  14  15  -3    1.00    1.99
  15 -14  -3   -0.12    2.07
  15 -14   3    0.59    2.64
 -14 -15   3   -1.06    2.62
  15 -16   3  310.33   11.65
  16  15  -3  293.84   12.42
  15 -16  -3  279.96   12.58
 -16 -15   3  305.09   11.25
  15 -16  -3  307.32   13.04
  16  15   3  292.18   11.58
  16  13   3   39.40    4.59
  13 -16   3   44.16    4.48
  13 -16  -3   44.48    5.26
 -16 -13   3   42.06    4.08
  16  13   3   34.37    4.08
  16  13  -3   38.42    4.68
  13 -16  -3   38.67    4.76
  16  11  -3  204.40    9.61
  16  11   3  205.24    9.59
 -11  16   3  217.35   10.27
  11 -16   3  201.82    8.34
  11 -16  -3  202.72    9.72
 -16 -11   3  189.27    8.18
  16  11   3  205.93    8.55
 -11  16   3  210.59    9.49
  16   9   3   56.87    4.39
  -9  16   3   54.01    5.35
  -9  16   3   53.25    4.86
 -16  -9   3   60.40    4.37
  16   9   3   46.26    4.78
  16   9  -3   60.51    5.24
   9 -16   3   62.10    4.43
   9 -16  -3   50.34    5.06
   7 -16   3  715.26   21.43
  16   7   3  719.90   22.16
   7 -16   3  733.51   20.24
  -7  16   3  737.22   22.58
 -16  -7   3  736.04   19.37
   7 -16  -3  701.06   22.42
  16   7  -3  695.64   22.06
  16   7   3  721.15   20.35
  -7  16   3  737.87   21.25
  16   5  -3    3.02    1.95
  -5  16   3   -0.54    1.97
  16   5   3    3.22    2.11
   5 -16  -3   -1.76    2.08
  16   5   3   -0.07    1.76
   5 -16   3    1.68    2.02
 -16  -5   3    4.42    2.03
   5 -16   3    0.72    2.24
  16   3  -3   12.44    1.88
  16   3   3   12.57    2.89
   3 -16   3   12.31    2.45
   3 -16   3   19.18    3.51
  16   3  -3   17.96    3.45
 -16  -3   3   12.49    2.26
   3 -16  -3   16.72    3.60
  -3  16   3   10.23    2.95
  16   3   3    8.60    2.22
  16   1  -3  549.95   15.77
   1 -16   3  558.50   15.30
  -1  16  -3  555.09   15.10
 -16  -1   3  526.93   14.37
  -1  16   3  546.11   17.71
  16   1   3  553.09   15.43
   1 -16   3  541.09   16.98
  16   1  -3  552.13   18.10
  -1 -16   3  260.20    8.41
  16  -1  -3  251.69   10.98
   1  16  -3  259.43    8.80
  16  -1   3  260.83    8.50
  -1 -16   3  281.84   10.51
   1  16   3  277.31   10.85
  16  -1   3  258.25   10.34
  16  -1  -3  278.82    9.50
   3  16  -3   49.78    3.59
  16  -3  -3   47.93    5.04
  16  -3  -3   52.56    3.95
  16  -3   3   56.31    3.27
  -3 -16   3   53.78    3.09
  -3 -16   3   53.63    4.52
  16  -3   3   51.57    4.40
   3  16   3   48.44    4.48
  16  -5   3  135.13    4.94
  16  -5  -3  119.64    7.65
  16  -5  -3  131.65    6.51
  -5 -16   3  126.96    6.88
   5  16  -3  139.77    6.22
  16  -5   3  135.82    6.72
   5  16   3  122.84    6.86
  -7 -16   3  264.92   10.38
   7  16  -3  289.11   10.40
  16  -7  -3  291.36   10.94
   7  16   3  277.16   10.89
  16  -7  -3  281.86   11.99
  16  -7   3  296.10   10.87
  16  -9  -3   26.51    3.61
  -9 -16   3   25.64    3.73
   9  16   3   28.85    3.79
  16  -9  -3   20.55    4.00
   9  16  -3   26.44    3.23
  16  -9   3   22.79    3.39
  11  16   3   12.48    3.14
  16 -11   3    7.00    2.72
  16 -11  -3   12.78    3.58
 -11 -16   3   14.35    3.36
  16 -11  -3   14.29    3.05
  11  16  -3   13.54    2.83
 -13 -16   3    4.06    2.97
  13  16  -3   11.33    3.00
  16 -13   3    8.31    2.90
  16 -13  -3    9.86    3.42
  13  16   3   14.45    3.15
  16 -13  -3   10.47    2.91
  16 -15  -3  517.97   18.35
  15  16  -3  527.54   17.86
  15  16   3  531.22   17.17
 -15 -16   3  506.16   16.32
  16 -15   3  538.76   16.85
  16 -15  -3  487.91   17.98
  16 -17  -3    3.89    3.08
  16 -17  -3    4.92    3.52
  17  16   3   -0.26    2.07
  16 -17   3    3.21    3.26
  17  16   3    2.11    2.79
 -17 -16   3    1.03    3.09
  17  16  -3    1.67    2.57
  14 -17  -3   26.49    4.39
 -17 -14   3   24.95    3.99
  17  14   3   28.28    4.14
  17  14   3   29.88    4.06
  17  14  -3   23.24    4.00
  14 -17   3   25.65    3.84
  14 -17  -3   27.21    4.78
 -17 -12   3   64.59    4.93
 -12  17   3   55.30    5.84
 -12  17   3   58.69    5.37
  17  12   3   57.07    4.67
  17  12   3   58.07    5.36
  12 -17  -3   55.50    5.53
  12 -17   3   68.69    5.22
  17  12  -3   76.57    6.07
  10 -17   3    7.63    2.89
  10 -17  -3    7.15    2.56
 -17 -10   3    5.30    2.73
  10 -17   3   -1.42    2.30
  17  10   3    3.78    2.47
 -10  17   3   11.02    3.39
 -10  17   3    4.82    2.64
  17  10  -3    6.37    2.76
  17  10   3   11.77    2.99
   8 -17   3  239.76    9.09
   8 -17   3  228.08   10.21
  17   8   3  226.57   10.15
  17   8  -3  229.53   10.48
 -17  -8   3  233.63    8.67
  17   8   3  246.93    9.22
  -8  17   3  240.57   10.14
  -8  17   3  225.10   10.37
   8 -17  -3  228.67   10.58
  17   6  -3    3.71    2.35
  17   6   3   -0.14    2.00
   6 -17   3    4.07    2.25
  17   6   3    4.72    2.26
   6 -17   3    4.18    2.61
 -17  -6   3    6.68    2.34
  -6  17   3   -0.36    2.31
   6 -17  -3    0.58    2.33
  17   4  -3  248.30   10.76
  -4  17   3  235.90   10.50
  17   4   3  234.39    8.74
   4 -17   3  273.07   10.53
  17   4   3  264.77   10.56
 -17  -4   3  245.45    8.41
   4 -17  -3  242.65   10.84
   4 -17   3  247.86    8.75
   2 -17   3    1.73    1.92
  -2  17   3   -2.33    1.76
   2 -17   3   -0.20    2.22
 -17  -2   3   -0.97    1.70
  17   2  -3    1.55    2.27
   2 -17  -3   -1.87    2.11
  17   2   3   -0.27    1.65
  17   2  -3   -0.77    1.05
  17   2   3   -0.42    2.02
   0 -17   3  669.10   20.52
  17   0  -3  737.58   22.47
   0 -17   3  694.41   18.97
   0  17   3  721.99   21.82
  17   0  -3  726.76   20.01
  17   0   3  686.37   21.29
   0  17  -3  723.61   19.23
  17   0   3  719.71   19.19
  17  -2  -3  404.31   13.05
  -2 -17   3  397.01   11.49
  17  -2  -3  418.03   15.07
   2  17   3  408.72   14.35
  -2 -17   3  394.07   13.52
   2  17  -3  403.48   12.41
  17  -2   3  403.97   11.78
  17  -2   3  398.70   13.85
  17  -4  -3   16.57    2.67
  -4 -17   3   16.28    3.20
  17  -4   3   13.68    1.98
  17  -4   3   15.53    2.96
   4  17   3    9.48    2.68
   4  17  -3   15.72    2.35
  17  -4  -3    9.25    3.16
   6  17   3  108.51    6.36
  -6 -17   3   99.45    6.13
  17  -6   3  109.30    6.26
   6  17  -3  116.36    5.88
  17  -6  -3  120.94    6.38
  17  -6  -3  104.11    7.27
  17  -8   3   95.07    6.09
  17  -8  -3  109.17    6.31
   8  17  -3   96.46    5.72
  17  -8  -3   95.80    7.08
  -8 -17   3   99.65    6.05
   8  17   3  104.14    6.38
  10  17  -3   24.02    3.40
 -10 -17   3   27.02    3.77
  17 -10  -3   23.59    3.62
  17 -10   3   20.12    3.60
  10  17   3   25.06    3.71
  17 -10  -3   25.29    4.43
  12  17   3   44.80    4.63
  12  17  -3   47.59    4.62
 -12 -17   3   44.85    4.65
  17 -12  -3   45.47    4.85
  17 -12  -3   38.02    5.12
  17 -12   3   36.38    4.39
  17 -14  -3   34.75    5.06
 -14 -17   3   36.96    4.62
  17 -14  -3   36.37    4.75
  17 -14   3   34.88    4.36
  14  17  -3   38.69    4.57
  14  17   3   32.06    4.28
  17 -16  -3   10.83    3.49
  17 -16   3   11.45    3.74
  16  17  -3    5.12    2.80
  16  17   3   10.89    3.40
 -16 -17   3    9.14    3.52
  17 -16  -3    8.59    3.95
 -18 -17   3   21.35    4.33
  18  17   3   21.71    3.92
  17 -18   3   23.46    4.46
  17 -18  -3   23.02    4.79
  18  17  -3   24.71    4.47
  17 -18  -3   17.25    4.17
  18  17   3   19.70    4.03
  18  15   3   36.79    4.42
  15 -18  -3   54.56    5.86
 -15  18   3   31.51    5.12
  15 -18  -3   33.81    5.14
 -18 -15   3   30.05    4.12
  18  15  -3   39.80    4.93
  18  15   3   34.09    4.59
  15 -18   3   42.39    4.60
 -15  18   3   33.44    4.65
  18  13   3  182.14    9.35
  13 -18   3  178.50    8.73
 -13  18   3  202.97    9.76
  13 -18  -3  196.65   10.09
 -18 -13   3  195.00    8.72
  18  13   3  214.93    9.05
 -13  18   3  192.39   10.21
  18  13  -3  215.57   10.15
  18  11   3   79.80    6.10
 -18 -11   3   82.68    5.59
  18  11   3   79.48    5.29
  11 -18   3   71.08    5.23
  11 -18   3   76.98    6.30
  18  11  -3   80.62    6.40
  11 -18  -3   75.69    6.34
 -11  18   3   83.91    6.82
 -11  18   3   76.99    6.07
   9 -18  -3  149.28    8.52
  -9  18   3  150.24    8.54
  -9  18   3  150.98    8.05
  18   9   3  152.40    7.95
 -18  -9   3  134.98    6.77
   9 -18   3  147.78    7.15
   9 -18   3  140.66    8.11
  18   9   3  154.85    7.12
  18   9  -3  159.62    8.41
  18   7   3  371.74   13.95
  18   7   3  376.07   12.56
 -18  -7   3  367.62   11.89
  18   7  -3  399.41   14.56
   7 -18   3  392.77   14.00
   7 -18  -3  390.87   14.86
  -7  18   3  358.29   14.23
   7 -18   3  389.79   12.54
   5 -18  -3  313.82   12.88
   5 -18   3  307.03   10.44
  -5  18   3  291.34   12.25
  18   5   3  311.72   10.58
   5 -18   3  302.36   11.81
  18   5   3  308.03   11.96
 -18  -5   3  304.43   10.07
  18   5  -3  316.46   12.63
  18   3   3  270.57    9.48
   3 -18  -3  263.47   11.64
   3 -18   3  288.68    9.67
  18   3   3  280.67   11.23
   3 -18   3  266.01   10.98
  18   3  -3  292.98   11.89
  -3  18   3  276.80   11.38
  18   1  -3   18.36    3.86
   1 -18   3   17.05    2.59
  -1  18   3   20.84    3.72
  18   1   3   18.77    3.24
   1 -18   3   21.44    3.65
  18   1   3   20.06    2.59
  18   1  -3   19.81    2.39
  18  -1  -3   58.76    4.07
  18  -1   3   55.79    3.82
  18  -1   3   62.97    5.02
  18  -1  -3   56.27    5.45
  -1 -18   3   55.46    4.91
  -1 -18   3   67.07    3.84
   1  18  -3   70.86    4.07
   1  18   3   65.39    5.50
   3  18  -3   66.99    4.19
  18  -3   3   63.51    3.87
  -3 -18   3   61.33    5.00
  18  -3   3   58.71    4.87
  18  -3  -3   61.81    4.37
   3  18   3   56.29    5.15
  18  -3  -3   67.63    5.86
  18  -5  -3  534.79   16.75
  18  -5   3  502.18   16.68
   5  18  -3  524.93   15.99
  -5 -18   3  528.83   16.63
  18  -5  -3  524.19   18.25
   5  18   3  519.30   17.20
  18  -7  -3   71.02    5.21
  18  -7  -3   50.26    5.40
   7  18   3   55.32    5.12
  18  -7   3   59.01    4.95
  -7 -18   3   56.99    4.96
   7  18  -3   56.99    4.45
   9  18   3  209.24    9.27
  18  -9  -3  203.88    9.38
  18  -9   3  199.79    8.94
  18  -9  -3  205.43   10.33
  -9 -18   3  185.23    8.85
   9  18  -3  215.71    9.06
  11  18   3  339.84   13.01
  18 -11  -3  336.80   13.41
  11  18  -3  370.84   13.31
  18 -11   3  341.69   12.60
 -11 -18   3  344.55   12.41
  18 -11  -3  375.99   14.59
  13  18   3   15.38    3.58
  18 -13   3   11.86    3.69
  13  18  -3   18.77    3.58
 -13 -18   3   13.83    3.71
  18 -13  -3   14.45    4.15
  18 -13  -3   23.58    4.08
 -15 -18   3   88.71    6.35
  18 -15  -3   78.14    6.91
  18 -15  -3   80.97    6.73
  15  18   3   82.29    6.00
  18 -15   3   75.06    6.09
  15  18  -3   89.74    6.70
  17  18   3   99.64    6.82
  17  18  -3   98.65    7.03
  18 -17  -3  102.14    7.82
  18 -17   3   90.71    6.83
 -17 -18   3   89.49    6.68
  18 -17  -3   99.17    7.73
  18 -19   3  110.86    7.60
  18 -19  -3  115.24    8.42
 -19 -18   3  113.81    7.63
  19  18   3  102.10    7.41
  19  18   3  123.91    7.49
  18 -19  -3  101.92    8.32
  19  18  -3  100.37    7.66
  16 -19   3  107.94    6.93
 -16  19   3   87.94    7.72
  19  16   3  103.41    7.06
  16 -19  -3  127.72    8.48
  19  16   3  101.30    6.72
 -16  19   3  106.37    7.42
 -19 -16   3  112.56    7.22
  19  16  -3  101.43    7.35
  14 -19   3   34.87    4.54
  19  14   3   31.00    4.31
 -14  19   3   42.08    5.57
  14 -19  -3   31.40    4.97
  19  14  -3   37.60    5.04
  19  14   3   38.75    4.78
 -19 -14   3   32.94    4.38
 -14  19   3   36.46    4.79
 -19 -12   3  184.98    8.27
  19  12   3  163.88    8.16
  12 -19   3  169.69    9.06
  12 -19   3  187.09    8.31
 -12  19   3  182.96    9.72
  19  12   3  170.32    8.94
  19  12  -3  172.79    9.24
 -12  19   3  166.20    8.87
  12 -19  -3  169.10    9.42
  19  10  -3   97.45    6.91
 -10  19   3   88.56    6.48
  10 -19  -3   84.46    6.86
  19  10   3   87.30    5.73
 -10  19   3   86.56    6.98
  10 -19   3   93.33    6.02
  10 -19   3   77.57    6.45
  19  10   3   89.88    6.29
 -19 -10   3   89.17    5.73
  19   8   3   82.95    6.05
  19   8  -3   89.33    6.53
  -8  19   3  101.51    7.03
   8 -19   3   85.23    5.52
   8 -19   3   82.05    6.23
  19   8   3   94.26    5.59
   8 -19  -3   77.88    6.73
 -19  -8   3   92.71    5.49
   6 -19   3    3.00    2.66
   6 -19   3    1.17    2.39
   6 -19  -3    2.57    2.62
  19   6  -3    2.18    2.55
  19   6   3    0.51    2.12
 -19  -6   3    1.74    2.28
  -6  19   3    3.10    2.63
  19   6   3    4.73    2.61
  19   4  -3  662.31   20.82
  19   4   3  627.60   18.00
  19   4   3  616.81   19.83
   4 -19   3  622.50   19.47
  -4  19   3  612.93   20.09
   4 -19  -3  622.10   20.79
   4 -19   3  608.17   17.81
   2 -19   3   38.34    3.36
  -2  19   3   33.65    4.65
   2 -19  -3   33.89    4.71
  19   2  -3   38.61    4.86
  19   2   3   23.60    3.73
   2 -19   3   35.70    4.30
  19   2   3   32.44    3.38
   0  19   3  467.48   16.00
  19   0  -3  447.66   14.10
  19   0   3  461.98   13.57
   0 -19   3  441.14   13.18
   0 -19   3  451.81   15.23
  19   0   3  449.61   15.46
  19   0  -3  460.15   16.50
  19  -2  -3    2.37    2.78
  -2 -19   3    4.16    2.61
  19  -2   3    3.71    2.23
   2  19  -3    4.00    1.61
  19  -2   3   -1.63    1.80
  19  -2  -3    1.81    1.55
   2  19   3    1.69    2.50
   4  19  -3  527.19   16.56
   4  19   3  543.64   18.15
  19  -4  -3  577.86   17.61
  19  -4  -3  562.96   19.24
  -4 -19   3  566.24   17.59
  19  -4   3  568.54   17.95
  -6 -19   3  412.31   14.13
  19  -6   3  360.71   13.60
   6  19  -3  437.21   13.78
  19  -6  -3  402.42   15.56
  19  -6  -3  400.94   14.06
   6  19   3  414.23   14.58
  19  -8  -3   73.69    6.45
  19  -8  -3   72.66    5.53
   8  19   3   68.99    5.57
  -8 -19   3   77.89    5.69
   8  19  -3   74.45    5.12
  19  -8   3   76.25    5.62
  19 -10  -3   17.83    3.45
  10  19   3   17.15    3.54
  19 -10  -3   12.34    3.84
  10  19  -3   17.52    3.19
 -10 -19   3   18.19    3.70
  19 -10   3   17.93    3.58
  19 -12  -3   84.65    6.49
  12  19  -3   73.06    5.85
  19 -12  -3   80.90    7.03
  19 -12   3   67.61    5.61
  12  19   3   70.33    5.67
 -12 -19   3   74.31    5.74
  14  19  -3  187.66    9.40
  19 -14  -3  175.39    9.71
  14  19   3  182.04    9.01
  19 -14   3  195.60    9.13
 -14 -19   3  190.06    9.03
  19 -14  -3  194.83   10.45
  16  19  -3   67.67    6.18
  19 -16  -3   74.79    6.84
  16  19   3   71.05    6.05
  19 -16   3   65.84    5.84
  19 -16  -3   53.05    6.18
 -16 -19   3   67.01    5.73
  18  19   3   51.86    5.62
  18  19   3   70.84    6.21
  18  19  -3   71.43    6.62
  19 -18   3   76.25    6.45
 -18 -19   3   76.77    6.41
  19 -18  -3   58.23    6.40
  19 -18  -3   74.93    7.08
  19 -20  -3   45.38    5.97
  19 -20   3   28.22    5.14
  19 -20  -3   27.34    5.19
 -19  20   3   37.08    5.12
  20  19   3   30.12    4.88
 -20 -19   3   32.53    5.15
  20  19  -3   25.17    4.84
  17 -20  -3   51.20    6.22
 -17  20   3   41.18    5.38
  20  17   3   39.87    5.10
 -20 -17   3   52.03    5.54
  20  17  -3   33.82    5.28
 -17  20   3   49.55    6.25
  20  17   3   38.89    5.14
  17 -20   3   44.07    5.46
  20  15   3   70.60    5.98
 -15  20   3   54.66    5.79
 -20 -15   3   59.52    5.58
  20  15  -3   53.42    5.89
  15 -20   3   59.29    5.69
  15 -20  -3   58.60    6.37
 -15  20   3   51.32    6.25
  20  15   3   57.57    5.27
 -20 -13   3    6.61    3.32
 -13  20   3    5.97    3.35
  13 -20   3    7.36    3.38
  13 -20  -3    2.43    2.86
 -13  20   3    2.62    3.48
  20  13  -3    3.04    2.91
  20  13   3    1.44    2.62
  20  13   3    1.43    2.62
  13 -20   3   -1.66    2.99
  11 -20  -3    2.18    3.19
 -11  20   3    5.51    3.46
 -20 -11   3    5.42    3.09
  20  11   3    3.68    2.63
  20  11   3    3.75    2.53
  11 -20   3    4.50    3.09
 -11  20   3    4.88    3.23
  11 -20   3    4.83    3.08
  20  11  -3    7.80    3.11
   9 -20   3  281.49   11.79
  20   9  -3  282.26   12.17
   9 -20  -3  260.88   12.40
 -20  -9   3  269.94   10.14
  20   9   3  266.35   10.47
  20   9   3  289.67   11.71
  -9  20   3  271.90   12.02
   9 -20   3  286.05   10.70
  20   7   3   15.52    3.02
   7 -20   3   19.90    3.35
   7 -20   3   23.40    4.21
   7 -20  -3   20.24    4.11
  20   7  -3   13.61    3.73
  20   7   3   14.50    3.43
  -7  20   3   16.62    3.94
 -20  -7   3   14.32    3.12
  20   5   3  207.63    8.46
  20   5  -3  190.15   10.10
  20   5   3  213.57    9.63
   5 -20   3  214.13    8.38
   5 -20   3  200.47    9.45
   5 -20  -3  214.65   10.72
  -5  20   3  220.97   10.24
  20   3   3    6.14    2.55
  20   3   3    7.88    2.76
   3 -20   3    7.57    3.20
   3 -20  -3    8.87    3.39
  -3  20   3    4.25    3.09
   3 -20   3    3.51    2.45
  20   3  -3    6.57    3.34
  20   1   3  937.63   24.92
  20   1   3  920.12   26.94
  20   1  -3  880.09   27.78
  -1  20   3  956.51   27.65
  20   1  -3  956.87   25.42
   1 -20   3  958.14   24.71
   1 -20   3  894.48   26.18
  -1 -20   3  221.39    9.79
  20  -1  -3  197.59   10.24
   1  20   3  198.11    9.64
  20  -1   3  225.58    8.15
  20  -1  -3  219.11    8.71
  20  -1   3  217.29    9.52
  20  -3  -3   23.62    3.11
   3  20  -3   19.53    2.66
   3  20   3   13.24    3.51
  20  -3   3   18.23    2.63
  20  -3   3   19.01    3.42
  -3 -20   3   11.32    3.37
  20  -3  -3   18.30    4.15
  20  -5  -3    2.18    1.98
  20  -5   3    1.28    2.21
  -5 -20   3    1.95    2.69
  20  -5  -3   -3.60    2.43
   5  20   3    2.09    2.61
   5  20  -3   -0.10    1.55
  20  -7  -3    2.03    1.71
   7  20  -3   -0.10    1.54
  -7 -20   3   -3.98    2.62
  20  -7   3    1.65    2.38
   7  20   3   -2.03    2.23
  20  -7  -3   -2.95    2.40
  20  -9   3  134.09    7.24
  -9 -20   3  143.76    7.86
  20  -9  -3  133.71    8.68
  20  -9  -3  138.06    7.80
   9  20   3  153.11    8.14
   9  20  -3  136.19    7.37
  11  20   3   -0.14    2.53
  20 -11  -3    8.00    2.88
 -11 -20   3    0.05    2.79
  20 -11   3    2.85    2.76
  11  20  -3    0.89    2.27
  20 -11  -3   -0.19    2.87
  20 -13  -3  246.63   11.95
 -13 -20   3  235.92   10.29
  20 -13  -3  229.39   11.09
  13  20   3  229.45   10.32
  20 -13   3  237.72   10.58
  13  20  -3  232.63   10.73
  15  20   3    2.89    3.23
  15  20  -3    3.93    2.94
  20 -15  -3    4.43    3.06
 -15 -20   3    8.03    3.87
  20 -15   3    4.08    3.59
  20 -15  -3    3.57    3.67
  20 -17  -3  143.52    9.33
  17  20  -3  151.75    9.01
 -17 -20   3  128.49    7.79
  20 -17  -3  107.30    8.05
  20 -17   3  130.04    7.93
  17  20   3  139.36    8.22
  20 -19   3   -2.65    3.61
  20 -19  -3    1.01    2.91
 -19 -20   3    0.18    3.69
  20 -19  -3   -4.71    3.43
  19  20  -3    1.73    3.10
  19  20   3    0.95    3.31
  20 -21  -3    6.41    3.86
  21  20  -3    8.30    3.99
 -20  21   3    1.67    3.99
  21  20   3    3.01    3.41
 -20  21   3    5.05    3.72
 -21 -20   3    4.60    4.30
  20 -21   3    3.79    3.86
 -18  21   3   -0.11    3.52
  21  18   3   -2.88    2.83
 -21 -18   3   -5.29    3.49
  21  18  -3   -2.91    2.40
  18 -21   3   -2.23    3.61
  18 -21  -3   -1.61    3.03
 -18  21   3    4.98    3.46
  21  16  -3   11.68    3.90
  21  16   3   10.25    3.71
 -16  21   3   13.56    4.18
  16 -21   3   17.72    4.18
 -16  21   3   15.56    4.59
  21  16   3    3.45    3.00
 -21 -16   3   10.81    4.06
  16 -21  -3   14.81    4.39
  16 -21   3   13.05    4.18
  21  14  -3   29.25    4.93
  21  14   3   27.85    4.36
  14 -21  -3   28.74    5.07
  14 -21   3   34.20    5.24
  14 -21   3   29.81    4.65
 -14  21   3   31.52    5.31
  21  14   3   30.82    4.45
 -21 -14   3   34.73    4.67
 -14  21   3   24.89    4.59
  21  12   3   19.96    3.78
  21  12   3   20.26    4.11
 -21 -12   3   22.96    4.06
 -12  21   3   22.57    4.20
  12 -21   3   18.77    4.33
 -12  21   3   16.60    4.44
  21  12  -3   18.18    4.20
  12 -21  -3   20.22    4.52
  12 -21   3   22.47    3.92
 -21 -10   3   -0.58    2.74
  10 -21  -3   -0.25    3.28
  10 -21   3   -2.38    2.66
 -10  21   3    4.22    3.23
  21  10   3    0.59    2.43
  10 -21   3    7.06    3.28
  21  10  -3    0.39    2.49
  21  10   3    3.31    2.87
  21   8   3   36.16    4.55
  21   8   3   39.82    4.14
   8 -21  -3   33.68    5.14
   8 -21   3   27.29    4.51
   8 -21   3   32.66    4.06
  21   8  -3   50.43    5.50
  -8  21   3   47.24    5.47
   6 -21  -3  103.80    7.59
   6 -21   3  105.94    6.24
   6 -21   3  113.21    7.27
  21   6   3  115.31    7.06
  21   6   3  120.29    6.35
  21   6  -3  117.04    7.78
  -6  21   3  118.68    7.60
   4 -21   3   90.03    5.47
  -4  21   3   85.84    6.61
   4 -21   3  102.06    6.56
  21   4   3   77.93    5.79
  21   4   3   90.40    5.46
   4 -21  -3   90.99    7.38
  21   4  -3   88.53    6.94
  21   2   3  248.82    9.28
  21   2  -3  232.20   11.31
   2 -21  -3  235.74   11.45
  -2  21   3  258.63   11.30
   2 -21   3  238.68    8.90
  21   2   3  248.80   10.58
   2 -21   3  255.69   10.68
  21   0  -3  513.83   18.47
  21   0  -3  503.37   15.80
  21   0   3  535.08   15.42
   0 -21   3  468.64   16.61
   0  21   3  525.61   17.75
  21   0   3  513.91   17.19
  21  -2  -3   23.09    3.07
   2  21   3   21.75    3.98
  21  -2  -3   24.33    4.67
  -2 -21   3   16.47    3.57
  21  -2   3   19.06    3.58
  21  -2   3   22.57    3.05
  21  -4  -3   30.15    3.61
  21  -4  -3   32.65    4.99
   4  21   3   31.13    4.34
  -4 -21   3   38.02    4.60
   4  21  -3   35.15    3.49
  21  -4   3   25.40    3.90
  21  -6   3   81.94    5.70
  21  -6  -3   92.94    7.46
   6  21   3   99.98    6.68
  -6 -21   3   85.40    5.97
   6  21  -3   84.00    5.38
  21  -6  -3   72.98    5.46
   8  21  -3    5.01    2.14
   8  21   3    2.47    2.78
  21  -8  -3   -0.16    3.03
  -8 -21   3   -1.35    2.84
  21  -8  -3    2.11    2.11
  21  -8   3   -0.58    2.42
  21 -10   3  228.58    9.94
  21 -10  -3  221.05   10.47
  21 -10  -3  221.03   11.43
  10  21   3  241.37   10.56
 -10 -21   3  221.40   10.11
  10  21  -3  224.58   10.16
  12  21  -3   36.66    4.53
  12  21   3   35.19    4.50
  21 -12  -3   26.25    4.28
  21 -12  -3   40.71    5.54
  21 -12   3   41.41    4.98
 -12 -21   3   27.41    4.38
  21 -14  -3   48.49    6.14
  14  21  -3   59.00    5.78
 -14 -21   3   52.08    5.73
  14  21   3   49.97    5.32
  21 -14   3   50.85    5.37
  21 -14  -3   53.76    5.93
  16  21   3   25.02    4.53
  21 -16   3   34.22    5.23
  21 -16  -3   34.41    5.23
  16  21  -3   37.83    5.11
 -16 -21   3   29.39    4.98
  21 -16  -3   36.54    5.54
  21 -18  -3   11.07    4.47
  21 -18   3   17.06    4.42
  18  21  -3   21.06    4.53
  21 -18  -3   12.12    4.08
 -18 -21   3   21.48    4.77
  18  21   3   15.57    4.00
  21 -20   3    3.20    3.89
  21 -20  -3    1.53    3.89
  20  21  -3    2.30    3.38
  20  21   3    2.15    3.45
 -20 -21   3   -0.27    3.99
  21 -20  -3    5.49    3.57
  21 -22   3   69.09    6.92
  22  21  -3   81.68    7.81
 -22 -21   3   74.06    7.17
  22  21   3   72.58    6.70
  21 -22  -3   72.96    7.95
  19 -22   3  155.11    9.77
 -19  22   3  162.84    9.74
  19 -22  -3  168.24   10.81
  22  19   3  174.11    9.35
  19 -22   3  153.86    9.31
 -19  22   3  190.86   10.98
 -22 -19   3  156.56    9.44
  22  19  -3  162.08   10.04
  22  17  -3   16.22    4.61
 -17  22   3   13.59    4.60
  17 -22  -3   16.80    4.74
  17 -22   3   16.24    4.48
 -17  22   3   15.95    4.26
  22  17   3   23.01    4.50
  17 -22   3   14.77    4.42
 -22 -17   3    9.59    4.19
  22  15   3  160.18    8.91
  15 -22   3  171.86    9.67
 -22 -15   3  179.36    8.97
 -15  22   3  173.22    9.44
  22  15  -3  123.16    8.92
 -15  22   3  155.55    9.64
  22  15   3  168.48    8.83
  15 -22  -3  156.01    9.80
  15 -22   3  157.42    8.67
  13 -22   3   -0.08    3.38
 -22 -13   3   -1.15    3.14
  13 -22  -3   -0.80    3.30
 -13  22   3   -2.40    3.11
  22  13   3   -1.90    2.68
 -13  22   3    2.01    3.52
  22  13   3    3.01    3.10
  22  13  -3   -1.31    2.77
  13 -22   3   -0.20    3.23
  11 -22   3   48.11    4.99
  22  11   3   33.44    4.60
  11 -22   3   41.62    5.22
  11 -22  -3   39.28    5.75
  22  11   3   50.19    4.99
  22  11  -3   55.58    6.03
 -11  22   3   53.06    6.01
 -22 -11   3   45.35    4.73
   9 -22  -3   12.16    4.11
  22   9   3   20.31    3.85
  22   9   3   14.53    3.39
   9 -22   3   12.98    3.51
  22   9  -3   12.29    3.60
  -9  22   3   13.11    3.86
   9 -22   3   12.35    3.77
  22   7  -3    6.75    3.70
   7 -22   3   10.27    3.75
  22   7   3    9.50    3.09
   7 -22   3    8.77    3.07
   7 -22  -3    9.23    3.86
  -7  22   3    8.89    3.60
  22   7   3    8.52    3.06
  22   5   3  243.19   10.62
  22   5   3  243.99    9.50
   5 -22   3  217.85   10.31
  -5  22   3  241.77   11.32
   5 -22  -3  227.33   11.63
  22   5  -3  231.46   11.49
   5 -22   3  243.86    9.29
  22   3  -3  137.48    8.88
  22   3   3  157.81    7.34
   3 -22   3  150.93    6.81
  22   3   3  150.02    8.06
   3 -22  -3  154.41    9.37
   3 -22   3  139.67    8.17
  -3  22   3  153.46    8.55
  22   1  -3   86.99    7.35
  22   1   3   91.58    6.37
  22   1   3   99.40    5.76
  -1  22   3   82.02    6.61
   1 -22   3  100.05    6.93
  -1 -22   3  156.09    8.36
   1  22   3  147.65    8.46
  22  -1  -3  148.66    7.23
  22  -1   3  142.28    7.92
  22  -1   3  160.42    7.05
  22  -1  -3  173.38    9.60
  -3 -22   3   64.83    5.58
   3  22   3   68.91    5.83
  22  -3  -3   68.72    4.98
  22  -3  -3   71.51    6.61
  22  -3   3   77.21    5.87
  22  -5  -3    4.80    3.58
  22  -5  -3    6.95    2.47
  -5 -22   3   -1.23    2.84
  22  -5   3    6.32    2.81
   5  22   3    0.07    2.65
   5  22  -3    5.12    2.11
   7  22   3  189.27    9.35
  22  -7  -3  200.45   10.57
  22  -7   3  190.67    9.36
  22  -7  -3  195.75    9.36
  -7 -22   3  195.81    9.39
   7  22  -3  197.43    8.81
   9  22   3    1.92    2.89
  22  -9  -3    1.68    3.15
   9  22  -3    7.15    2.75
  22  -9  -3    6.70    2.78
  22  -9   3    2.36    2.82
  -9 -22   3    2.61    3.22
  11  22  -3    4.55    2.70
  22 -11   3    7.77    3.39
  11  22   3    2.79    2.96
 -11 -22   3    6.08    3.66
  22 -11  -3   -1.50    3.34
  22 -11  -3    0.97    2.30
  13  22   3    4.14    3.15
  22 -13   3    0.31    3.16
  13  22  -3    3.79    2.72
  22 -13  -3    6.29    3.33
  22 -13  -3   11.82    4.45
 -13 -22   3    6.30    3.98
  22 -15  -3   39.42    5.56
  22 -15   3   31.37    5.18
  22 -15  -3   34.93    5.70
  15  22  -3   34.33    5.03
  15  22   3   32.56    4.89
 -15 -22   3   40.37    5.41
  22 -17  -3  251.79   12.67
  22 -17   3  251.70   11.66
 -17 -22   3  256.12   11.56
  17  22   3  261.50   11.79
  17  22  -3  229.74   11.84
  22 -17  -3  239.55   12.26
  19  22  -3    6.32    3.77
 -19 -22   3    5.12    4.28
  22 -19   3    6.89    4.44
  22 -19  -3    5.25    3.55
  22 -19  -3    6.11    4.46
  19  22   3    3.97    3.50
  22 -21   3   26.10    5.44
 -21 -22   3   26.55    5.54
  21  22  -3   12.22    4.45
  22 -21  -3   21.22    5.54
  21  22   3   21.64    5.03
  23  22   3    4.06    4.08
 -23 -22   3    8.14    4.87
  22 -23  -3    1.70    3.96
  23  22  -3    4.15    3.81
  22 -23   3    1.20    4.44
  20 -23   3  221.98   10.91
  23  20   3  216.38   11.05
  20 -23   3  193.69   11.12
 -23 -20   3  221.10   11.19
  23  20  -3  220.53   12.11
  20 -23  -3  226.21   12.81
 -23 -18   3    6.21    4.20
 -18  23   3   18.44    5.13
  23  18  -3    9.94    4.40
  18 -23   3    0.29    3.86
  18 -23   3    4.72    3.79
  23  18   3    3.37    3.69
  18 -23  -3    6.37    4.17
 -18  23   3   18.57    4.71
 -16  23   3    7.44    3.88
  23  16   3    4.37    2.98
  16 -23  -3    6.42    3.82
 -16  23   3    8.24    4.28
 -23 -16   3    9.39    4.01
  23  16  -3    7.55    3.67
  16 -23   3    4.38    3.90
  16 -23   3   10.12    3.94
  23  16   3   13.23    4.08
  23  14  -3  115.21    8.49
  14 -23   3   90.81    7.55
  14 -23   3   90.19    6.86
  23  14   3  103.96    7.27
 -23 -14   3  104.91    7.21
  23  14   3  112.79    7.30
  14 -23  -3   98.33    8.52
 -14  23   3  103.62    8.09
  12 -23   3  136.04    7.65
 -12  23   3  114.64    8.24
  23  12   3  125.26    7.21
  12 -23  -3  108.92    8.76
  23  12   3  127.86    7.71
  12 -23   3  126.72    8.38
  23  12  -3   94.06    7.98
 -10  23   3  149.39    9.08
  23  10   3  162.03    8.74
  23  10  -3  161.08    9.61
  10 -23  -3  139.94    9.45
  10 -23   3  152.86    9.01
  23  10   3  143.63    7.84
  10 -23   3  147.33    7.86
   8 -23  -3    1.99    3.29
  23   8   3    0.17    2.86
   8 -23   3    2.80    2.91
  -8  23   3    1.33    2.65
  23   8   3    4.22    2.88
   8 -23   3   -3.06    2.71
  23   8  -3    4.03    3.38
   6 -23   3   70.14    6.01
   6 -23   3   64.26    5.12
  23   6   3   63.49    5.16
  23   6   3   68.27    5.74
  23   6  -3   74.34    6.80
  -6  23   3   64.00    6.31
   6 -23  -3   69.17    6.87
  23   4   3  247.85   10.57
  -4  23   3  225.79   11.03
   4 -23  -3  210.84   11.59
   4 -23   3  234.09    9.09
  23   4   3  247.58    9.58
   4 -23   3  234.52   10.79
  23   4  -3  218.25   11.41
  -2  23   3  349.41   13.82
  23   2   3  356.49   12.02
   2 -23   3  337.02   13.11
  23   2   3  333.12   13.14
  23   2  -3  318.67   14.25
   2 -23  -3  335.93   14.58
  23   0   3    3.05    2.62
   0 -23   3    4.58    3.23
  23   0  -3    2.30    3.38
   0  23   3   -0.97    2.49
  23   0   3    0.33    2.54
  23  -2  -3  620.87   21.36
  23  -2  -3  576.76   18.71
  23  -2   3  586.35   19.48
  -2 -23   3  614.30   19.48
   2  23   3  635.47   20.34
  23  -4  -3    0.90    3.51
  23  -4  -3    4.23    2.10
  -4 -23   3    4.21    3.50
  23  -4   3    7.75    3.28
   4  23   3    5.94    3.12
  23  -6   3    9.88    3.43
   6  23  -3   12.88    2.78
  23  -6  -3   15.12    4.28
   6  23   3   14.15    3.55
  -6 -23   3    2.85    3.19
  23  -6  -3   15.46    3.28
  23  -8  -3   40.84    5.85
  23  -8  -3   42.06    4.75
   8  23   3   36.00    4.70
  23  -8   3   45.28    5.08
   8  23  -3   40.87    4.49
  -8 -23   3   39.34    4.82
 -10 -23   3    3.28    3.32
  10  23  -3   12.44    3.19
  23 -10   3   11.24    3.46
  23 -10  -3    1.55    2.17
  10  23   3    8.03    3.41
  23 -10  -3    7.88    3.91
  23 -12   3  194.97    9.57
  23 -12  -3  187.14   10.32
 -12 -23   3  204.90    9.71
  12  23  -3  204.70   10.20
  12  23   3  216.83   10.26
  23 -12  -3  213.34   11.43
  14  23   3   41.60    5.02
  14  23  -3   45.25    5.43
 -14 -23   3   46.59    5.59
  23 -14  -3   37.59    5.52
  23 -14   3   30.59    5.12
  23 -14  -3   41.29    6.08
  23 -16  -3   -0.40    4.14
  23 -16  -3   -3.25    2.78
  16  23  -3    1.09    2.84
  16  23   3   -1.08    2.97
  23 -16   3    4.91    4.09
 -16 -23   3    2.68    4.10
  18  23  -3    0.26    2.95
  23 -18  -3    0.74    4.03
  23 -18   3    7.84    4.32
 -18 -23   3    4.85    4.46
  18  23   3    3.07    3.30
  23 -18  -3    0.91    3.43
  20  23   3  146.58    9.39
 -20 -23   3  158.60    9.31
  23 -20  -3  164.38   10.69
  20  23  -3  130.14    9.52
  23 -20   3  161.74    9.77
  22  23   3   23.99    5.28
  23 -22   3   17.44    4.90
  22  23  -3   25.17    5.19
 -22 -23   3    5.59    5.04
  23 -22  -3   17.71    5.32
  23 -24  -3    3.73    4.18
 -24 -23   3    1.82    4.37
  24  23   3    3.03    4.43
  23 -24   3    5.00    4.43
  24  23  -3   16.61    5.32
  21 -24   3   22.46    5.31
  21 -24  -3   13.66    5.27
  24  21  -3   12.04    4.88
  21 -24   3   14.63    4.92
 -24 -21   3    6.23    4.78
  24  21   3   12.07    4.71
  19 -24  -3   -0.28    3.71
  24  19  -3    6.88    4.24
 -24 -19   3    6.55    4.14
  19 -24   3    5.71    4.24
  19 -24   3    1.23    3.79
  24  19   3    2.41    3.77
 -17  24   3  102.21    7.92
  17 -24   3  108.76    8.24
  17 -24  -3   93.14    8.56
 -17  24   3   99.26    8.56
  24  17  -3   88.55    8.01
  24  17   3   76.54    6.58
  17 -24   3   85.01    6.83
  15 -24   3   57.20    5.89
 -15  24   3   64.33    6.80
  15 -24   3   48.81    6.17
  24  15   3   61.77    5.99
  24  15   3   61.64    5.90
  24  15  -3   69.96    7.05
  15 -24  -3   61.38    7.33
  13 -24   3   52.75    5.59
  13 -24  -3   55.23    7.00
  13 -24   3   50.87    5.96
  24  13   3   48.32    5.29
 -13  24   3   48.57    6.30
  24  13   3   55.34    5.59
  24  13  -3   38.19    5.86
  24  11   3  151.74    8.19
  11 -24   3  147.65    9.09
  11 -24  -3  163.07   10.12
  24  11   3  151.10    8.55
 -11  24   3  126.01    8.72
  11 -24   3  145.29    8.00
  24  11  -3  140.16    9.31
   9 -24  -3    7.02    4.18
  -9  24   3    8.06    3.64
  24   9   3    3.27    3.05
   9 -24   3    0.59    3.01
   9 -24   3    2.83    3.45
  24   9  -3    5.38    3.77
  24   9   3    0.00    2.77
  -7  24   3  124.98    8.45
  24   7   3  123.01    7.43
  24   7  -3  108.59    8.40
   7 -24  -3  108.59    8.67
  24   7   3  116.48    6.93
   7 -24   3  122.46    6.83
   7 -24   3  116.36    7.88
  24   5   3    2.84    2.78
   5 -24  -3   -0.30    3.46
  24   5   3    5.85    2.92
  24   5  -3    0.52    2.96
  -5  24   3    2.19    3.12
   5 -24   3    4.83    2.75
   5 -24   3    1.44    3.29
  24   3  -3   52.88    6.22
   3 -24  -3   46.88    6.12
  24   3   3   52.33    4.69
  24   3   3   58.24    5.48
   3 -24   3   50.83    5.51
  -3  24   3   51.66    5.76
  24   1  -3    7.62    3.70
  24   1   3    1.47    2.64
   1 -24   3    5.61    3.30
  -1  24   3    4.79    3.20
  24   1   3    3.18    2.75
  24  -1  -3  237.59   12.03
  -1 -24   3  253.67   11.21
  24  -1   3  233.84   10.69
   1  24   3  264.20   11.60
  -3 -24   3   32.06    4.94
  24  -3  -3   30.93    5.51
  24  -3   3   32.48    4.68
   3  24   3   40.19    5.13
  24  -3  -3   35.58    4.06
  24  -5  -3  311.42   14.72
  -5 -24   3  308.49   12.49
  24  -5   3  335.94   12.90
  24  -5  -3  295.29   12.30
   5  24   3  346.49   13.45
  -7 -24   3   60.91    5.71
  24  -7   3   74.72    6.12
   7  24   3   67.19    6.10
   7  24  -3   55.43    4.98
  24  -7  -3   66.78    5.75
  24  -7  -3   65.14    6.91
  24  -9   3   16.19    4.06
  24  -9  -3   14.93    3.56
   9  24  -3   10.75    3.05
  -9 -24   3    9.28    3.73
   9  24   3   10.61    3.64
  24  -9  -3   12.08    4.32
  24 -11   3    1.58    3.21
  24 -11  -3   -2.99    2.29
 -11 -24   3   -1.81    3.55
  11  24  -3    0.05    2.47
  24 -11  -3    0.57    3.75
  11  24   3    3.24    2.91
  13  24  -3   21.82    4.34
  24 -13   3   18.55    4.50
 -13 -24   3   30.94    5.24
  24 -13  -3   32.32    5.24
  13  24   3   22.38    4.41
  24 -13  -3   35.90    5.85
  15  24  -3  245.68   12.01
  24 -15  -3  246.85   12.47
  24 -15   3  248.40   11.67
  15  24   3  230.88   11.17
 -15 -24   3  247.97   11.25
  24 -15  -3  250.67   13.17
 -17 -24   3   23.73    5.31
  24 -17   3   27.54    5.35
  24 -17  -3   23.72    5.58
  17  24  -3   17.94    4.50
  17  24   3   17.60    4.48
  24 -17  -3   22.67    5.20
  24 -19   3   34.53    5.67
  24 -19  -3   37.30    6.38
  19  24   3   24.16    5.12
 -19 -24   3   32.42    5.57
  19  24  -3   29.20    5.39
 -21 -24   3  145.32    9.66
  24 -21   3  138.72    9.01
  24 -21  -3  112.73    9.72
  21  24   3  138.10    9.11
  21  24  -3  143.99   10.02
  23  24  -3    1.54    3.77
 -23 -24   3   -0.25    4.89
  24 -23   3    3.59    4.68
  23  24   3   -2.70    3.93
  24 -23  -3    2.15    3.80
  25  24  -3   11.32    4.57
  25  24   3   14.43    5.27
  24 -25   3   17.06    5.23
  24 -25  -3    5.77    4.88
  25  22  -3    4.73    4.26
  22 -25  -3    1.01    3.80
  25  22   3   -0.44    3.99
  22 -25   3    2.14    4.66
  25  20  -3   11.95    4.62
  25  20   3   23.21    5.24
  20 -25  -3    7.97    4.34
  20 -25   3   12.43    5.09
  20 -25   3   10.40    4.75
  25  18  -3    2.32    3.76
  25  18   3   -1.28    3.33
  18 -25   3    1.97    4.07
  18 -25  -3    1.21    3.54
  18 -25   3    3.23    4.20
  25  16   3   38.29    5.27
 -16  25   3   50.48    6.45
  16 -25  -3   45.18    7.01
  16 -25   3   59.51    6.61
  16 -25   3   54.86    6.02
  25  16  -3   48.78    6.60
  14 -25   3   88.09    7.50
  14 -25   3   85.62    6.73
  25  14   3   86.04    6.87
  14 -25  -3   80.53    8.11
  25  14   3   67.68    6.56
 -14  25   3   84.13    7.68
  25  14  -3   82.12    7.86
  25  12   3   20.36    4.25
  12 -25  -3   22.65    5.55
  25  12   3   16.26    4.18
  12 -25   3   19.81    4.57
  25  12  -3   17.75    4.48
 -12  25   3   17.35    4.59
  12 -25   3   20.61    4.17
 -10  25   3   22.31    4.84
  25  10   3   32.29    4.68
  25  10   3   21.60    4.18
  10 -25   3   25.22    4.30
  25  10  -3   30.50    5.53
  10 -25   3   18.68    4.58
  10 -25  -3   24.97    5.38
   8 -25  -3   72.20    7.38
  25   8   3   65.55    5.91
  25   8  -3   68.39    6.99
   8 -25   3   56.71    5.15
  25   8   3   73.35    5.78
  -8  25   3   61.39    6.54
   8 -25   3   70.79    6.37
  25   6   3  277.39   10.83
  25   6  -3  243.01   12.40
   6 -25   3  238.04   10.11
   6 -25  -3  282.71   13.54
   6 -25   3  248.23   11.63
  25   6   3  252.21   11.28
  -6  25   3  253.41   12.00
   4 -25   3   17.81    4.37
  -4  25   3   14.38    3.86
   4 -25   3   17.93    3.30
  25   4  -3   20.42    4.84
   4 -25  -3   23.32    5.48
  25   4   3   22.54    3.76
  25   4   3   20.61    4.12
  25   2  -3   37.62    5.58
  25   2   3   49.36    4.59
  -2  25   3   47.44    5.47
  25   2   3   36.04    4.83
   2 -25   3   41.45    5.34
   2 -25  -3   42.05    6.01
   0  25   3  195.06    9.99
   0 -25   3  177.83    9.34
  25   0  -3  175.91   10.68
  25   0   3  194.56    9.41
  25  -2   3  380.33   14.32
  25  -2  -3  377.05   16.09
  -2 -25   3  374.27   14.40
   2  25   3  390.23   14.97
  25  -4  -3    3.48    3.33
  25  -4  -3    8.38    2.58
  25  -4   3    7.85    3.39
   4  25   3    6.02    3.04
  -4 -25   3   13.40    3.96
  25  -6  -3    3.91    3.48
  25  -6   3   -2.69    2.84
   6  25   3   -1.33    2.69
  25  -6  -3    3.69    2.24
  -6 -25   3    9.96    3.78
   8  25  -3   32.93    4.29
  25  -8   3   45.43    5.32
  -8 -25   3   38.94    4.95
  25  -8  -3   30.09    5.56
   8  25   3   38.42    5.10
  25  -8  -3   37.27    4.75
  10  25  -3   60.73    5.62
 -10 -25   3   53.93    5.82
  25 -10   3   48.99    5.43
  25 -10  -3   55.99    5.96
  25 -10  -3   54.67    6.67
  10  25   3   59.01    5.79
  25 -12   3    1.21    3.09
  12  25   3    5.78    3.35
  25 -12  -3    4.31    4.14
  25 -12  -3    1.09    2.87
  12  25  -3    3.96    2.99
 -12 -25   3    6.16    3.89
  25 -14  -3   34.14    5.52
 -14 -25   3   38.43    5.71
  14  25  -3   29.95    4.92
  14  25   3   33.10    5.04
  25 -14   3   23.65    4.75
  25 -14  -3   31.81    6.08
 -16 -25   3   86.89    7.22
  25 -16  -3   87.03    8.25
  16  25   3   73.84    6.64
  25 -16   3   71.96    7.12
  25 -16  -3   74.71    7.49
  16  25  -3   81.41    7.22
  25 -18   3   21.80    5.22
  18  25  -3   27.49    5.31
  18  25   3   19.54    4.91
  25 -18  -3   26.74    5.42
  25 -18  -3   20.41    5.53
 -18 -25   3   22.97    5.56
  25 -20  -3    1.62    3.74
  25 -20   3    0.69    4.50
  20  25  -3   -2.78    3.31
  20  25   3    1.05    3.85
 -20 -25   3    0.12    4.60
 -22 -25   3   -1.36    4.75
  22  25   3   -2.06    3.57
  25 -22   3    0.87    4.54
  25 -22  -3   -8.03    3.35
  22  25  -3   -1.19    3.44
 -24 -25   3   57.31    7.08
  24  25   3   57.40    6.93
  25 -24   3   61.85    7.39
  24  25  -3   67.59    8.04
  25 -24  -3   64.12    8.48
  26  25   3   22.53    5.97
  26  25  -3   11.35    5.27
  25 -26   3   14.36    5.19
  25 -26  -3   14.17    5.97
  26  23  -3   27.27    6.21
  23 -26  -3   39.45    7.38
  26  23   3   25.17    5.78
  23 -26   3   34.87    6.30
  26  21   3   61.82    7.07
  21 -26   3   61.59    7.04
  21 -26  -3   54.82    7.81
  26  21  -3   49.01    7.26
  26  19   3   32.25    5.58
  19 -26   3   36.46    5.99
  19 -26  -3   36.85    6.70
  19 -26   3   38.50    5.90
  26  19  -3   33.90    6.31
  17 -26   3   22.28    5.15
  26  17   3   15.15    4.48
  26  17  -3   17.77    5.25
  17 -26  -3   33.36    6.85
  17 -26   3   24.71    5.41
 -15  26   3   41.11    6.32
  26  15   3   39.57    5.33
  15 -26  -3   55.09    7.65
  15 -26   3   37.23    6.08
  15 -26   3   42.11    5.63
  26  15  -3   46.02    6.45
  26  13  -3   65.34    7.34
  26  13   3   70.41    6.33
 -13  26   3   81.81    7.53
  13 -26   3   73.34    6.35
  13 -26  -3   66.92    7.88
  26  13   3   70.43    6.46
  13 -26   3   66.28    6.86
  11 -26   3   42.73    5.84
  26  11  -3   42.35    6.07
 -11  26   3   43.53    6.20
  11 -26  -3   47.05    6.86
  26  11   3   45.73    5.51
  11 -26   3   46.64    5.35
  26  11   3   46.96    5.23
  26   9   3   10.96    3.84
   9 -26  -3   16.38    5.37
   9 -26   3   12.01    4.22
  -9  26   3   11.14    4.10
  26   9  -3   20.00    5.24
   9 -26   3   11.56    3.65
  26   9   3   19.50    3.92
  26   7  -3  124.90    8.87
  26   7   3  127.30    7.91
  26   7   3  114.82    7.37
   7 -26   3  124.56    8.14
   7 -26   3  124.67    7.31
  -7  26   3  145.84    8.98
   7 -26  -3  112.36    9.32
   5 -26   3   35.43    5.23
  26   5   3   36.38    4.92
   5 -26  -3   33.87    5.95
  -5  26   3   40.26    5.37
  26   5  -3   30.75    5.63
  26   5   3   36.09    4.52
  26   3   3    3.16    3.12
  26   3  -3    4.84    3.63
   3 -26  -3    0.95    3.94
  -3  26   3    2.26    3.01
  26   3   3    1.40    3.01
   3 -26   3    1.60    3.40
  26   1   3    3.37    2.87
  26   1  -3    9.69    4.42
  -1  26   3    2.22    3.01
   1 -26   3    4.17    3.45
   1  26   3   62.65    6.07
  -1 -26   3   73.52    6.55
  26  -1   3   71.38    6.33
  26  -1  -3   69.81    7.11
  26  -3  -3   39.19    6.00
  -3 -26   3   32.27    5.04
   3  26   3   34.89    4.95
  26  -3   3   36.35    4.79
   5  26   3   15.81    4.10
  26  -5  -3   11.74    3.12
  26  -5   3   15.03    4.00
  26  -5  -3   13.51    4.79
  -5 -26   3   10.40    3.77
  26  -7   3  147.73    8.47
  26  -7  -3  163.71   10.32
  -7 -26   3  127.18    8.22
   7  26   3  131.55    8.24
  26  -7  -3  108.28    7.41
  -9 -26   3  106.32    7.51
   9  26   3  108.93    7.62
  26  -9  -3   87.83    8.04
   9  26  -3   85.01    6.65
  26  -9  -3   86.80    7.20
  26  -9   3   97.35    6.94
  26 -11   3    6.09    3.85
  11  26  -3    8.50    3.43
 -11 -26   3   11.31    3.79
  26 -11  -3   14.14    3.89
  26 -11  -3    7.26    4.41
  11  26   3   10.18    3.80
 -13 -26   3    3.75    4.36
  26 -13  -3   10.69    4.73
  26 -13  -3    0.20    3.16
  13  26  -3    3.80    3.32
  13  26   3    1.17    2.94
  26 -13   3   11.34    3.97
  26 -15  -3   -2.54    3.16
  15  26  -3    0.38    3.17
  26 -15  -3   -1.19    3.87
  15  26   3    0.11    3.04
 -15 -26   3   -1.41    4.13
  26 -15   3   -2.95    3.26
  17  26   3    1.31    3.16
 -17 -26   3    2.00    4.47
  17  26  -3   -2.27    3.19
  26 -17   3   -2.29    4.03
  26 -17  -3    5.64    4.15
  26 -17  -3    6.89    4.67
  19  26   3  101.72    8.06
  26 -19  -3  105.81    9.35
  19  26  -3  102.09    8.74
  26 -19   3  104.70    8.62
 -19 -26   3  117.09    8.66
  21  26  -3    7.94    3.95
  26 -21  -3    0.48    4.19
 -21 -26   3   -4.63    4.23
  26 -21   3    2.29    4.22
  21  26   3    5.52    4.27
  26 -23  -3   17.08    5.54
  23  26  -3   20.70    5.75
 -23 -26   3   25.34    5.97
  23  26   3   23.48    5.85
  26 -23   3   18.80    5.76
  26 -25  -3    0.86    4.66
  25  26  -3   -5.10    3.02
  26 -25   3    9.34    5.15
  25  26   3    6.84    4.79
  26 -27  -3   18.58    5.96
  26 -27   3   20.87    6.18
  27  26  -3   18.03    6.17
  24 -27  -3    4.07    4.52
  24 -27   3   -2.23    4.60
  27  24   3   -3.56    4.30
  27  24  -3    4.73    4.71
  27  22   3   37.13    6.50
  27  22  -3   45.43    7.39
  22 -27   3   43.58    6.74
  22 -27  -3   50.87    8.19
  27  20  -3   -3.65    3.23
  27  20   3    4.28    4.44
  20 -27  -3   -2.12    4.17
  20 -27   3   -0.45    4.47
  18 -27   3   28.66    5.73
  18 -27  -3   45.55    7.79
  27  18  -3   12.87    4.62
  27  18   3   21.10    5.16
  18 -27   3   19.38    5.23
  16 -27  -3    5.31    4.98
  27  16  -3    4.65    4.15
  16 -27   3   -1.86    3.85
  27  16   3   -2.53    3.60
  16 -27   3    3.51    4.17
  27  14   3  185.93    9.74
 -14  27   3  179.25   10.70
  14 -27   3  182.37    9.71
  14 -27   3  171.38   10.36
  27  14  -3  176.21   11.01
  14 -27  -3  171.22   11.83
 -12  27   3   16.37    5.11
  12 -27  -3   19.35    5.73
  27  12  -3   16.45    4.86
  27  12   3   19.67    4.53
  12 -27   3   13.92    4.32
  27  12   3   11.95    3.88
  12 -27   3   19.07    5.16
  27  10   3   12.38    3.83
  27  10   3   16.09    4.24
  10 -27   3   13.62    4.06
 -10  27   3    5.71    4.06
  10 -27   3   11.05    4.31
  10 -27  -3   14.92    5.01
  27  10  -3   14.76    4.81
   8 -27   3   -0.83    3.52
  -8  27   3    3.72    3.84
  27   8  -3    1.83    3.92
  27   8   3    3.75    3.17
   8 -27   3    0.57    3.18
   8 -27  -3    2.08    4.10
  27   8   3    4.95    3.61
   6 -27   3   22.11    4.74
  27   6  -3   41.20    6.21
  -6  27   3   23.56    4.78
   6 -27   3   32.27    4.37
  27   6   3   32.15    4.56
   6 -27  -3   26.63    5.76
  27   6   3   14.66    4.07
   4 -27   3  128.20    8.54
  -4  27   3  137.10    8.71
  27   4   3  129.47    7.99
   4 -27  -3  111.94    9.27
  27   4   3  128.84    7.48
  27   4  -3  134.30    9.27
  27   2   3    3.33    3.11
  -2  27   3   -1.14    3.11
   2 -27   3   -0.55    3.05
  27   2  -3    5.51    4.10
  27   0   3   81.01    6.68
  27   0  -3   81.66    7.76
   0  27   3   62.19    6.13
   0 -27   3   79.37    6.84
   2  27   3    5.02    3.52
  27  -2  -3    3.77    3.96
  -2 -27   3   10.24    4.04
  27  -2   3    6.29    3.63
   4  27   3   60.96    6.20
  27  -4  -3   61.73    7.10
  27  -4   3   78.35    6.52
  -4 -27   3   56.17    6.15
  27  -6  -3    6.36    4.37
  27  -6  -3    5.64    2.70
  27  -6   3    5.59    3.53
   6  27   3    4.86    3.44
  -6 -27   3    9.02    3.70
  27  -8   3   48.89    5.53
  27  -8  -3   43.55    5.41
  27  -8  -3   55.51    7.04
  -8 -27   3   44.05    5.49
   8  27   3   36.42    5.20
  27 -10   3   36.83    5.36
  27 -10  -3   37.23    6.34
 -10 -27   3   32.75    5.09
  10  27   3   37.03    5.05
  27 -10  -3   42.29    5.61
  10  27  -3   38.09    4.93
  27 -12   3   15.84    4.32
  27 -12  -3   17.08    5.49
  12  27   3   17.71    4.21
  27 -12  -3   16.43    4.40
 -12 -27   3   11.11    4.53
  12  27  -3   14.82    4.10
  14  27   3   56.80    6.17
  27 -14   3   48.83    6.29
  14  27  -3   48.96    6.14
  27 -14  -3   62.02    7.03
 -14 -27   3   57.24    6.75
  27 -14  -3   57.77    7.44
 -16 -27   3    4.34    4.78
  16  27  -3   -1.20    3.18
  27 -16  -3    2.42    3.97
  27 -16   3    5.41    4.43
  16  27   3    5.59    3.64
  27 -16  -3    0.68    4.56
  27 -18   3   75.02    7.41
  18  27  -3   72.53    7.59
  27 -18  -3   65.19    7.90
  18  27   3   74.78    7.33
 -18 -27   3   76.70    7.80
  27 -20  -3    3.36    4.40
  20  27   3    2.23    4.06
 -20 -27   3   10.64    5.37
  20  27  -3   -0.39    3.79
  27 -20   3   -2.04    4.64
  27 -22  -3   -1.10    4.29
 -22 -27   3   -3.88    4.99
  22  27  -3    0.10    3.37
  27 -22   3   -0.87    4.82
  22  27   3    4.69    4.20
  24  27  -3   -6.68    3.63
  27 -24  -3   -1.50    3.82
 -24 -27   3   -1.78    5.16
  27 -24   3    7.61    5.10
  24  27   3    2.69    4.59
  26  27  -3   11.91    5.39
  27 -26  -3   19.57    6.32
  27 -26   3   21.61    5.89
  27 -28   3   23.38    6.53
  27 -28  -3   19.91    6.30
  28  25  -3    0.98    4.90
  25 -28  -3   -2.00    4.71
  25 -28   3   -4.03    4.90
  28  23  -3    3.21    4.74
  23 -28   3    8.12    4.68
  23 -28  -3    4.50    4.79
  28  23   3   -4.70    3.94
  28  21   3   11.58    5.11
  21 -28   3    8.31    4.63
  28  21  -3    6.78    4.96
  21 -28  -3    6.02    4.95
  19 -28   3   70.63    7.24
  28  19  -3   72.78    8.39
  28  19   3   64.98    6.95
  19 -28  -3   68.23    9.04
  17 -28  -3   20.02    6.06
  28  17   3   20.54    4.87
  17 -28   3   18.77    4.84
  28  17  -3   19.10    5.50
  17 -28   3   14.71    5.00
  28  15  -3   24.97    5.84
  28  15   3   35.45    5.64
  15 -28   3   33.98    5.82
  15 -28  -3   28.07    6.50
  15 -28   3   35.64    5.48
  13 -28  -3    6.51    5.08
  28  13   3    7.03    4.19
  13 -28   3    6.36    4.27
  13 -28   3    0.25    4.08
  28  13  -3    7.51    4.46
 -13  28   3    7.86    4.57
  11 -28  -3   33.86    6.72
 -11  28   3   34.19    5.98
  28  11   3   38.65    5.55
  28  11  -3   41.80    6.73
  28  11   3   32.84    5.18
  11 -28   3   45.06    6.02
  11 -28   3   41.43    5.35
  28   9   3  156.28    8.78
   9 -28   3  147.09    9.45
   9 -28   3  142.60    8.42
  28   9  -3  142.00   10.51
  -9  28   3  153.31    9.54
  28   9   3  130.32    8.43
   9 -28  -3  157.52   11.14
   7 -28  -3   65.80    8.04
  28   7   3   39.64    5.20
  -7  28   3   40.19    5.81
  28   7  -3   65.98    7.38
  28   7   3   46.44    5.48
   7 -28   3   43.61    5.90
  -5  28   3   21.48    4.72
   5 -28  -3   28.21    6.31
  28   5   3   13.24    3.87
   5 -28   3    5.11    4.00
  28   5  -3   19.10    5.08
  28   5   3   24.92    4.38
   3 -28   3   30.92    5.20
  28   3  -3   20.00    5.27
   3 -28  -3   29.80    6.20
  28   3   3   27.27    4.73
  -3  28   3   23.79    4.55
  -1  28   3   88.93    7.10
  28   1   3   94.73    7.26
  28   1  -3   95.97    8.66
   1 -28   3  100.93    7.74
   1  28   3    1.32    2.65
  -1 -28   3   -0.06    3.32
  28  -1  -3    2.37    4.19
  28  -1   3    6.95    3.53
   3  28   3   25.84    4.83
  28  -3   3   35.81    4.97
  -3 -28   3   43.80    5.65
  28  -3  -3   50.61    6.75
   5  28   3   79.81    6.99
  28  -5  -3   83.40    8.28
  -5 -28   3   83.36    7.04
  28  -5   3   76.96    6.60
   7  28   3   44.81    5.75
  28  -7   3   39.55    5.51
  28  -7  -3   44.68    6.78
  -7 -28   3   51.52    6.00
  28  -7  -3   37.00    5.20
  -9 -28   3   31.72    5.27
  28  -9  -3   16.25    4.38
  28  -9   3   23.66    5.00
   9  28   3   26.20    4.92
  28  -9  -3   25.33    5.81
  28 -11  -3   15.01    5.26
  11  28   3    9.46    3.97
  28 -11  -3    7.96    3.89
  28 -11   3    4.74    3.99
 -11 -28   3    3.29    4.20
 -13 -28   3  174.73   10.27
  28 -13  -3  189.51   11.80
  13  28   3  190.96   10.32
  28 -13   3  165.94    9.78
  13  28  -3  204.59   10.95
  28 -13  -3  183.07   11.06
  28 -15   3    1.42    3.80
  15  28   3    1.36    3.40
  28 -15  -3    9.08    4.33
  15  28  -3    3.34    3.46
  28 -15  -3    4.79    4.79
 -15 -28   3    8.37    5.04
  17  28  -3    6.53    3.94
  28 -17   3   12.64    5.01
 -17 -28   3    5.74    5.08
  28 -17  -3   15.28    4.93
  17  28   3    8.31    4.35
  28 -19   3   10.39    5.49
  19  28   3   27.41    5.68
  19  28  -3   21.04    5.22
 -19 -28   3   10.59    5.12
  28 -19  -3    7.83    4.41
  21  28   3   28.61    5.61
  28 -21  -3   14.88    5.32
  21  28  -3   27.24    5.96
 -21 -28   3   26.89    6.27
  28 -21   3   21.99    6.03
  28 -23   3   16.68    5.37
  23  28   3   23.68    6.05
  28 -23  -3   27.08    6.57
 -23 -28   3   31.56    6.90
  23  28  -3   10.45    5.15
  28 -25   3   14.15    5.64
  28 -25  -3   11.58    6.01
  25  28  -3   19.01    6.20
  28 -27  -3   13.63    6.31
  28 -27   3   10.14    5.46
  26 -29   3   23.77    6.58
  26 -29  -3   11.31    6.14
  24 -29  -3   21.22    6.95
  24 -29   3   22.57    6.05
  29  22  -3   46.17    7.76
  29  22   3   34.66    6.29
  22 -29   3   30.78    6.19
  22 -29  -3   29.36    6.88
  29  20   3    2.87    4.48
  20 -29   3   16.62    5.09
  29  20  -3    6.97    4.95
  20 -29  -3    8.28    5.59
  29  18  -3   15.13    5.48
  18 -29  -3   17.31    6.03
  18 -29   3   23.78    5.70
  29  18   3   22.59    5.43
  16 -29   3    6.30    4.62
  16 -29  -3    6.28    5.23
  29  16  -3   11.11    5.10
  16 -29   3   11.20    4.74
  29  16   3    6.95    4.54
  29  14   3   84.78    7.60
  14 -29   3   90.00    7.40
  14 -29   3   70.84    7.26
  29  14  -3   76.16    8.39
  14 -29  -3   75.12    8.88
  29  12   3   33.75    5.49
  12 -29  -3   23.37    6.55
  12 -29   3   29.70    5.54
  12 -29   3   39.01    5.53
  29  12  -3   50.92    7.47
  10 -29   3  193.85    9.89
  10 -29  -3  180.45   12.22
  29  10   3  172.43    9.82
  10 -29   3  187.66   10.71
 -10  29   3  183.30   10.74
  29  10  -3  173.28   11.65
  29  10   3  192.78   10.12
  -8  29   3    0.50    3.95
  29   8  -3   -2.37    4.29
  29   8   3   -1.63    3.38
   8 -29   3    0.41    3.76
  29   8   3    2.69    3.55
   8 -29  -3    1.00    4.64
   6 -29  -3   84.60    8.76
  29   6   3   73.08    6.63
  -6  29   3   93.46    7.71
   6 -29   3   93.70    7.60
  29   6  -3   95.12    8.92
  29   6   3   98.50    7.15
  29   4   3    3.41    3.31
   4 -29  -3    2.89    4.59
   4 -29   3    5.20    3.84
  29   4  -3    0.36    4.17
  -4  29   3    2.32    3.07
  -2  29   3    0.54    3.15
   2 -29   3    2.23    3.49
  29   2   3   -2.00    2.76
  29   2  -3   -2.36    3.49
   0 -29   3  142.42    9.23
   0  29   3  146.96    9.17
  29   0  -3  171.28   10.85
  29   0   3  160.99    9.30
  29  -2   3    6.16    3.60
  -2 -29   3   12.52    4.24
   2  29   3   10.36    3.89
  29  -2  -3    8.96    5.06
  29  -4   3   10.09    4.04
   4  29   3    7.31    3.97
  -4 -29   3    6.41    3.91
  29  -4  -3    9.16    4.67
  -6 -29   3   42.42    5.83
   6  29   3   40.05    5.32
  29  -6  -3   38.38    6.55
  29  -6   3   37.61    5.54
  29  -8   3  140.31    8.70
  29  -8  -3  115.25    8.38
   8  29   3  124.75    8.41
  -8 -29   3  147.85    8.89
  29  -8  -3  137.36    9.95
  10  29   3    8.14    3.81
  29 -10  -3    6.90    4.76
  29 -10  -3   12.38    4.14
 -10 -29   3    7.78    4.04
  29 -10   3    9.24    4.17
  29 -12   3   19.26    4.82
  29 -12  -3   15.33    5.82
  12  29   3   15.32    4.66
  29 -12  -3   19.66    5.04
 -12 -29   3   23.61    5.50
  29 -14   3   91.78    7.82
  29 -14  -3  107.10    8.86
 -14 -29   3   99.29    8.23
  14  29   3   84.16    7.66
  14  29  -3   79.96    7.68
  29 -14  -3   92.40    9.10
  16  29  -3  107.99    9.04
 -16 -29   3  114.09    8.68
  29 -16  -3  114.60    9.56
  29 -16   3  102.72    8.36
  16  29   3  122.98    8.66
 -18 -29   3   18.78    5.57
  29 -18  -3   30.00    6.47
  18  29   3   25.22    5.58
  18  29  -3   23.92    5.67
  29 -18   3   10.90    4.88
  29 -20  -3    0.44    4.47
  20  29  -3    2.02    3.91
  20  29   3    5.61    4.36
 -20 -29   3   -0.37    5.20
  29 -20   3    1.97    4.75
 -22 -29   3   62.17    8.11
  22  29   3   62.49    7.53
  22  29  -3   47.95    7.50
  29 -22   3   48.70    7.07
  29 -22  -3   53.80    7.97
  29 -24   3    7.07    5.18
 -24 -29   3    5.34    5.68
  29 -24  -3   -2.49    4.69
  24  29  -3   -1.52    4.29
  29 -26   3    0.82    4.99
  29 -26  -3   -5.02    4.62
  25 -30   3   43.78    7.30
  25 -30  -3   39.32    8.43
  23 -30   3   14.06    5.85
  23 -30  -3   16.52    6.29
  21 -30  -3   10.80    6.47
  30  21  -3    7.24    4.84
  21 -30   3    4.66    5.02
  30  21   3   13.22    5.09
  30  19  -3    1.17    4.30
  30  19   3    2.83    4.39
  19 -30   3    3.50    4.88
  19 -30  -3    3.24    5.83
  30  17   3    5.49    4.26
  17 -30  -3   -0.45    5.42
  17 -30   3    6.00    4.77
  30  17  -3    6.46    4.86
  15 -30   3  141.68    9.45
  15 -30   3  127.98    9.42
  30  15  -3  148.04   10.64
  15 -30  -3  136.26   11.60
  30  15   3  154.07    9.80
  13 -30  -3   -2.85    4.62
  30  13   3   -1.10    3.83
  13 -30   3    1.90    4.24
  30  13  -3    3.38    4.21
  13 -30   3   -0.05    4.30
  11 -30   3   36.01    6.00
  11 -30  -3   32.48    7.25
  11 -30   3   39.87    5.62
  30  11  -3   45.98    7.44
  30  11   3   49.15    6.22
   9 -30  -3   12.39    5.73
   9 -30   3    1.48    4.17
  -9  30   3    2.99    3.82
  30   9  -3    9.00    4.98
  30   9   3    8.38    3.92
  30   9   3    6.71    3.98
  30   7   3   20.51    4.60
   7 -30   3   15.78    4.93
   7 -30  -3   17.64    6.20
  30   7  -3   21.43    5.81
  30   7   3    6.98    3.73
  -7  30   3   15.61    4.58
   5 -30  -3   12.74    5.70
  -5  30   3    6.06    3.93
  30   5   3    5.12    3.53
  30   5  -3   12.41    4.92
   5 -30   3   -0.32    3.42
  30   3   3    8.21    3.92
   3 -30   3   -7.67    2.80
  -3  30   3    1.82    3.09
   3 -30  -3    9.71    5.16
  30   3  -3    1.25    4.39
  30   1  -3  143.72   10.81
  -1  30   3  150.54    9.43
   1 -30   3  159.20    9.68
  30   1   3  164.82    9.35
  -1 -30   3    3.26    4.19
   1  30   3    5.31    3.48
  30  -1   3    9.48    3.97
  30  -1  -3    5.77    4.85
  30  -3   3   55.47    6.23
  -3 -30   3   45.63    5.95
   3  30   3   54.09    6.28
  30  -3  -3   53.03    7.10
   5  30   3   15.25    4.21
  30  -5   3    8.15    4.08
  30  -5  -3    2.70    4.18
  -5 -30   3   19.28    4.88
  -7 -30   3    9.76    4.05
   7  30   3   13.83    4.23
  30  -7  -3   11.05    5.23
  30  -7   3   11.59    4.00
  -9 -30   3   14.81    4.71
   9  30   3    9.94    4.25
  30  -9   3   17.23    4.58
  30  -9  -3   20.35    5.84
  30  -9  -3   12.18    4.09
  30 -11   3   58.59    6.44
 -11 -30   3   64.27    6.96
  11  30   3   66.65    6.69
  30 -11  -3   68.58    8.19
  30 -11  -3   69.12    7.26
  13  30   3    1.31    3.59
  30 -13  -3    2.79    3.82
  30 -13   3    0.47    3.86
 -13 -30   3    3.88    4.53
  30 -13  -3    3.53    5.02
  30 -15   3   -2.44    4.22
  15  30  -3    5.90    4.16
  30 -15  -3    4.71    4.14
 -15 -30   3    5.77    4.96
  15  30   3    9.03    3.84
  17  30  -3   33.75    6.22
  17  30   3   39.29    6.29
  30 -17   3   34.03    6.41
  30 -17  -3   31.03    6.49
 -17 -30   3   38.44    6.65
  30 -19  -3    7.66    4.68
  19  30  -3   -0.17    3.81
  30 -19   3   -7.79    3.96
  19  30   3   -1.99    3.59
 -19 -30   3    1.44    5.36
  21  30   3   -3.15    4.28
  30 -21  -3    0.91    4.72
 -21 -30   3    1.36    5.10
  30 -21   3    6.31    5.38
  21  30  -3   11.72    5.13
  30 -23   3    3.48    5.57
  30 -23  -3    4.65    4.72
 -23 -30   3   -3.21    5.61
  23  30  -3   -1.11    4.50
  30 -25  -3    3.53    5.41
  30 -25   3    5.41    5.70
  24 -31   3    8.09    5.73
  24 -31  -3    0.12    5.30
  22 -31   3    5.02    5.33
  22 -31  -3    2.12    5.62
  31  20  -3    7.70    5.38
  20 -31  -3   10.58    6.61
  20 -31   3   11.17    5.05
  31  20   3    9.62    5.52
  31  18  -3    9.75    5.39
  18 -31   3   -0.09    4.65
  31  18   3   -4.41    4.24
  18 -31  -3    5.07    5.46
  16 -31  -3   16.32    6.84
  16 -31   3   15.36    5.24
  31  16   3    9.42    4.80
  31  16  -3    1.90    4.14
  31  14  -3   19.09    6.13
  14 -31   3    7.56    4.73
  14 -31  -3    2.72    5.52
  14 -31   3    6.12    4.68
  31  14   3    8.13    4.50
  31  12   3   61.09    6.86
  12 -31   3   56.90    6.98
  31  12  -3   65.00    8.27
  12 -31  -3   50.41    8.10
  12 -31   3   60.00    6.77
  10 -31   3   14.56    5.00
  31  10  -3   13.81    5.65
  31  10   3   13.30    4.69
  10 -31  -3   14.52    6.02
  31   8   3   72.75    6.62
  31   8   3   69.74    6.79
  -8  31   3   72.68    7.19
  31   8  -3   72.47    8.59
   8 -31   3   85.13    7.61
   8 -31  -3   77.38    8.92
   6 -31   3   20.67    5.27
   6 -31  -3    8.32    5.42
  31   6   3    9.59    4.07
  -6  31   3   13.40    4.50
  31   6  -3   19.78    5.49
  -4  31   3    1.77    3.50
   4 -31   3    3.01    4.20
  31   4  -3    3.05    4.36
   4 -31  -3   14.11    5.98
  31   4   3   -3.65    3.20
   2 -31   3   10.46    4.16
  31   2   3    0.29    3.38
  -2  31   3    2.41    3.65
  31   2  -3    5.54    4.98
  31   0  -3   -1.68    3.98
   0 -31   3   -1.23    3.37
  31   0   3    3.71    3.38
   0  31   3   -1.84    3.22
  -2 -31   3   17.09    4.93
  31  -2  -3   19.35    5.98
  31  -2   3   23.51    4.92
   2  31   3   20.41    4.70
  31  -4   3   -1.05    3.26
  -4 -31   3    0.81    3.99
  31  -4  -3   -3.45    3.92
   4  31   3    1.97    3.47
  31  -6   3   -0.42    3.46
   6  31   3    0.46    3.34
  -6 -31   3    4.19    4.03
  31  -6  -3    5.30    4.85
   8  31   3    5.11    3.83
  31  -8  -3   11.48    5.53
  31  -8   3    7.29    4.16
  -8 -31   3    1.47    4.09
  31 -10  -3    0.76    4.64
  31 -10   3    5.08    3.96
  31 -10  -3   -1.19    3.24
 -10 -31   3   -1.88    4.26
  10  31   3   -1.02    3.31
  12  31   3   43.46    6.25
  31 -12   3   43.36    6.18
  31 -12  -3   39.50    7.09
  31 -12  -3   54.36    7.02
 -12 -31   3   44.99    6.32
  14  31   3   35.44    5.95
  31 -14  -3   22.15    5.63
 -14 -31   3   42.47    6.69
  31 -14   3   17.25    5.36
  31 -16   3   54.45    7.24
  31 -16  -3   68.50    8.06
  16  31   3   58.47    7.00
 -16 -31   3   47.81    6.97
  31 -18   3    3.33    4.76
  18  31  -3    4.91    4.38
  18  31   3   -5.40    3.74
  31 -18  -3    0.83    4.32
 -18 -31   3   -0.49    5.48
  20  31  -3   23.96    6.11
  31 -20   3   25.14    5.86
 -20 -31   3   32.46    6.79
  31 -20  -3   19.54    6.33
  20  31   3   16.48    5.54
  22  31  -3    2.19    4.75
  31 -22  -3    4.14    4.99
 -22 -31   3    7.66    6.29
  31 -22   3   14.08    5.88
  31 -24  -3    0.07    4.44
  31 -24   3   -4.99    5.11
 -24 -31   3    0.09    6.02
  23 -32   3   14.31    6.15
  23 -32  -3    5.76    6.68
  21 -32   3   12.70    5.94
  21 -32  -3    8.05    6.84
  32  19   3    6.53    5.04
  19 -32  -3   -3.06    5.67
  19 -32   3    3.15    5.10
  32  17  -3   53.26    8.07
  17 -32   3   80.74    8.09
  17 -32  -3   57.69    9.31
  32  17   3   55.74    6.94
  15 -32  -3    0.66    5.88
  15 -32   3    2.36    4.53
  32  15   3    6.04    4.71
  32  15  -3   -4.64    4.55
  13 -32   3   59.09    6.97
  13 -32   3   49.75    7.16
  32  13  -3   61.00    8.62
  32  13   3   42.06    6.28
  13 -32  -3   71.09    9.44
  11 -32  -3  204.81   13.55
  11 -32   3  222.81   12.06
  32  11  -3  265.86   14.48
  32  11   3  217.23   11.68
   9 -32  -3    2.81    5.29
   9 -32   3   -0.99    3.90
  32   9  -3    7.51    5.12
  32   9   3    7.10    4.63
  32   7   3    0.17    3.57
   7 -32  -3   -4.54    5.07
  -7  32   3    0.54    3.89
   7 -32   3    5.36    4.44
  32   7  -3   -1.62    4.19
  -5  32   3    5.02    3.97
  32   5  -3   16.47    5.96
   5 -32  -3    2.07    5.42
   5 -32   3    0.71    4.28
  32   5   3    6.60    4.03
  -3  32   3   43.32    6.17
  32   3  -3   60.72    8.16
   3 -32   3   52.10    6.60
  32   3   3   36.56    5.63
   1 -32   3   28.48    5.32
  32   1   3   15.89    4.64
  32   1  -3   27.23    6.22
  -1  32   3   15.06    4.64
  -1 -32   3    3.35    4.24
  32  -1  -3    4.16    4.99
   1  32   3   -0.18    3.64
  32  -1   3   -3.43    3.41
  32  -3   3  159.30    9.39
  -3 -32   3  155.39    9.61
  32  -3  -3  176.47   11.66
   3  32   3  147.56    9.55
   5  32   3   59.66    6.57
  -5 -32   3   79.07    7.28
  32  -5   3   64.98    6.74
  32  -5  -3   67.89    8.48
  32  -7  -3   33.19    6.95
   7  32   3   18.80    4.79
  32  -7   3   16.46    4.65
  -7 -32   3   25.33    5.60
  32  -9   3   -1.21    4.11
  32  -9  -3    0.38    4.70
  -9 -32   3    3.71    4.79
   9  32   3    3.13    3.72
  32 -11  -3   26.15    6.66
 -11 -32   3   23.40    5.86
  32 -11   3   28.89    5.52
  32 -11  -3   30.34    5.88
  11  32   3   32.81    5.52
 -13 -32   3    9.56    4.81
  32 -13   3    4.46    4.43
  32 -13  -3    7.91    4.52
  13  32   3    3.75    4.44
 -15 -32   3    8.06    5.38
  15  32   3   14.99    4.98
  32 -15  -3    3.72    4.40
  32 -15   3   14.10    5.48
  17  32   3    0.38    4.20
 -17 -32   3   -3.97    4.96
  32 -17  -3    1.46    4.41
  32 -17   3   -3.33    3.95
  32 -19  -3    5.95    5.26
  19  32   3    5.90    4.74
  32 -19   3    8.85    5.34
 -19 -32   3   11.80    5.84
  19  32  -3   16.33    5.73
  32 -21   3    0.35    4.90
 -21 -32   3    6.12    6.21
  32 -21  -3   -1.00    4.55
  21  32  -3   -0.79    4.30
 -23 -32   3    1.95    6.32
  32 -23  -3   -0.89    4.55
  32 -23   3    0.80    5.13
  22 -33   3    5.62    5.79
  22 -33  -3    0.66    6.36
  20 -33   3    5.42    5.67
  20 -33  -3   12.46    7.17
  18 -33  -3   51.80    9.10
  18 -33   3   44.97    7.27
  33  18   3   44.88    7.27
  16 -33  -3   33.17    8.30
  33  16   3   43.49    6.77
  33  16  -3   46.16    8.27
  16 -33   3   48.68    7.12
  33  14  -3    5.80    5.64
  33  14   3   10.07    4.96
  14 -33   3    7.17    5.04
  14 -33  -3   11.47    6.50
  33  12  -3   43.94    7.89
  33  12   3   34.90    6.30
  12 -33  -3   64.25    9.19
  12 -33   3   50.32    7.11
  33  10   3    1.03    4.47
  10 -33   3    0.20    4.36
  10 -33  -3    0.37    5.69
  33  10  -3    5.66    4.92
  33   8  -3  119.03   10.56
   8 -33  -3   97.19   10.68
   8 -33   3  108.51    8.80
  33   6  -3   -2.41    4.47
  33   6   3    2.44    3.92
   6 -33   3    2.72    4.08
   6 -33  -3    1.86    5.58
  -6  33   3   -2.36    3.46
  33   4  -3   45.64    7.45
   4 -33   3   23.33    5.75
  33   4   3   31.51    5.44
  -4  33   3   35.81    5.72
   4 -33  -3   37.57    7.75
  33   2   3   88.92    7.57
  33   2  -3  112.94   10.03
  -2  33   3  116.17    8.63
   2 -33   3  104.65    8.22
  33   0   3   25.51    5.31
  33   0  -3   31.47    6.97
   0 -33   3   32.63    5.94
   0  33   3   26.27    5.37
  33  -2  -3    5.85    5.36
   2  33   3   -2.42    3.57
  33  -2   3   -2.43    3.79
  -2 -33   3   -3.25    4.10
  -4 -33   3   -3.25    4.11
  33  -4  -3   -0.49    4.79
   4  33   3    2.17    3.94
  33  -4   3   -0.44    3.85
  33  -6   3  119.47    8.59
  33  -6  -3  110.94   10.39
   6  33   3  100.25    8.31
  -6 -33   3  114.00    8.86
  33  -8   3    3.87    3.95
  -8 -33   3    5.19    4.85
  33  -8  -3    2.66    5.21
   8  33   3    0.88    3.80
  33 -10   3   11.17    4.92
 -10 -33   3    0.93    4.80
  33 -10  -3    5.65    5.19
  10  33   3    1.12    3.65
  12  33   3    1.81    3.62
  33 -12  -3   13.85    5.17
  33 -12   3    5.37    4.47
 -12 -33   3    4.43    5.01
  33 -14  -3  132.57   10.54
 -14 -33   3  147.97   10.18
  14  33   3  142.18   10.14
  33 -14   3  128.78    9.94
  33 -16   3    0.43    4.50
  16  33   3    3.28    4.59
 -16 -33   3    5.39    4.80
  33 -16  -3   -0.75    4.33
 -18 -33   3   33.13    7.29
  33 -18   3   22.90    6.27
  33 -18  -3   33.17    7.05
  33 -20  -3    7.69    5.23
  33 -20   3    6.14    4.92
 -20 -33   3   -2.40    5.87
  20  33  -3   -1.70    4.09
 -22 -33   3   -0.12    6.20
  33 -22   3    2.47    5.08
  33 -22  -3   -3.90    4.47
  21 -34  -3   -1.20    5.96
  21 -34   3   10.84    6.09
  19 -34  -3    4.89    6.33
  19 -34   3    1.48    4.84
  34  17   3   32.24    6.60
  17 -34   3   32.82    6.71
  17 -34  -3   26.69    8.17
  34  15   3   13.36    5.45
  15 -34   3   16.35    5.63
  15 -34  -3   10.36    6.29
  34  13   3   29.38    6.20
  13 -34  -3   15.17    7.20
  34  13  -3   31.29    7.03
  11 -34   3    7.63    5.22
  11 -34  -3   10.88    6.39
  34  11   3    7.71    4.94
  34  11  -3   -6.74    4.71
  34   9  -3   26.47    6.65
   9 -34   3   46.75    6.75
   9 -34  -3   54.81    9.05
   7 -34   3    7.82    4.99
   7 -34  -3   11.08    6.75
  34   7  -3   12.58    5.71
  34   5   3    9.73    4.58
   5 -34   3    9.31    5.06
  34   5  -3    6.18    5.74
   5 -34  -3    6.17    5.76
  -5  34   3    6.60    4.10
  34   3   3    2.67    3.91
  34   3  -3   19.75    6.62
   3 -34   3    4.29    4.54
  -3  34   3    2.12    3.89
  34   1   3    3.57    4.10
   1 -34   3    9.87    4.90
  34   1  -3    3.57    5.42
  -1  34   3    9.00    4.51
  34  -1   3   50.96    6.42
  34  -1  -3   34.43    7.26
   1  34   3   34.88    5.89
  -1 -34   3   40.06    6.42
  -3 -34   3   15.62    5.07
  34  -3  -3   25.73    6.68
   3  34   3    6.71    3.92
  34  -3   3   11.08    4.43
  34  -5  -3    3.74    5.37
  -5 -34   3   13.22    5.13
   5  34   3    6.32    3.98
  34  -5   3    0.05    4.15
  34  -7   3    5.70    4.31
   7  34   3    9.80    4.18
  34  -7  -3   32.75    7.25
  -7 -34   3   16.81    5.73
   9  34   3   24.06    5.19
  -9 -34   3   23.58    6.31
  34  -9   3   12.68    4.66
  34  -9  -3   26.76    7.07
  34 -11   3    0.52    4.82
  11  34   3   -1.90    3.65
 -11 -34   3    1.71    4.96
  13  34   3   29.27    5.71
  34 -13   3   13.78    5.47
 -13 -34   3   33.57    6.72
  34 -13  -3   23.24    6.01
  34 -15  -3   -1.00    4.02
  34 -15   3   -3.01    4.32
  15  34   3    3.02    4.16
 -15 -34   3   -2.08    4.84
  34 -17  -3    3.62    4.99
  34 -17   3    4.54    5.35
 -17 -34   3    5.57    5.71
  34 -19  -3   -0.78    4.25
 -19 -34   3   -0.44    5.91
  34 -19   3    3.06    4.84
 -21 -34   3    6.35    6.40
  34 -21   3    4.66    5.50
  34 -21  -3    3.63    4.97
  18 -35  -3    1.23    6.69
  18 -35   3    5.29    5.59
  16 -35  -3   16.45    7.48
  35  16   3    3.95    4.96
  16 -35   3    9.94    5.54
  14 -35  -3    6.26    6.29
  35  14   3   12.72    5.58
  35  12   3   18.44    5.88
  12 -35  -3   24.89    8.07
  35  12  -3   22.14    6.67
  10 -35  -3    7.60    6.09
  10 -35   3    8.84    5.06
  35  10  -3   11.36    6.21
  35   8  -3   -3.25    4.93
   8 -35  -3   -2.18    5.78
   8 -35   3   -0.54    4.61
  35   6  -3    5.04    5.67
   6 -35  -3    4.00    5.86
   6 -35   3    5.61    4.92
  35   4  -3    6.59    5.45
  35   4   3   -4.38    3.63
   4 -35   3    5.02    4.77
  35   2  -3    9.24    5.85
   2 -35   3    4.93    4.66
  35   2   3   -3.88    3.98
  -2  35   3   10.99    4.62
  35   0   3    0.64    3.74
   0  35   3   -3.22    3.68
  35   0  -3    2.43    5.50
   0 -35   3    7.44    4.84
   2  35   3   21.28    5.20
  35  -2  -3   16.76    6.33
  35  -2   3   17.75    4.98
  -2 -35   3   15.74    5.28
  -4 -35   3    0.84    4.54
   4  35   3    0.41    3.84
  35  -4  -3    8.20    5.54
  35  -4   3    4.37    4.17
  35  -6  -3    9.53    6.19
  35  -6   3    2.22    4.28
  -6 -35   3    2.56    4.20
   6  35   3    1.91    4.04
  35  -8   3   10.59    4.97
  35  -8  -3   11.45    6.46
   8  35   3   25.46    5.58
  -8 -35   3   28.40    6.43
 -10 -35   3   69.61    8.18
  10  35   3   64.45    7.30
  35 -10   3   60.44    7.24
 -12 -35   3    2.14    5.20
  35 -12   3   -0.51    4.82
  12  35   3    2.71    4.04
  14  35   3   13.37    5.44
  35 -14  -3   14.81    5.59
 -14 -35   3   15.86    6.22
  35 -14   3   13.97    5.80
  35 -16  -3    4.88    4.82
  35 -16   3    1.91    5.00
 -16 -35   3    1.11    5.41
 -18 -35   3    9.13    5.39
  35 -18   3   15.90    5.89
  35 -18  -3    9.75    5.88
  17 -36  -3    1.38    6.98
  36  15   3    6.40    5.66
  15 -36  -3   -4.95    5.84
  13 -36  -3   13.70    7.03
  36  13   3    9.49    5.29
  11 -36  -3   41.72    9.31
   9 -36   3   -4.92    4.49
  36   9  -3    7.64    6.07
   9 -36  -3  -17.15    5.31
   7 -36  -3    7.59    6.56
  36   7  -3    6.24    5.88
   7 -36   3    4.17    4.91
  36   5  -3   33.23    7.80
   5 -36   3   44.26    6.70
  36   3  -3   -0.06    5.37
   3 -36   3   -1.57    4.06
  36   1  -3   12.60    6.46
   1 -36   3    7.16    4.97
  -1  36   3    0.21    4.00
  36   1   3    3.86    4.29
   1  36   3   26.55    5.44
  36  -1  -3   26.37    7.14
  -1 -36   3   30.11    6.12
  36  -1   3   39.89    6.17
   3  36   3   14.60    5.04
  -3 -36   3   19.33    5.59
  36  -3  -3   22.37    7.05
  36  -3   3    9.52    4.47
  36  -5  -3   57.82    8.89
   5  36   3   40.94    6.26
  36  -5   3   48.57    6.71
  -5 -36   3   58.55    7.29
  36  -7  -3    0.11    5.72
  36  -7   3    2.76    4.81
  -7 -36   3    1.92    4.84
   7  36   3    7.00    4.34
  -9 -36   3   35.47    7.01
   9  36   3   29.25    6.06
  36  -9   3   24.16    6.03
 -11 -36   3    7.79    5.75
  36 -11   3   -1.06    4.63
  11  36   3    7.28    4.31
 -13 -36   3   22.27    6.05
  36 -13   3   13.48    5.50
  36 -15  -3    3.20    4.95
 -15 -36   3    1.31    5.08
  36 -15   3    6.05    5.24
  36 -17  -3   47.64    8.02
 -17 -36   3   43.68    7.82
  36 -17   3   29.32    6.80
  14 -37  -3    7.77    6.82
  12 -37  -3   14.30    7.91
  10 -37  -3   57.75    9.76
   8 -37  -3    6.84    6.45
   8 -37   3   -4.92    4.82
  37   6  -3    5.18    5.97
   6 -37  -3    4.12    6.92
   6 -37   3   -0.61    4.77
   4 -37   3    8.73    5.35
  37   4  -3   16.92    6.87
   2 -37   3   11.85    5.43
  37   2  -3   16.94    6.79
   0  37   3    1.07    4.03
   0 -37   3   -0.39    4.84
  37   0  -3   -5.06    5.16
  37   0   3   -4.96    3.81
  37  -2   3   18.26    5.44
  -2 -37   3   23.16    5.95
  37  -2  -3   32.21    7.76
   2  37   3   10.07    4.95
  37  -4  -3   20.10    7.41
   4  37   3   16.97    5.03
  37  -4   3   11.55    5.44
  -4 -37   3   19.77    5.47
   6  37   3   20.30    5.56
  37  -6   3   15.24    5.47
  -6 -37   3   14.77    6.27
  37  -6  -3   25.37    7.50
   8  37   3    0.88    4.20
  37  -8   3    1.87    4.93
  -8 -37   3    4.39    5.21
  37 -10   3   -4.32    4.73
 -10 -37   3   -3.75    5.31
 -12 -37   3   49.02    7.53
  37 -12   3   57.82    7.90
  37 -14   3    2.59    5.38
 -14 -37   3    4.00    5.76
  11 -38  -3   -0.11    6.97
   9 -38  -3   -2.69    6.75
   7 -38   3    8.24    5.53
   7 -38  -3    6.92    7.25
   5 -38   3    7.32    5.29
  38   3  -3   -3.01    5.67
   3 -38   3    0.75    4.73
  38   1  -3   59.81    9.55
   1 -38   3   55.70    7.41
  38  -1  -3    3.55    6.24
  -1 -38   3   -4.52    4.52
  38  -1   3   -0.34    4.67
  38  -3   3   -3.57    4.47
   3  38   3   -0.56    3.96
  -3 -38   3   -0.14    4.81
  38  -3  -3   -6.12    5.64
  -5 -38   3    9.81    6.06
  38  -5  -3   12.62    7.03
   5  38   3    7.22    4.66
  38  -5   3   10.43    5.08
  38  -7   3   32.66    6.66
   7  38   3   27.12    6.14
  -7 -38   3   29.98    7.10
  -9 -38   3   -1.48    4.97
  38  -9   3    0.16    5.26
  38 -11   3   -2.38    5.16
 -11 -38   3   -8.55    5.18
  38 -13   3    3.19    4.90
   8 -39  -3    3.92    7.01
   6 -39   3   65.26    7.99
   4 -39   3    3.37    5.35
   2 -39   3    4.17    5.19
   0 -39   3    5.10    5.01
  -2 -39   3   17.64    5.64
  39  -2  -3   24.03    8.16
  39  -2   3    6.29    5.29
   4  39   3    0.19    4.17
  -4 -39   3   -3.06    4.98
  39  -4  -3    2.42    6.53
  39  -4   3   -5.28    4.91
  -6 -39   3   21.90    6.29
  39  -6   3   11.69    5.63
  -8 -39   3   12.91    6.23
  39  -8   3   14.86    6.01
   3 -40   3    4.13    5.19
   1 -40   3    2.13    5.21
  -1 -40   3    1.13    5.05
  40  -3   3   23.63    6.22
  -3 -40   3   22.49    6.84
   0   0  -4   -0.05    1.31
   1  -1  -4   21.31    2.86
   1   1  -4   18.44    2.62
  -1   1  -4   19.66    2.54
  -1  -1  -4   17.89    2.57
   0   2  -4   30.46    3.03
   0  -2  -4   28.81    3.16
   2   0   4   30.45    2.96
   2   0  -4   34.77    3.44
   2   2   4   13.15    2.66
   2   2   4   10.02    2.31
  -2   2  -4    7.20    1.85
   2  -2  -4    7.90    2.31
   2   2  -4    8.49    2.09
   3   1   4    0.71    1.50
   1  -3   4    1.74    1.76
   3   1   4   -0.76    1.70
   1  -3  -4    2.41    1.72
  -1   3  -4    3.04    1.43
   3   1  -4    3.92    1.85
   3  -1   4 1167.42   28.84
   3  -1  -4 1197.28   31.84
   1   3   4 1155.46   29.59
   1   3  -4 1191.03   31.15
  -3   3  -4   74.57    4.26
   3   3   4   82.92    4.79
   3   3   4   81.89    5.08
   3  -3   4   84.68    5.17
   3  -3  -4   91.40    5.39
   3   3  -4   77.64    4.89
   2  -4   4    7.20    2.10
  -2   4  -4    8.49    1.82
   2  -4  -4   11.04    2.50
   4   2  -4    8.45    2.18
   4   2   4    9.62    2.26
  -4  -2   4   11.84    2.33
   0   4   4   18.22    2.90
   4   0   4   21.16    2.58
   4   0  -4   26.05    3.26
   0   4   4   23.77    3.34
   4   0   4   18.63    2.64
   0   4  -4   21.52    2.54
   0  -4   4   21.69    2.82
   2   4  -4  108.58    5.57
   4  -2   4   98.97    5.69
   2   4   4   95.80    5.68
   4  -2  -4  104.92    6.00
   2   4   4   96.08    5.40
   4  -2   4  101.92    5.06
   4  -2   4   98.49    4.72
  -4  -4   4  189.13    7.54
   4   4   4  189.14    7.99
   4  -4  -4  199.21    8.71
   4   4  -4  189.71    8.06
   4  -4   4  190.65    6.72
   4  -4   4  185.78    8.01
   3  -5   4   51.65    4.02
   3  -5  -4   50.45    4.49
  -5  -3   4   54.67    3.81
   5   3  -4   59.54    4.30
   5   3   4   47.16    3.84
  -3   5  -4   45.82    3.33
   5   1  -4  388.25   13.54
  -1   5  -4  409.39   12.52
   5   1   4  402.19   12.68
   1  -5   4  405.60   12.88
  -5  -1   4  410.73   12.04
  -1   5   4  403.71   12.97
   5  -1   4   31.10    3.74
   1   5  -4   34.01    3.15
   5  -1   4   30.30    2.93
  -1  -5   4   34.50    3.18
   1   5   4   31.39    3.38
   1   5   4   33.87    3.70
   5  -1  -4   31.71    3.59
   3   5   4  595.35   17.66
   5  -3   4  569.07   17.65
   5  -3  -4  585.32   18.31
   5  -3   4  566.77   15.28
   3   5  -4  592.89   17.45
   5  -3   4  588.05   16.30
  -3  -5   4  573.15   16.72
   5  -5   4  961.54   26.41
   5   5  -4  956.22   26.55
   5  -5  -4  947.78   27.31
   5  -5   4  966.78   24.67
   5   5   4  944.07   26.15
   5  -5   4  942.13   23.23
  -5  -5   4  988.93   25.02
  -6  -4   4  284.08    9.44
   4  -6   4  268.23    9.98
   6   4  -4  274.81   10.58
   6   4   4  299.21   10.25
  -4   6  -4  283.00    9.02
   4  -6  -4  262.60   10.95
  -6  -2   4  173.91    6.64
   2  -6  -4  173.13    8.11
  -2   6  -4  171.00    6.66
  -2   6   4  174.48    7.69
   2  -6   4  165.37    7.08
   6   2   4  169.91    7.02
   6   2  -4  169.81    7.89
  -6   0   4   30.42    2.75
   6   0  -4   28.65    3.48
   0   6   4   35.02    3.63
   0   6  -4   21.54    2.50
   0   6   4   28.24    3.76
   0  -6   4   24.51    2.86
   6   0   4   29.74    3.69
   6   0   4   27.09    2.78
  -2  -6   4  699.22   19.60
   6  -2   4  706.19   18.96
   2   6   4  698.47   20.65
  -2  -6   4  684.19   19.29
  -6   2   4  702.97   17.94
   6  -2   4  676.66   20.60
   2   6  -4  707.81   19.93
   6  -2  -4  699.37   21.10
   4   6  -4   79.55    4.97
   6  -4  -4   73.03    5.46
   6  -4   4   75.34    4.03
  -4  -6   4   76.04    4.33
   4   6   4   86.79    5.20
   6  -4   4   77.32    5.01
  -4  -6   4   70.43    4.84
   6  -6   4  128.07    5.25
   6   6   4  132.66    6.53
   6  -6   4  122.72    6.43
   6  -6  -4  125.53    7.13
   6   6  -4  140.49    6.87
  -6  -6   4  125.19    6.16
  -7  -5   4 1254.14   31.19
   5  -7   4 1221.86   29.34
   7   5   4 1242.88   32.84
   5  -7   4 1243.51   33.01
   5  -7  -4 1273.69   34.56
   7   5  -4 1280.94   33.84
  -7  -3   4  838.83   21.37
   3  -7  -4  816.84   24.15
   7   3   4  827.84   22.62
   7   3  -4  840.34   23.97
  -3   7   4  800.24   22.67
  -3   7  -4  831.14   21.76
   3  -7   4  800.11   22.63
   7   1   4  954.10   25.42
  -1   7   4  957.83   25.60
   7   1  -4  973.38   27.28
  -7  -1   4  971.37   24.10
   7   1   4 1014.39   27.72
   1  -7   4  951.44   25.72
  -1   7  -4  930.65   25.25
  -1   7   4  945.77   27.20
   1   7  -4  331.89   11.11
   1   7   4  327.98   11.37
  -7   1   4  337.45    9.88
  -1  -7   4  339.98   10.89
   7  -1  -4  327.32   12.29
   1   7   4  337.62   12.31
   7  -1   4  336.60   12.22
  -1  -7   4  347.99   11.75
   7  -1   4  337.95   10.58
  -3  -7   4  841.62   22.09
   3   7  -4  832.83   23.00
   7  -3   4  819.91   21.49
  -3  -7   4  816.17   22.43
   7  -3   4  825.68   23.74
  -7   3   4  823.44   20.36
   7  -3  -4  802.17   24.16
   3   7   4  813.38   23.55
   7  -5   4 2724.31   65.23
   5   7  -4 2713.64   67.56
   7  -5  -4 2797.69   69.01
   5   7   4 2713.90   67.54
  -5  -7   4 2793.98   64.76
  -5  -7   4 2704.61   66.20
   7  -5   4 2735.08   68.03
  -7   5   4 2737.02   62.40
   7  -7   4 2675.44   63.36
   7  -7   4 2668.83   66.28
   7   7   4 2634.63   65.86
  -7  -7   4 2706.07   63.04
   7  -7  -4 2671.82   67.60
   7   7  -4 2682.65   66.55
   6  -8  -4   29.47    4.06
   6  -8   4   27.76    3.39
  -8  -6   4   32.52    3.36
   8   6   4   37.09    3.65
   6  -8   4   27.44    2.50
   8   6  -4   39.22    3.94
   6  -8   4   34.23    2.45
   8   4   4   59.78    4.27
  -4   8  -4   54.20    3.34
  -8  -4   4   65.91    4.29
   4  -8   4   62.38    4.35
   8   4  -4   56.14    4.67
   4  -8  -4   54.86    5.07
  -2   8   4   95.91    6.10
   8   2   4  100.38    6.20
   8   2   4   91.34    5.07
  -2   8  -4  101.91    4.79
  -8  -2   4   83.88    4.47
  -2   8   4   80.47    6.08
   8   2  -4  122.56    6.57
   2  -8   4   92.48    4.99
   0   8   4   95.23    5.88
   0  -8   4   77.83    4.38
  -8   0   4   82.45    4.09
   0  -8   4   88.19    5.58
   8   0   4   84.95    5.65
   0   8  -4   88.51    4.64
   0   8   4   86.62    5.60
   8   0   4   86.32    4.58
   8   0  -4   84.50    5.67
   8  -2   4  239.25    9.78
  -2  -8   4  229.02    8.26
   8  -2  -4  242.88   10.16
   2   8   4  245.59    9.88
  -8   2   4  249.16    7.50
   8  -2   4  235.22    8.06
   2   8  -4  246.64    8.97
  -2  -8   4  230.44    9.36
  -4  -8   4  215.25    7.75
  -8   4   4  215.72    6.80
   8  -4  -4  218.77   10.00
   8  -4   4  224.00    9.24
  -4  -8   4  221.28    8.78
   4   8  -4  238.16    8.99
   4   8   4  232.70    9.45
   8  -4   4  230.19    7.54
   8  -6   4 1361.26   36.65
   8  -6  -4 1388.88   37.91
  -6  -8   4 1387.95   34.78
   6   8  -4 1442.58   36.83
   6   8   4 1353.65   36.54
  -6  -8   4 1393.92   34.61
   8  -6   4 1382.93   33.83
   8  -8   4  268.49   10.27
  -8  -8   4  288.35    9.98
   8   8   4  282.51   10.50
   8   8  -4  270.73   10.75
   8  -8   4  287.58    7.98
   8  -8  -4  293.00   11.21
  -8  -8   4  276.43    8.62
   8  -8  -4  277.52   11.80
   9   7   4   30.14    3.41
  -9  -7   4   32.59    3.42
   7  -9  -4   37.52    4.48
   9   7  -4   37.85    4.02
   7  -9   4   38.80    2.43
   7  -9   4   33.38    3.49
  -5   9  -4  416.69   11.61
   5  -9  -4  431.14   15.03
  -9  -5   4  409.48   12.34
   9   5  -4  407.88   14.26
   9   5   4  406.38   13.17
   5  -9   4  419.14   13.19
  -3   9  -4 1416.95   35.09
  -3   9   4 1437.85   38.36
  -3   9   4 1400.95   35.93
   9   3   4 1461.01   38.56
   9   3  -4 1406.68   37.82
  -9  -3   4 1389.82   34.05
   9   3   4 1380.37   35.85
   3  -9   4 1381.74   36.08
  -1   9   4  274.38   10.98
   9   1  -4  263.21   10.84
   9   1   4  267.34   10.99
  -9  -1   4  268.57    8.51
  -1   9   4  295.63   10.75
   1  -9   4  267.69    9.31
  -1   9  -4  285.00    9.27
   9   1   4  267.68    9.18
  -1  -9   4   12.67    2.23
   9  -1  -4    6.35    2.51
   9  -1   4    8.98    2.81
  -1  -9   4   15.99    3.33
   1   9   4   10.65    2.84
   1   9  -4   13.35    2.16
  -9   1   4   13.35    1.98
   9  -1   4   11.78    1.99
   9  -3   4 1102.48   30.28
   9  -3  -4 1116.42   31.01
  -3  -9   4 1068.81   27.90
   9  -3   4 1076.88   27.45
  -9   3   4 1081.16   25.93
   3   9   4 1098.61   30.11
  -3  -9   4 1096.94   28.74
   3   9  -4 1103.87   29.18
   5   9  -4 1101.91   29.56
   9  -5  -4 1038.04   30.87
   9  -5   4 1087.79   27.01
   5   9   4 1090.03   29.92
  -5  -9   4 1080.62   28.47
   9  -5   4 1079.34   29.92
  -5  -9   4 1133.15   27.72
   9  -7  -4  126.29    6.97
   9  -7   4  135.19    4.66
   7   9  -4  151.33    7.13
  -7  -9   4  142.44    6.80
  -7  -9   4  132.96    5.09
   9  -7   4  137.61    6.79
   9  -7  -4  130.52    7.72
   7   9   4  128.32    6.96
   9  -9  -4  269.88   10.96
   9  -9   4  262.02    9.97
  -9  -9   4  272.89    9.67
   9  -9  -4  248.71   11.24
   9   9   4  250.98   10.10
   9   9  -4  276.63   10.76
  10   8   4    8.43    2.60
   8 -10  -4   10.24    3.17
  10   8  -4   10.10    2.57
   8 -10  -4   17.93    3.36
   8 -10   4   14.81    2.82
 -10  -8   4    7.45    2.48
  10   6   4  217.66    8.52
   6 -10   4  212.44    8.40
 -10  -6   4  205.36    7.85
   6 -10   4  213.43    6.62
  10   6  -4  220.01    9.58
   6 -10  -4  226.32   10.25
   4 -10   4    2.44    1.91
  10   4   4    1.98    2.16
  -4  10   4    3.49    2.63
  -4  10  -4    4.09    1.26
  10   4   4    4.21    1.93
 -10  -4   4    0.79    1.93
  10   4  -4    3.29    1.91
  -4  10   4    1.91    1.99
  10   2   4   21.11    3.52
  -2  10  -4   27.74    2.51
  -2  10   4   26.66    3.78
  -2  10   4   32.26    4.23
 -10  -2   4   27.91    2.70
   2 -10   4   28.22    2.85
  10   2  -4   26.58    3.66
  10   2   4   29.67    2.98
  10   0   4    7.18    2.81
   0 -10   4    9.92    2.85
   0 -10   4   10.16    2.04
  10   0  -4    8.20    2.52
  10   0   4    9.96    1.99
 -10   0   4   10.53    1.93
   0  10   4    6.86    2.76
   0  10  -4   10.78    1.96
  10  -2   4   11.23    1.95
  10  -2  -4   13.73    3.09
  10  -2   4   14.00    3.12
  -2 -10   4   12.13    3.04
 -10   2   4   10.78    1.82
  -2 -10   4   11.60    2.08
   2  10  -4   13.66    2.25
   2  10   4    7.61    2.68
   4  10   4   18.44    3.49
  -4 -10   4   20.05    3.23
  10  -4   4   18.18    2.00
   4  10  -4   22.87    2.87
  10  -4   4   17.95    3.23
  -4 -10   4   20.49    2.37
 -10   4   4   16.59    1.83
[truncated: 359,285 more chars]
