# Supplementary material for: {N′-[(E)-1-(5-Chloro-2-oxidophen­yl)ethyl­idene]-4-meth­oxy­benzohydrazidato-κ3 O,N′,O′}(1H-imidazole-κN 3)nickel(II)
Source: IUCrdata. 2022 Mar 22;7(Pt 3):x220295. doi: 10.1107/S2414314622002954 (PMC9462012; doi:10.1107/S2414314622002954)
Supplement: Supplementary file 2 [file x-07-x220295-Isup2.hkl]

data_I                                                                          
_shelx_title ' 130710a_a.res in I4(1)/a'                                        
_shelx_refln_list_code          4                                               
_shelx_F_calc_maximum      673.68                                               
_exptl_crystal_F_000      3648.00                                               
_reflns_d_resolution_high  0.7376                                               
                                                                                
loop_                                                                           
 _space_group_symop_operation_xyz                                               
 'x, y, z'                                                                      
 '-x+1/2, -y, z+1/2'                                                            
 '-y+3/4, x+1/4, z+1/4'                                                         
 'y+3/4, -x+3/4, z+3/4'                                                         
 'x+1/2, y+1/2, z+1/2'                                                          
 '-x+1, -y+1/2, z+1'                                                            
 '-y+5/4, x+3/4, z+3/4'                                                         
 'y+5/4, -x+5/4, z+5/4'                                                         
 '-x, -y, -z'                                                                   
 'x-1/2, y, -z-1/2'                                                             
 'y-3/4, -x-1/4, -z-1/4'                                                        
 '-y-3/4, x-3/4, -z-3/4'                                                        
 '-x+1/2, -y+1/2, -z+1/2'                                                       
 'x, y+1/2, -z'                                                                 
 'y-1/4, -x+1/4, -z+1/4'                                                        
 '-y-1/4, x-1/4, -z-1/4'                                                        
                                                                                
_cell_length_a    30.8790                                                       
_cell_length_b    30.8790                                                       
_cell_length_c     8.0750                                                       
_cell_angle_alpha  90.000                                                       
_cell_angle_beta   90.000                                                       
_cell_angle_gamma  90.000                                                       
                                                                                
_shelx_F_squared_multiplier     1.000                                           
                                                                                
loop_                                                                           
 _refln_index_h                                                                 
 _refln_index_k                                                                 
 _refln_index_l                                                                 
 _refln_F_squared_calc                                                          
 _refln_F_squared_meas                                                          
 _refln_F_squared_sigma                                                         
 _refln_observed_status                                                         
   2   2   0     210443.27     165105.25      3899.53 o                         
  -2   4   0     453849.81     398862.81      7818.76 o                         
   2   4   0      77899.26      95687.09      1591.29 o                         
  -4   6   0     231388.73     239521.50      3221.70 o                         
   0   6   0      59405.39      66335.88      1111.83 o                         
   4   6   0      45960.13      36038.62       441.19 o                         
   6   6   0      57572.91      47381.64       577.19 o                         
  -2   8   0      34888.04      34845.54       429.33 o                         
   0   8   0        404.37        451.86        30.73 o                         
   2   8   0       3861.46       3263.14        66.33 o                         
   4   8   0     228840.50     216722.86      2505.82 o                         
   6   8   0       2793.07       3255.36        96.29 o                         
  -6  10   0      37556.44      34111.54       349.43 o                         
  -4  10   0        422.43        374.13        25.39 o                         
  -2  10   0      14275.36      14056.05       176.69 o                         
   0  10   0      60708.00      58106.14       627.62 o                         
   2  10   0       7665.84       6771.19       101.56 o                         
   4  10   0      14266.50      13241.58       220.87 o                         
   6  10   0       1680.75       2142.63        82.58 o                         
   8  10   0     179783.42     189610.41      2212.91 o                         
 -10  12   0      61354.80      57640.76       721.60 o                         
  -8  12   0      57007.63      62454.44       619.44 o                         
  -6  12   0      28390.80      26048.52       309.26 o                         
  -4  12   0      11894.23      12122.34       163.67 o                         
  -2  12   0       5266.73       5579.88        93.57 o                         
   2  12   0      13912.53      12196.67       184.51 o                         
   4  12   0      51969.23      52058.82       576.21 o                         
   6  12   0      59304.48      59688.75       734.77 o                         
   8  12   0      57649.44      56347.98       701.41 o                         
  12  12   0     153689.20     155867.41      1860.91 o                         
 -12  14   0      13735.01      16079.06       234.71 o                         
 -10  14   0      50974.16      55963.83       567.52 o                         
  -8  14   0     175067.22     179686.16      1889.81 o                         
  -6  14   0       4170.64       4484.44        88.74 o                         
  -4  14   0      75728.43      76075.84       825.71 o                         
  -2  14   0      24830.41      22988.57       280.76 o                         
   0  14   0       2869.75       2258.79        59.90 o                         
   2  14   0       4268.53       4644.42       109.42 o                         
   4  14   0        507.54        478.88        35.19 o                         
   6  14   0      25549.14      24731.29       342.15 o                         
   8  14   0       1281.34       1586.59        64.44 o                         
  10  14   0     128013.79     123560.34      1479.25 o                         
  12  14   0      18888.60      18096.73       277.51 o                         
  14  14   0      42522.48      41845.25       580.14 o                         
 -14  16   0      22531.57      22248.18       292.85 o                         
 -12  16   0       3059.91       3435.20        77.37 o                         
 -10  16   0      32130.60      33126.65       399.11 o                         
  -8  16   0      10259.37      10988.60       165.27 o                         
  -6  16   0      10209.60       9382.14       146.06 o                         
  -4  16   0      22239.68      22482.62       282.43 o                         
  -2  16   0      21954.64      22368.83       280.90 o                         
   0  16   0      48876.71      49036.48       555.27 o                         
   2  16   0      13467.69      14702.68       202.36 o                         
   4  16   0      38105.28      36329.70       428.97 o                         
   6  16   0       8067.92       7893.71       150.90 o                         
   8  16   0       1378.77       1590.59        74.30 o                         
  10  16   0      18308.88      18560.58       285.22 o                         
  12  16   0       2338.59       2394.67        88.08 o                         
  14  16   0      82482.23      78208.62      1140.04 o                         
  16  16   0       2785.85       2499.15       144.68 o                         
 -16  18   0      85441.14      84572.46      1534.74 o                         
 -14  18   0       5376.16       5766.24       165.83 o                         
 -12  18   0       3104.87       3216.09       103.81 o                         
 -10  18   0      76472.13      75014.29       834.67 o                         
  -8  18   0       2820.29       2470.19       116.80 o                         
  -6  18   0      13486.10      13196.90       192.16 o                         
  -4  18   0       4351.15       4212.90       150.51 o                         
  -2  18   0      32067.73      33546.49       402.98 o                         
   0  18   0       6457.94       6629.87       120.96 o                         
   2  18   0       5799.16       5464.42       108.85 o                         
   4  18   0       6048.42       6244.08       121.62 o                         
   6  18   0       3792.09       3514.28       100.76 o                         
   8  18   0      37148.68      36058.37       491.49 o                         
  10  18   0      16614.11      16607.41       269.29 o                         
  12  18   0      11446.04      11596.20       223.35 o                         
  14  18   0        303.21        345.59        61.02 o                         
  16  18   0      17548.60      17228.71       476.68 o                         
  18  18   0       8762.48       9554.04       298.16 o                         
 -18  20   0       6630.80       7040.15       261.42 o                         
 -16  20   0       1002.49        856.19       369.29 o                         
 -14  20   0        262.82        255.93        83.50 o                         
 -12  20   0       8659.34       8395.31       235.57 o                         
 -10  20   0      21667.23      20372.60       314.68 o                         
  -8  20   0       4223.55       4637.34       103.08 o                         
  -6  20   0      49321.99      49352.19       572.82 o                         
  -4  20   0      24281.24      25257.75       324.60 o                         
  -2  20   0      20071.67      19708.02       266.60 o                         
   0  20   0         96.41         72.49        32.55 o                         
   2  20   0      19670.46      19033.75       261.55 o                         
   4  20   0      29919.78      30345.90       381.61 o                         
   6  20   0       5919.62       5382.99       132.74 o                         
   8  20   0      11517.38      12300.24       244.83 o                         
  10  20   0      16674.17      16306.49       273.06 o                         
  12  20   0      25419.71      24142.96       454.08 o                         
  14  20   0       2841.42       3191.99       130.95 o                         
  16  20   0       4750.07       4667.26       198.40 o                         
  18  20   0       1547.11       1490.93       142.72 o                         
  20  20   0      29752.77      31984.96      1310.87 o                         
 -20  22   0       4759.83       5035.95       230.49 o                         
 -18  22   0      12313.95      13011.03       379.81 o                         
 -16  22   0        401.39        254.80       114.30 o                         
 -14  22   0      11844.57      10993.24       326.42 o                         
 -12  22   0       8526.97       8411.64       275.24 o                         
 -10  22   0         60.01         89.67        56.74 o                         
  -8  22   0       6341.73       6596.91       171.68 o                         
  -6  22   0       8390.33       8434.94       151.99 o                         
  -4  22   0      16973.06      17393.91       248.97 o                         
  -2  22   0       4724.49       4703.71       110.43 o                         
   0  22   0      53479.72      56169.46       652.32 o                         
   2  22   0       1557.44       1658.33        70.37 o                         
   4  22   0       8374.32       8468.40       156.64 o                         
   6  22   0       8643.32       8565.27       179.31 o                         
   8  22   0          1.05          7.75        42.23 o                         
  10  22   0       2492.40       2588.96       128.79 o                         
  12  22   0        117.80        147.76        60.29 o                         
  14  22   0      21738.36      22231.74       416.76 o                         
  16  22   0        867.77       1267.35       128.14 o                         
  18  22   0        317.62        355.81        98.24 o                         
  20  22   0        897.60        845.90       134.60 o                         
  22  22   0       3992.36       3482.66       548.35 o                         
 -22  24   0       5153.78       4767.10       277.93 o                         
 -20  24   0       4134.86       4523.34       239.96 o                         
 -18  24   0         16.30         32.05        94.29 o                         
 -16  24   0        802.08        861.08       131.63 o                         
 -14  24   0       3397.77       3628.91       215.60 o                         
 -12  24   0         78.27         80.04        82.66 o                         
 -10  24   0        240.03        229.68        87.09 o                         
  -8  24   0      33991.55      34393.11       573.11 o                         
  -6  24   0      14949.46      15168.29       232.40 o                         
  -4  24   0      60203.25      59534.11       692.73 o                         
  -2  24   0        865.64        832.14        59.48 o                         
   0  24   0      24351.23      26556.53       353.99 o                         
   2  24   0       5284.51       5468.71       128.42 o                         
   4  24   0      33485.61      34000.30       435.03 o                         
   6  24   0       7083.72       7512.53       172.31 o                         
   8  24   0       2568.11       2546.57       143.12 o                         
  10  24   0       8362.82       9118.67       229.39 o                         
  12  24   0       4624.29       4430.25       237.83 o                         
  14  24   0       2726.20       2382.93       162.87 o                         
  16  24   0        644.26        854.51       221.69 o                         
  18  24   0      37607.52      38795.34       820.27 o                         
  20  24   0        220.71        266.55       104.90 o                         
  22  24   0       2992.73       2866.39       199.00 o                         
  24  24   0        111.12        -98.56        98.56 o                         
 -24  26   0       3423.20       3500.12       234.05 o                         
 -22  26   0       2121.62       2069.92       189.45 o                         
 -20  26   0      11978.37      12793.10       455.97 o                         
 -18  26   0       1181.71       1252.46       158.94 o                         
 -16  26   0       2719.52       2509.25       186.76 o                         
 -14  26   0         90.04         61.28        95.03 o                         
 -12  26   0       1570.20       1217.57       255.60 o                         
 -10  26   0        966.12        865.92       126.04 o                         
  -8  26   0       3291.37       3132.07       151.61 o                         
  -6  26   0       1850.80       2550.80       246.55 o                         
  -4  26   0       5490.55       5679.39       153.05 o                         
  -2  26   0      25137.35      26015.99       355.35 o                         
   0  26   0       3423.56       3735.68       111.95 o                         
   2  26   0       1163.87        964.41        69.61 o                         
   4  26   0      16419.40      16471.05       412.76 o                         
   6  26   0        333.39        270.79        60.06 o                         
   8  26   0      13834.71      14451.95       494.21 o                         
  10  26   0         86.21        139.44        69.14 o                         
  12  26   0       2882.01       2676.98       136.76 o                         
  14  26   0      17128.88      16778.19       358.79 o                         
  16  26   0       2796.51       2954.99       186.57 o                         
  18  26   0        367.79        511.34       240.57 o                         
  20  26   0       2434.78       2104.46       471.20 o                         
  22  26   0       9103.76       9297.53       374.56 o                         
  24  26   0        371.13        421.44       124.04 o                         
  26  26   0        121.51         51.88       119.73 o                         
 -26  28   0         49.88        271.16       150.43 o                         
 -24  28   0       1565.66       1342.48       179.20 o                         
 -22  28   0        598.84        685.90       361.37 o                         
 -20  28   0       1821.83       2256.55       364.01 o                         
 -18  28   0       1998.04       1898.16       181.59 o                         
 -16  28   0      12373.22      12992.70       735.53 o                         
 -14  28   0          7.78        -64.50       102.89 o                         
 -12  28   0       4655.38       4814.66       240.37 o                         
 -10  28   0        865.27        649.62       129.76 o                         
  -8  28   0        398.79        358.34       112.81 o                         
  -6  28   0      19844.41      20377.32       403.99 o                         
  -4  28   0      21094.49      21729.93       423.91 o                         
  -2  28   0       9022.05       9186.95       205.71 o                         
   0  28   0       1248.91       1192.23        84.30 o                         
   2  28   0      25553.12      26552.98       413.45 o                         
   4  28   0        107.60         91.59        56.34 o                         
   6  28   0        204.41        200.03        70.27 o                         
   8  28   0       3376.97       3386.23       150.22 o                         
  10  28   0       1675.90       2020.39       140.12 o                         
  12  28   0        473.14        883.46       120.57 o                         
  14  28   0       1176.94       1376.47       149.10 o                         
  16  28   0       7039.59       6612.32       268.69 o                         
  18  28   0          3.36         65.42        97.18 o                         
  20  28   0         17.73        -33.66        99.88 o                         
  22  28   0        270.61        261.35       127.90 o                         
  24  28   0       7499.02       7742.31       326.29 o                         
  26  28   0        594.52        332.57       140.49 o                         
  28  28   0        699.09        504.29       232.25 o                         
 -28  30   0        514.55       1156.79       292.75 o                         
 -26  30   0        649.63        402.38       238.34 o                         
 -24  30   0        335.81        563.79       393.45 o                         
 -22  30   0        211.91        150.29       141.94 o                         
 -20  30   0        412.07        432.42       144.25 o                         
 -18  30   0       3165.62       2617.87       216.51 o                         
 -16  30   0       1019.87        929.51       195.30 o                         
 -14  30   0        180.40        168.37       119.49 o                         
 -12  30   0       9285.50      10152.17       358.88 o                         
 -10  30   0         36.53       -101.43       135.61 o                         
  -8  30   0        261.28         83.12       227.58 o                         
  -6  30   0       2482.78       2285.07       287.27 o                         
  -4  30   0       3525.91       3548.09       163.03 o                         
  -2  30   0       3549.09       3718.04       168.62 o                         
   0  30   0       1048.05       1002.18       103.27 o                         
   2  30   0       2922.61       2698.84       142.88 o                         
   4  30   0       3767.20       3801.09       140.00 o                         
   6  30   0      19087.60      19262.76       390.46 o                         
   8  30   0       1837.28       1292.60       115.37 o                         
  10  30   0       2187.51       2002.21       162.39 o                         
  12  30   0       4035.53       3791.69       173.07 o                         
  14  30   0       5865.24       6646.00       225.79 o                         
  16  30   0        205.09         62.79       149.22 o                         
  18  30   0        100.93         88.55       122.62 o                         
  20  30   0       3018.72       2678.70       208.27 o                         
  22  30   0        392.70        440.09       183.53 o                         
  24  30   0        561.18        682.01       157.11 o                         
  26  30   0         52.23        310.61       201.80 o                         
  28  30   0       2562.16       2228.71       326.45 o                         
 -26  32   0        728.77        584.69       261.48 o                         
 -24  32   0       2446.14       2461.77       331.32 o                         
 -22  32   0        690.17        612.07       163.73 o                         
 -20  32   0        749.83        876.45       228.60 o                         
 -18  32   0       2210.00       2374.06       246.26 o                         
 -16  32   0        608.96        428.28       141.92 o                         
 -14  32   0       9579.70      10045.19       539.01 o                         
 -12  32   0       1435.49       1323.46       178.06 o                         
 -10  32   0       1161.81       1466.06       191.65 o                         
  -8  32   0       4865.35       5384.63       272.46 o                         
  -6  32   0       1860.15       1911.40       272.45 o                         
  -4  32   0        921.91        765.11       147.57 o                         
  -2  32   0         37.70        -58.94        94.80 o                         
   0  32   0       2368.95       2588.27       183.01 o                         
   2  32   0        178.87        150.78        83.57 o                         
   4  32   0         20.18         61.64        96.39 o                         
   6  32   0       1149.35        913.21       106.85 o                         
   8  32   0      24679.44      26248.66       501.15 o                         
  10  32   0       3434.27       3903.95       224.53 o                         
  12  32   0        310.86        233.18        88.87 o                         
  14  32   0       3609.39       3649.37       223.80 o                         
  16  32   0          3.52        -64.98       103.60 o                         
  18  32   0       6013.00       6120.72       290.69 o                         
  20  32   0        205.81        394.40       130.68 o                         
  22  32   0       1738.15       1902.82       202.70 o                         
  24  32   0          6.17        153.89       194.90 o                         
  26  32   0        410.41        628.94       235.90 o                         
 -24  34   0        327.24        578.60       278.94 o                         
 -22  34   0          1.26         51.57       227.38 o                         
 -20  34   0       2177.44       2009.05       330.10 o                         
 -18  34   0       2920.55       3292.92       262.41 o                         
 -16  34   0          4.01        -58.02       140.75 o                         
 -14  34   0       2124.94       2048.59       259.25 o                         
 -12  34   0        164.96         61.88       132.21 o                         
 -10  34   0       6723.78       6525.16       316.78 o                         
  -8  34   0       3393.34       3791.55       254.50 o                         
  -6  34   0       4847.26       5073.08       275.66 o                         
  -4  34   0       2055.41       2782.54       314.27 o                         
  -2  34   0        164.46         10.96       174.59 o                         
   0  34   0        946.20        998.53       254.38 o                         
   2  34   0       1992.97       1783.70       231.44 o                         
   4  34   0      10111.37      10929.79       355.72 o                         
   6  34   0        571.17        543.85       130.10 o                         
   8  34   0         81.79        -42.74        81.19 o                         
  10  34   0        443.19        486.51       110.42 o                         
  12  34   0       7778.66       8255.86       346.73 o                         
  14  34   0        623.68        713.87       139.10 o                         
  16  34   0        101.99        273.96       126.18 o                         
  18  34   0       1961.11       1917.08       195.71 o                         
  20  34   0       1411.27       1738.06       200.80 o                         
  22  34   0        497.03        458.00       217.63 o                         
  24  34   0         86.37         37.35       198.14 o                         
 -20  36   0        285.47        632.60       277.73 o                         
 -18  36   0       1084.95       1722.39       316.30 o                         
 -16  36   0       6335.98       7059.11       357.27 o                         
 -14  36   0         83.67        115.59       156.49 o                         
 -12  36   0        926.89       1107.27       242.00 o                         
 -10  36   0         11.18        -31.88       143.59 o                         
  -8  36   0       3640.70       3886.30       271.43 o                         
  -6  36   0         70.44       -170.94       187.18 o                         
  -4  36   0        116.98         25.17       194.49 o                         
  -2  36   0       2800.47       3205.22       348.38 o                         
   2  36   0       1127.95       1088.57       222.91 o                         
   4  36   0       3226.00       3328.25       309.80 o                         
   6  36   0       4427.68       4010.67       323.40 o                         
   8  36   0        946.31        545.03       320.56 o                         
  10  36   0       1124.45       1045.04       163.45 o                         
  12  36   0         58.19         21.50       126.24 o                         
  14  36   0       1469.57       1510.14       175.52 o                         
  16  36   0       1149.76       1493.71       570.27 o                         
  18  36   0        185.79        291.71       217.63 o                         
  20  36   0         35.08         81.21       192.05 o                         
 -16  38   0        833.93        701.62       283.00 o                         
 -14  38   0       1471.56       1937.18       358.93 o                         
 -12  38   0       4635.37       4953.54       776.33 o                         
 -10  38   0        540.56        420.17       175.31 o                         
  -8  38   0        701.19        969.20       266.36 o                         
  -6  38   0          0.31       -197.74       197.74 o                         
  -4  38   0       4033.40       4999.88       435.27 o                         
   4  38   0       1760.28       2197.45       281.38 o                         
   6  38   0        129.63        336.19       206.26 o                         
   8  38   0          0.40        146.02       128.62 o                         
  10  38   0       5255.42       4734.73       319.75 o                         
  12  38   0        149.60        419.03       212.35 o                         
  14  38   0       2928.65       3334.87       245.21 o                         
  16  38   0        389.61        252.15       205.45 o                         
  -8  40   0        386.25        156.32       246.46 o                         
  -6  40   0         61.09       -223.72       223.72 o                         
   6  40   0        732.22        895.30       254.18 o                         
   8  40   0        196.23        306.55       218.04 o                         
   0   1   1     121297.17      94512.94       984.45 o                         
  -2   3   1      70377.17      88609.44      1210.44 o                         
  -3   4   1      35667.01      43620.78       535.24 o                         
  -1   4   1      63402.29      74792.00       900.90 o                         
  -4   5   1      21717.04      24497.35       257.49 o                         
  -2   5   1      46206.25      37008.49       343.51 o                         
   0   5   1      17306.86      20935.51       203.60 o                         
   4   5   1      58685.57      63402.24       679.27 o                         
  -5   6   1      11189.56       9103.76       124.97 o                         
  -3   6   1      28914.17      25557.95       230.33 o                         
  -1   6   1      15214.82      15958.53       162.46 o                         
   3   6   1      29026.90      30045.38       308.83 o                         
  -6   7   1       8891.00      10636.92       221.87 o                         
  -4   7   1      71253.68      64040.55       583.93 o                         
   2   7   1       4623.51       4428.29        65.21 o                         
   4   7   1      48850.24      52394.71       522.83 o                         
   6   7   1      13546.78      15841.02       166.52 o                         
  -7   8   1      11295.14       8978.63       102.55 o                         
  -5   8   1        531.18        474.98        19.73 o                         
  -3   8   1      34573.01      32534.35       258.57 o                         
  -1   8   1       9860.03      10331.52       107.80 o                         
   1   8   1      29503.02      29406.22       248.48 o                         
   3   8   1      19276.32      20445.05       205.55 o                         
   5   8   1      28672.95      32350.86       311.12 o                         
   7   8   1         27.15         19.87        14.43 o                         
  -8   9   1      27574.02      23118.53       216.70 o                         
  -6   9   1      27370.77      31163.09       284.84 o                         
  -4   9   1      31614.26      28269.05       243.05 o                         
  -2   9   1         70.27         21.98        12.88 o                         
   2   9   1       1708.03       1440.59        31.02 o                         
   6   9   1      18184.59      19950.47       223.11 o                         
   8   9   1      80898.80      75883.70       749.71 o                         
  -9  10   1       5621.85       4566.36        65.75 o                         
  -7  10   1      53157.58      53975.56       473.81 o                         
  -5  10   1       3787.42       3083.03        46.25 o                         
  -3  10   1       9222.23       9258.95        91.28 o                         
  -1  10   1       5448.70       5433.39        62.12 o                         
   1  10   1       3357.14       3862.81        62.14 o                         
   3  10   1      19799.74      20864.45       198.76 o                         
   5  10   1      39842.15      38814.80       372.10 o                         
   7  10   1      81324.45      76542.03       702.16 o                         
   9  10   1       2548.55       2356.10        52.67 o                         
 -10  11   1        322.39        212.50        29.95 o                         
  -6  11   1      45939.35      48756.66       384.25 o                         
  -4  11   1         87.07         59.00        13.77 o                         
  -2  11   1       2286.37       2280.32        38.51 o                         
   0  11   1      36559.30      34733.05       293.67 o                         
   2  11   1      93047.98      92421.29       697.76 o                         
   4  11   1       7701.19       7272.36        95.52 o                         
   6  11   1        451.27        559.10        28.81 o                         
   8  11   1       1479.02       1379.51        45.55 o                         
  10  11   1        507.93        699.56        34.35 o                         
 -11  12   1      55222.17      56834.72       467.90 o                         
  -9  12   1       2247.16       1710.54        40.46 o                         
  -7  12   1       4233.10       3977.59        54.39 o                         
  -5  12   1       5053.12       5407.59        63.82 o                         
  -3  12   1      57816.39      56635.28       440.32 o                         
  -1  12   1       5988.38       6797.38        76.14 o                         
   1  12   1       2325.13       2583.08        43.04 o                         
   3  12   1       9697.15      11351.53       116.58 o                         
   5  12   1       1805.64       1804.61        46.65 o                         
   7  12   1     136396.81     134049.14      1204.09 o                         
   9  12   1      38524.67      41569.11       406.67 o                         
  11  12   1      47763.53      47892.22       465.29 o                         
 -12  13   1       1312.08       1138.76        39.88 o                         
 -10  13   1      15034.31      16175.79       162.46 o                         
  -8  13   1      71866.32      68766.72       507.08 o                         
  -6  13   1        313.64        304.17        19.35 o                         
  -4  13   1       2256.39       2640.49        44.54 o                         
   0  13   1        173.60        154.05        16.98 o                         
   2  13   1      28012.05      27036.55       240.93 o                         
   4  13   1       2314.65       2110.57        43.97 o                         
   6  13   1      51167.07      51091.77       487.70 o                         
   8  13   1       4366.34       5568.25        88.86 o                         
  10  13   1      10262.42       9602.98       129.16 o                         
  12  13   1      10675.82      11612.26       150.89 o                         
 -13  14   1         14.92         90.67        29.86 o                         
 -11  14   1      17981.23      17130.78       172.94 o                         
  -9  14   1      29115.35      28303.82       232.10 o                         
  -7  14   1        458.49        372.15        24.59 o                         
  -5  14   1       3860.42       3497.29        53.62 o                         
  -1  14   1      34746.05      35336.79       290.35 o                         
   1  14   1        489.26        465.87        23.28 o                         
   3  14   1      28593.87      26877.46       242.53 o                         
   5  14   1       2289.48       2315.64        64.46 o                         
   7  14   1       4492.66       5298.14        87.19 o                         
   9  14   1      10768.40      11425.14       146.46 o                         
  11  14   1      24892.62      22971.06       280.48 o                         
  13  14   1       3787.96       3296.88        74.75 o                         
 -14  15   1      10366.30      10317.73       150.00 o                         
 -12  15   1       4376.33       3382.40        70.69 o                         
 -10  15   1       5768.54       5879.33        75.86 o                         
  -8  15   1      28799.45      28729.15       234.31 o                         
  -6  15   1      15507.70      16219.02       153.35 o                         
  -4  15   1        495.03        398.72        27.80 o                         
  -2  15   1         56.60         35.28        15.32 o                         
   0  15   1        456.80        435.24        23.88 o                         
   2  15   1       1430.01       1559.51        37.84 o                         
   4  15   1      70824.63      74069.11       643.53 o                         
   6  15   1       1894.60       1809.53        44.42 o                         
   8  15   1       3910.69       4260.90        80.11 o                         
  10  15   1      33567.13      34582.44       355.21 o                         
  12  15   1       2598.16       2564.46        66.27 o                         
  14  15   1        461.71        565.61        51.75 o                         
 -15  16   1        342.23        332.36        40.29 o                         
 -13  16   1      10181.94      10106.61       174.47 o                         
 -11  16   1       8311.44       8504.19       122.97 o                         
  -9  16   1       4875.77       4835.20        71.36 o                         
  -7  16   1         42.13         64.07        19.56 o                         
  -5  16   1      52716.54      53280.26       425.26 o                         
  -3  16   1        195.17        293.71        28.85 o                         
  -1  16   1       2250.82       2029.68        43.92 o                         
   1  16   1       1060.43        993.11        32.52 o                         
   3  16   1      34330.95      33582.20       283.69 o                         
   5  16   1      48746.83      51344.32       435.05 o                         
   7  16   1       1360.53       1579.94        47.48 o                         
   9  16   1       3859.82       3910.50        79.69 o                         
  11  16   1         98.76        164.35        30.76 o                         
  13  16   1      21962.55      22882.95       286.65 o                         
  15  16   1      10610.42      10658.71       171.04 o                         
 -16  17   1      13461.16      12792.71       196.47 o                         
 -14  17   1       4683.47       4878.69       123.06 o                         
 -12  17   1       5513.71       4912.48        91.09 o                         
 -10  17   1       1535.06       1525.59        48.05 o                         
  -8  17   1        180.78        104.30        20.86 o                         
  -6  17   1       1425.05       1335.62        37.72 o                         
  -4  17   1      19268.09      18051.22       170.73 o                         
  -2  17   1      17291.05      17105.58       172.12 o                         
   0  17   1       2018.08       2088.00        59.17 o                         
   2  17   1       1259.14       1344.36        39.85 o                         
   4  17   1       2900.93       2732.20        61.19 o                         
   6  17   1        206.64        148.80        23.96 o                         
   8  17   1      25115.84      23546.71       260.68 o                         
  10  17   1      14098.94      13166.27       170.79 o                         
  12  17   1        733.83        664.06        49.96 o                         
  14  17   1       8180.39       8648.13       150.82 o                         
  16  17   1       4595.39       4624.67       110.00 o                         
 -17  18   1       1205.02       1098.50        66.49 o                         
 -15  18   1        229.62        249.95        53.23 o                         
 -13  18   1      19569.00      19344.24       219.87 o                         
 -11  18   1         64.34        138.07        35.49 o                         
  -9  18   1       7737.46       7451.41       110.36 o                         
  -7  18   1       3201.96       2975.10        55.90 o                         
  -5  18   1       2189.13       2001.68        57.26 o                         
  -3  18   1       2079.05       2142.43        47.89 o                         
  -1  18   1        766.79        861.19        33.55 o                         
   1  18   1      34803.18      34273.11       292.79 o                         
   3  18   1      29680.65      29886.12       261.89 o                         
   5  18   1       2856.89       3086.44        61.64 o                         
   7  18   1      11625.91      11860.70       160.90 o                         
   9  18   1       9819.44       8838.38       132.73 o                         
  11  18   1        667.26        562.05        47.35 o                         
  13  18   1        433.46        316.80        46.06 o                         
  15  18   1         71.86         56.44        39.87 o                         
  17  18   1      14955.09      14956.51       222.56 o                         
 -18  19   1       1061.30       1186.28        97.04 o                         
 -16  19   1         27.40         61.18        42.44 o                         
 -14  19   1       8898.85       9086.98       146.01 o                         
 -12  19   1      10066.41       9790.55       158.55 o                         
 -10  19   1        646.17        637.89        45.75 o                         
  -8  19   1       2322.10       2436.78        63.12 o                         
  -6  19   1         70.48         82.68        23.97 o                         
  -4  19   1       2172.23       2304.10        51.00 o                         
  -2  19   1       6648.85       7100.68        97.19 o                         
   0  19   1       6438.30       5962.05        84.13 o                         
   2  19   1      12542.11      13285.08       140.77 o                         
   4  19   1          1.94         56.06        23.18 o                         
   6  19   1        495.19        605.40        40.99 o                         
   8  19   1       5527.87       5439.56        93.87 o                         
  10  19   1       2039.53       2147.39        66.37 o                         
  12  19   1       6472.95       6632.08       171.17 o                         
  14  19   1       3382.30       3042.99        98.87 o                         
  16  19   1       7093.84       7116.49       142.69 o                         
  18  19   1        561.66        478.45        62.24 o                         
 -19  20   1         12.95         57.98        70.09 o                         
 -17  20   1       2123.65       2050.16       116.18 o                         
 -15  20   1        904.93        997.96        64.66 o                         
 -13  20   1      14619.17      14520.42       217.87 o                         
 -11  20   1       2733.38       2864.51        79.87 o                         
  -9  20   1         12.29         43.59        31.25 o                         
  -7  20   1       8692.31       8782.72       131.08 o                         
  -5  20   1         83.93         88.35        23.03 o                         
  -3  20   1       2167.97       2032.22        50.12 o                         
  -1  20   1      20971.68      21495.62       202.82 o                         
   1  20   1      17077.08      17173.66       171.92 o                         
   3  20   1       3311.23       3325.60        81.15 o                         
   5  20   1        387.87        414.11        41.12 o                         
   7  20   1       2220.64       2368.82        68.56 o                         
   9  20   1       2676.30       2972.33        77.93 o                         
  11  20   1      24109.70      25133.77       327.64 o                         
  13  20   1         25.14        -35.74        35.74 o                         
  15  20   1       3635.71       3725.67       105.29 o                         
  17  20   1        138.90        157.74        53.32 o                         
  19  20   1       4437.86       4483.96       220.18 o                         
 -20  21   1       8206.40       8484.23       302.35 o                         
 -18  21   1        133.51        139.52        66.32 o                         
 -16  21   1       2606.70       2729.29       105.52 o                         
 -14  21   1        835.59        936.71        64.19 o                         
 -12  21   1       3680.38       3960.10       123.50 o                         
 -10  21   1       2431.48       2454.34        78.15 o                         
  -8  21   1       6496.09       6310.89       115.35 o                         
  -6  21   1      12426.49      12328.69       157.02 o                         
  -4  21   1      26722.49      26433.83       241.72 o                         
  -2  21   1       5480.39       5250.46        81.12 o                         
   0  21   1      19537.55      19112.62       188.76 o                         
   2  21   1      14477.94      14944.30       158.34 o                         
   4  21   1       2084.56       2151.13        92.29 o                         
   6  21   1      15857.50      14471.28       175.48 o                         
   8  21   1      13427.73      13575.24       170.17 o                         
  10  21   1       2969.72       2873.72       115.00 o                         
  12  21   1         25.61        -43.85        43.85 o                         
  14  21   1       5419.09       5174.36       149.47 o                         
  16  21   1          1.71        -46.41        46.41 o                         
  18  21   1       3005.83       2912.85       111.59 o                         
  20  21   1       3708.76       3885.51       201.84 o                         
 -21  22   1       1457.93       1352.06       105.23 o                         
 -19  22   1         42.88         23.90        64.94 o                         
 -17  22   1      15137.73      15658.44       298.93 o                         
 -15  22   1        264.32        310.29        58.00 o                         
 -13  22   1         52.75         23.68        46.33 o                         
 -11  22   1       3361.88       3714.11       171.63 o                         
  -9  22   1       4706.47       4397.83        99.52 o                         
  -7  22   1      28913.16      27972.36       291.34 o                         
  -5  22   1       3588.92       3650.24        81.08 o                         
  -3  22   1       3221.33       3037.68        75.87 o                         
  -1  22   1       1609.24       1518.87        57.87 o                         
   1  22   1      18826.28      18611.55       187.72 o                         
   3  22   1        298.31        303.14        37.02 o                         
   5  22   1       8556.30       8327.21       123.94 o                         
   7  22   1      10908.30      10812.50       148.34 o                         
   9  22   1       3305.72       3354.58        87.61 o                         
  11  22   1         60.22        100.92        40.79 o                         
  13  22   1        299.01        259.34        49.63 o                         
  15  22   1       8461.76       8423.04       177.92 o                         
  17  22   1         60.44        109.87        55.82 o                         
  19  22   1        246.59        140.14        66.87 o                         
  21  22   1        680.75        647.93        86.27 o                         
 -22  23   1       8113.25       8293.99       222.36 o                         
 -20  23   1       3296.22       3263.59       142.35 o                         
 -18  23   1          5.79         -4.71        61.46 o                         
 -16  23   1         21.36        -50.13        58.71 o                         
 -14  23   1       2755.74       2765.41       107.51 o                         
 -12  23   1       3273.36       2890.01       106.17 o                         
 -10  23   1        245.55        118.37        44.60 o                         
  -8  23   1      16682.63      16826.63       219.14 o                         
  -6  23   1       2170.04       2301.11        68.45 o                         
  -4  23   1       3467.68       3410.32        80.43 o                         
  -2  23   1        787.12        920.31        42.26 o                         
   0  23   1      23762.55      23315.57       225.13 o                         
   2  23   1       6909.47       6654.74        98.66 o                         
   4  23   1       8747.87       8679.38       129.01 o                         
   6  23   1       5545.79       5384.77       100.25 o                         
   8  23   1        138.66        206.87        39.56 o                         
  10  23   1       5458.16       5177.04       119.85 o                         
  12  23   1        981.95       1028.26       106.01 o                         
  14  23   1       2129.94       2116.46       134.90 o                         
  16  23   1         32.66         27.82        50.00 o                         
  18  23   1       5459.33       5570.35       152.54 o                         
  20  23   1       1773.18       1608.61       110.66 o                         
  22  23   1        133.62        116.52        82.22 o                         
 -23  24   1       4099.47       4082.98       165.94 o                         
 -21  24   1        188.90        151.61        79.34 o                         
 -19  24   1        909.09        796.19        92.13 o                         
 -17  24   1         36.19         15.23        62.72 o                         
 -15  24   1        826.73        916.45        91.64 o                         
 -13  24   1       2606.63       2472.76       102.81 o                         
 -11  24   1        381.52        278.70        59.01 o                         
  -9  24   1         59.98         62.45        39.35 o                         
  -7  24   1       7204.09       7504.53       133.40 o                         
  -5  24   1      27823.02      28204.18       298.14 o                         
  -3  24   1      20951.68      20527.49       219.07 o                         
  -1  24   1       2775.84       2745.65        73.40 o                         
   1  24   1        707.20        783.50        42.55 o                         
   3  24   1        421.53        479.31        40.33 o                         
   5  24   1        911.45        989.40        50.89 o                         
   7  24   1       4392.04       4668.69       106.51 o                         
   9  24   1         90.36         37.46        36.95 o                         
  11  24   1        545.33        451.67        56.82 o                         
  13  24   1       2120.86       2147.81        98.96 o                         
  15  24   1       1437.39       1692.35        93.03 o                         
  17  24   1       5800.94       6182.56       158.74 o                         
  19  24   1       9233.18       9620.96       271.94 o                         
  21  24   1        508.33        661.35       109.10 o                         
  23  24   1        201.66        143.74        94.88 o                         
 -24  25   1         32.51        -26.17        74.98 o                         
 -22  25   1       4206.73       3999.77       308.85 o                         
 -20  25   1       2523.23       2389.44       133.56 o                         
 -18  25   1       1118.13       1198.78       106.51 o                         
 -16  25   1       1965.97       1988.10       118.18 o                         
 -14  25   1       1836.03       1738.64       112.33 o                         
 -12  25   1       4759.11       4717.82       136.44 o                         
 -10  25   1       3461.91       3683.78       121.41 o                         
  -8  25   1        612.73        567.36        52.06 o                         
  -6  25   1       2683.40       2849.24        85.87 o                         
  -4  25   1      15023.55      14955.47       190.38 o                         
  -2  25   1      10909.10      10768.16       143.75 o                         
   0  25   1       2709.20       2710.03        66.51 o                         
   2  25   1        396.85        356.82        39.70 o                         
   4  25   1       8106.05       8180.40       128.72 o                         
   6  25   1        560.51        526.24        50.19 o                         
   8  25   1        118.34        112.53        44.42 o                         
  10  25   1        353.16        416.50        59.92 o                         
  12  25   1       3069.84       3026.18       100.99 o                         
  14  25   1        771.17        657.99        71.22 o                         
  16  25   1         81.20         69.19        56.39 o                         
  18  25   1       2717.52       2970.29       162.59 o                         
  20  25   1       2619.24       2831.90       138.63 o                         
  22  25   1       1543.08       1475.20       118.45 o                         
  24  25   1       2660.27       2582.45       147.39 o                         
 -25  26   1       2008.65       1845.66       172.01 o                         
 -23  26   1       1431.85       1663.35       126.45 o                         
 -21  26   1        352.09        412.14       102.04 o                         
 -19  26   1       9462.94       9488.77       396.94 o                         
 -17  26   1        203.76        183.21        77.41 o                         
 -15  26   1       2867.78       2984.64       139.30 o                         
 -13  26   1       1828.33       1869.47       119.76 o                         
 -11  26   1       1404.01       1540.74        92.50 o                         
  -9  26   1       9679.02      10619.02       208.62 o                         
  -7  26   1         50.58         30.13        41.15 o                         
  -5  26   1          1.96         49.99        41.97 o                         
  -3  26   1      21043.31      21075.08       244.77 o                         
  -1  26   1      16378.50      16700.40       233.81 o                         
   1  26   1        547.80        550.78        44.37 o                         
   3  26   1       6030.92       5803.23       103.96 o                         
   5  26   1        445.73        414.75        48.07 o                         
   7  26   1      16634.73      16328.67       222.15 o                         
   9  26   1       6534.69       6667.54       131.81 o                         
  11  26   1       6256.10       6961.98       150.51 o                         
  13  26   1        647.39        680.92        72.13 o                         
  15  26   1         76.35         -0.14        56.18 o                         
  17  26   1        362.34        397.57        69.96 o                         
  19  26   1        307.14        305.82        79.92 o                         
  21  26   1       8628.53       9078.18       235.34 o                         
  23  26   1       1526.86       1358.28       147.04 o                         
  25  26   1        156.19        182.70        85.18 o                         
 -26  27   1         48.67        116.98        88.36 o                         
 -24  27   1       2088.72       2099.22       143.40 o                         
 -22  27   1          6.64         20.42        83.84 o                         
 -20  27   1          0.21         -0.22        78.53 o                         
 -18  27   1       4079.04       4288.26       171.31 o                         
 -16  27   1       5185.03       5352.75       182.57 o                         
 -14  27   1         59.18         69.62        69.27 o                         
 -12  27   1        850.02        783.33        91.72 o                         
 -10  27   1       1021.03       1162.05        86.15 o                         
  -8  27   1      10197.63      10159.27       206.31 o                         
  -6  27   1       9908.66       9962.95       165.18 o                         
  -4  27   1       2459.91       2435.04        96.74 o                         
  -2  27   1      15190.42      15028.76       196.32 o                         
   0  27   1       2337.32       2296.77        75.24 o                         
   2  27   1      10704.64      10884.45       149.89 o                         
   4  27   1       7089.53       7061.50       125.25 o                         
   6  27   1        811.61        978.68        62.14 o                         
   8  27   1         75.28        154.52        45.93 o                         
  10  27   1       2116.86       2160.44        91.96 o                         
  12  27   1         16.97         31.47        53.01 o                         
  14  27   1        902.29        942.98        83.39 o                         
  16  27   1       4210.37       4336.02       143.41 o                         
  18  27   1       1774.85       1918.56       108.76 o                         
  20  27   1        461.42        630.15        92.35 o                         
  22  27   1       2274.23       2175.16       135.29 o                         
  24  27   1       1349.36       1360.37       122.43 o                         
  26  27   1        301.41        484.80       105.19 o                         
 -27  28   1        520.71        967.42       179.57 o                         
 -25  28   1       1286.28       1438.51       134.09 o                         
 -23  28   1          0.14         33.31        85.88 o                         
 -21  28   1        729.41        777.54       120.03 o                         
 -19  28   1        514.54        491.19        99.08 o                         
 -17  28   1       3708.09       4049.96       169.27 o                         
 -15  28   1         68.01         38.76        77.85 o                         
 -13  28   1        670.60        592.86        92.10 o                         
 -11  28   1       6121.72       6294.08       190.13 o                         
  -9  28   1       5707.67       5942.74       158.54 o                         
  -7  28   1       5431.92       5445.00       206.94 o                         
  -5  28   1       3249.65       3139.13       114.12 o                         
  -3  28   1        560.16        538.91        57.50 o                         
  -1  28   1       1281.90       1280.55        68.64 o                         
   1  28   1        962.83        938.54        58.49 o                         
   3  28   1       3987.94       3829.96       105.58 o                         
   5  28   1         30.44        -11.62        39.68 o                         
   7  28   1       1087.92       1125.47        67.21 o                         
   9  28   1       1693.84       1608.88       114.52 o                         
  11  28   1       3853.53       4191.67       221.47 o                         
  13  28   1       2268.39       2608.90       113.94 o                         
  15  28   1        305.20        233.62        67.75 o                         
  17  28   1       4410.24       4484.63       152.91 o                         
  19  28   1        219.04        298.58        99.32 o                         
  21  28   1        314.90        388.56       120.43 o                         
  23  28   1       2083.29       2403.88       145.04 o                         
  25  28   1       4122.59       4237.25       231.73 o                         
  27  28   1          2.54         -1.98       109.15 o                         
 -28  29   1        174.48        289.49       142.52 o                         
 -26  29   1        335.66        299.74       152.10 o                         
 -24  29   1        476.66        511.73       106.50 o                         
 -22  29   1       2206.83       2258.15       150.57 o                         
 -20  29   1        252.01        218.34        93.21 o                         
 -18  29   1        714.17        607.41       102.67 o                         
 -16  29   1       2058.60       2153.78       137.06 o                         
 -14  29   1          3.18        -23.66        78.34 o                         
 -12  29   1       2996.99       3004.87       145.33 o                         
 -10  29   1       1412.06       1743.99       117.96 o                         
  -8  29   1        442.06        416.00        75.68 o                         
  -6  29   1        163.70        185.24        66.23 o                         
  -4  29   1       4030.86       4202.55       115.13 o                         
  -2  29   1       1540.37       1524.79        81.79 o                         
   0  29   1          3.53        -32.84        44.62 o                         
   2  29   1       3094.86       3031.71       104.77 o                         
   4  29   1       1827.55       1908.68       114.65 o                         
   6  29   1        226.17        170.33        49.40 o                         
   8  29   1         10.72        -24.97        45.83 o                         
  10  29   1       4651.48       4555.37       193.24 o                         
  12  29   1        241.45        244.06        64.46 o                         
  14  29   1         36.19         70.11        64.53 o                         
  16  29   1        218.50        176.58        68.90 o                         
  18  29   1         17.71          1.43        65.00 o                         
  20  29   1       4230.36       4349.63       176.23 o                         
  22  29   1       1270.05       1338.04       123.36 o                         
  24  29   1        940.90       1030.95       117.58 o                         
  26  29   1        948.45       1040.03       148.23 o                         
  28  29   1        500.25        401.88       153.03 o                         
 -27  30   1       1488.47       1503.01       213.18 o                         
 -25  30   1        663.61        632.68       171.65 o                         
 -23  30   1        492.15        416.78       123.83 o                         
 -21  30   1       1139.48       1093.66       139.84 o                         
 -19  30   1        923.54        665.51       110.80 o                         
 -17  30   1       2629.56       2849.77       155.40 o                         
 -15  30   1          7.29         77.09        85.06 o                         
 -13  30   1       3979.41       4373.00       195.15 o                         
 -11  30   1        310.97        385.70        89.77 o                         
  -9  30   1       2112.99       2208.37       137.25 o                         
  -7  30   1       2566.25       2474.87       118.88 o                         
  -5  30   1       6560.32       6801.45       175.56 o                         
  -3  30   1       1921.33       2156.98       123.77 o                         
  -1  30   1         61.37        -11.91        53.36 o                         
   1  30   1       2469.31       2332.72       134.79 o                         
   3  30   1        240.11        314.18        59.03 o                         
   5  30   1       9287.46       9303.06       179.42 o                         
   7  30   1        637.09        662.71        76.33 o                         
   9  30   1       1761.33       1795.61       156.51 o                         
  11  30   1        164.90        153.81        61.96 o                         
  13  30   1        145.13        212.16        66.87 o                         
  15  30   1       2163.42       1988.93       112.92 o                         
  17  30   1       2111.88       2145.30       116.27 o                         
  19  30   1       1861.70       2052.07       131.67 o                         
  21  30   1          3.76         20.67        82.63 o                         
  23  30   1         77.80        168.22        86.12 o                         
  25  30   1        121.52        295.23       111.23 o                         
  27  30   1        927.90       1113.48       191.19 o                         
 -26  31   1         93.26        -45.46       147.88 o                         
 -24  31   1        335.93        233.46       265.75 o                         
 -22  31   1        357.61        268.03       105.65 o                         
 -20  31   1        551.51        714.65       164.74 o                         
 -18  31   1       2094.68       2219.74       185.14 o                         
 -16  31   1          1.96         62.99        88.42 o                         
 -14  31   1       1824.60       1891.44       150.56 o                         
 -12  31   1       3478.20       3813.54       217.46 o                         
 -10  31   1         11.16         22.36        81.93 o                         
  -8  31   1       5416.62       5736.12       192.98 o                         
  -6  31   1       7314.36       7638.84       191.25 o                         
  -4  31   1        212.16        248.46        79.63 o                         
  -2  31   1       2336.76       2533.20       116.59 o                         
   0  31   1       2038.22       2087.23       128.36 o                         
   2  31   1        871.38        815.59        80.48 o                         
   4  31   1        329.61        282.68        61.35 o                         
   6  31   1       3276.10       3435.48       116.10 o                         
   8  31   1       5018.66       4971.01       151.71 o                         
  10  31   1       2845.45       2895.70       121.55 o                         
  12  31   1       2004.99       2025.75       116.36 o                         
  14  31   1       3613.18       3853.97       143.03 o                         
  16  31   1        138.81        189.57        75.51 o                         
  18  31   1        963.09       1149.49       102.75 o                         
  20  31   1        803.15        760.12       105.34 o                         
  22  31   1       2435.97       2739.66       212.68 o                         
  24  31   1         90.96        378.03       116.36 o                         
  26  31   1        124.94        228.21       139.18 o                         
 -25  32   1        405.54        249.99       168.73 o                         
 -23  32   1        301.10        359.98       171.33 o                         
 -21  32   1       1034.51       1071.56       131.36 o                         
 -19  32   1         83.69        178.38       102.39 o                         
 -17  32   1        354.69        744.78       115.64 o                         
 -15  32   1        441.40        684.88       109.48 o                         
 -13  32   1       3982.57       3996.19       185.08 o                         
 -11  32   1        196.13         31.55        90.54 o                         
  -9  32   1        230.91        226.99        92.82 o                         
  -7  32   1        270.63        231.13        92.79 o                         
  -5  32   1       1090.01       1052.26       107.69 o                         
  -3  32   1        674.54        732.96       174.59 o                         
  -1  32   1        719.06        623.17        84.53 o                         
   1  32   1       2499.71       2432.70       111.47 o                         
   3  32   1        965.81        927.99        85.08 o                         
   5  32   1        143.47        242.15        62.32 o                         
   7  32   1       3260.43       3516.62       194.53 o                         
   9  32   1       3284.62       2850.98       122.11 o                         
  11  32   1       3576.24       3568.59       137.07 o                         
  13  32   1          2.95        -59.56        60.24 o                         
  15  32   1        232.66        296.06        77.51 o                         
  17  32   1       1636.02       1613.96       115.31 o                         
  19  32   1       1101.45       1256.37       194.92 o                         
  21  32   1        362.08        387.34        98.21 o                         
  23  32   1       1252.27       1137.33       227.59 o                         
  25  32   1          3.46        318.31       143.58 o                         
 -24  33   1        254.04        244.23       173.13 o                         
 -22  33   1          4.68        125.20       157.30 o                         
 -20  33   1        353.93        441.44       116.30 o                         
 -18  33   1          6.18        136.71        99.86 o                         
 -16  33   1          0.62         15.95        90.99 o                         
 -14  33   1       1482.95       1586.77       137.39 o                         
 -12  33   1        886.62        916.02       119.10 o                         
 -10  33   1         74.07         21.54        89.35 o                         
  -8  33   1        538.16        365.66        99.15 o                         
  -6  33   1        659.17        747.81       198.08 o                         
  -4  33   1        990.81        998.97       110.97 o                         
  -2  33   1        564.14        712.71       128.97 o                         
   0  33   1         29.19         23.51        88.38 o                         
   2  33   1         63.63        -12.62        62.28 o                         
   4  33   1        586.87        622.24        81.59 o                         
   6  33   1        431.85        335.44        74.39 o                         
   8  33   1       1484.54       1586.69       114.09 o                         
  10  33   1        742.49        971.21        93.67 o                         
  12  33   1       2296.98       2327.32       143.81 o                         
  14  33   1        149.58        -10.56        71.32 o                         
  16  33   1        158.46        141.14        73.00 o                         
  18  33   1       2063.58       2041.29       151.61 o                         
  20  33   1        351.94        595.18       106.98 o                         
  22  33   1        560.78        780.62       130.67 o                         
  24  33   1         74.78        -97.51       124.80 o                         
 -23  34   1          9.36        -56.55       152.69 o                         
 -21  34   1       1942.97       2449.50       244.42 o                         
 -19  34   1       1166.29       1219.33       163.99 o                         
 -17  34   1        607.48        647.30       122.41 o                         
 -15  34   1       1190.02       1560.09       142.31 o                         
 -13  34   1        516.45        677.76       118.69 o                         
 -11  34   1       1879.22       2045.81       150.24 o                         
  -9  34   1         10.29        -38.78        98.69 o                         
  -7  34   1       1064.13       1279.51       151.05 o                         
  -5  34   1       2910.86       3074.10       190.84 o                         
  -3  34   1          4.37        -47.19        81.82 o                         
  -1  34   1          6.62       -107.89       107.89 o                         
   1  34   1       1692.06       1872.14       145.95 o                         
   3  34   1       2312.02       2435.73       117.92 o                         
   5  34   1        778.17        692.24       115.69 o                         
   7  34   1         78.25        -14.21        70.62 o                         
   9  34   1        798.61        758.61       100.63 o                         
  11  34   1       2401.57       2442.20       138.46 o                         
  13  34   1        713.25        577.87        88.09 o                         
  15  34   1        499.25        536.48        91.24 o                         
  17  34   1         62.18         47.53        79.87 o                         
  19  34   1          1.42         58.90        89.31 o                         
  21  34   1        377.94        501.75       126.36 o                         
  23  34   1        230.10        381.77       145.15 o                         
 -22  35   1          6.99        113.07       264.53 o                         
 -20  35   1        613.96        372.34       182.16 o                         
 -18  35   1         19.94        -21.82       159.40 o                         
 -16  35   1        665.17        584.16       122.34 o                         
 -14  35   1       1215.83       1379.24       171.01 o                         
 -12  35   1        405.45        630.47       122.02 o                         
 -10  35   1       1604.81       1710.65       144.50 o                         
  -8  35   1       1709.75       1997.76       174.01 o                         
  -6  35   1       1051.85       1007.56       148.02 o                         
  -4  35   1        395.34        421.41       127.23 o                         
  -2  35   1        883.98        909.47       162.32 o                         
   0  35   1        155.28         45.98       122.79 o                         
   2  35   1         33.44        -25.28       182.15 o                         
   4  35   1        480.65        229.48       132.82 o                         
   6  35   1       5351.55       5641.28       189.87 o                         
   8  35   1        266.41        149.50        83.67 o                         
  10  35   1        521.40        529.96        96.06 o                         
  12  35   1       1570.79       1592.79       133.93 o                         
  14  35   1          6.95         -0.81        76.15 o                         
  16  35   1        654.57        677.74        96.80 o                         
  18  35   1        698.54        745.78       114.71 o                         
  20  35   1        341.17        489.55       150.25 o                         
  22  35   1        132.18        381.47       146.14 o                         
 -19  36   1         72.22        -39.60       162.26 o                         
 -17  36   1        924.48       1208.69       252.96 o                         
 -15  36   1       4146.36       5013.68       221.64 o                         
 -13  36   1        187.03        240.29       114.47 o                         
 -11  36   1         13.39        -17.21       100.41 o                         
  -9  36   1          3.32         91.49       118.79 o                         
  -7  36   1       3092.59       2739.72       198.69 o                         
  -5  36   1          7.67        -79.89       111.78 o                         
  -3  36   1        165.61        291.53       218.45 o                         
  -1  36   1       2242.01       2451.69       238.95 o                         
   1  36   1        625.96        441.28       202.20 o                         
   3  36   1       2380.46       2239.91       191.62 o                         
   5  36   1        637.64        528.87       115.18 o                         
   7  36   1       2912.65       2492.58       162.29 o                         
   9  36   1          0.71         56.13        99.86 o                         
  11  36   1        407.31        443.79        97.73 o                         
  13  36   1        153.82        138.12        88.27 o                         
  15  36   1       2370.81       2519.61       152.96 o                         
  17  36   1         85.50        143.63       110.68 o                         
  19  36   1         46.85         73.30       128.73 o                         
 -18  37   1         28.89        265.31       186.51 o                         
 -16  37   1       1132.40       1220.60       221.95 o                         
 -14  37   1          9.23         -5.30       131.54 o                         
 -12  37   1        680.17        783.04       179.04 o                         
 -10  37   1        255.68        209.91       131.37 o                         
  -8  37   1       1207.10       1311.01       168.42 o                         
  -6  37   1        799.04       1024.36       219.17 o                         
  -4  37   1        468.52        220.88       231.03 o                         
  -2  37   1        235.60        184.74       218.04 o                         
   0  37   1        152.52        327.30       154.87 o                         
   2  37   1       1623.12       1773.14       265.14 o                         
   4  37   1         93.32        172.68       131.22 o                         
   6  37   1          4.49       -113.37       113.37 o                         
   8  37   1        170.46        169.99       103.62 o                         
  10  37   1       2665.30       2916.70       155.90 o                         
  12  37   1        262.14        374.33        99.52 o                         
  14  37   1        265.22        420.19       121.49 o                         
  16  37   1       1084.72       1175.06       183.08 o                         
  18  37   1        383.46        509.56       206.87 o                         
 -15  38   1        525.64        864.51       210.23 o                         
 -13  38   1       1008.27       1090.20       313.46 o                         
 -11  38   1        271.37         85.47       127.42 o                         
  -9  38   1        856.22       1218.05       173.90 o                         
  -7  38   1          6.97         79.32       131.89 o                         
  -5  38   1        156.40        349.59       244.84 o                         
  -3  38   1         89.70        301.28       240.37 o                         
  -1  38   1       1478.99       1569.72       315.08 o                         
   1  38   1        563.73        449.88       200.58 o                         
   3  38   1         23.90        222.51       193.68 o                         
   5  38   1        118.19         49.44       128.32 o                         
   7  38   1        727.48        794.23       159.71 o                         
   9  38   1       1056.93       1071.60       173.41 o                         
  11  38   1       1340.58       1588.46       135.59 o                         
  13  38   1          0.03         -6.76       125.71 o                         
  15  38   1        317.22        427.04       132.45 o                         
 -14  39   1        303.44        344.32       288.28 o                         
 -12  39   1        628.67        593.21       308.99 o                         
 -10  39   1       1159.38       1425.76       230.63 o                         
  -8  39   1        157.73        261.38       160.80 o                         
  -6  39   1         81.36         38.57       235.09 o                         
  -4  39   1       2123.91       2601.85       371.93 o                         
  -2  39   1        877.84       1110.90       293.56 o                         
   2  39   1        442.90        280.97       207.89 o                         
   4  39   1        389.58        280.16       211.54 o                         
   6  39   1        283.50        288.33       147.78 o                         
   8  39   1        223.62        169.28       146.48 o                         
  10  39   1       1223.50       1489.19       196.40 o                         
  12  39   1         20.66        110.66        99.73 o                         
  14  39   1         41.70         82.07       114.08 o                         
 -11  40   1        517.03        718.27       325.64 o                         
  -9  40   1       2167.21       1880.33       341.07 o                         
  -5  40   1        382.22        164.04       257.42 o                         
  -3  40   1         31.09        166.07       257.02 o                         
   3  40   1          8.51        110.85       210.73 o                         
   5  40   1       1065.72       1237.59       269.61 o                         
   7  40   1        224.70        201.80       207.89 o                         
   9  40   1        333.93        388.12       280.57 o                         
  11  40   1        461.45        469.99       167.84 o                         
   4  41   1          5.71       -110.85       193.27 o                         
   6  41   1        112.39        231.03       226.57 o                         
   0   2   2     124392.27     124030.03      1445.72 o                         
   2   2   2      63259.47      64120.72       631.44 o                         
   3   3   2     430844.00     387313.06      3650.51 o                         
  -2   4   2      95040.64      97505.18       944.75 o                         
   0   4   2       1368.86       1023.15        45.87 o                         
   2   4   2     386180.91     368444.41      3223.03 o                         
   4   4   2     268247.69     274404.69      2235.88 o                         
  -3   5   2     123308.07     131460.86      1172.50 o                         
   1   5   2     284190.50     299424.84      2626.23 o                         
   3   5   2     151310.44     133455.53      1190.81 o                         
  -4   6   2      35228.70      36470.70       350.63 o                         
  -2   6   2      41465.61      39707.55       333.14 o                         
   0   6   2      46379.40      47365.05       391.16 o                         
   2   6   2         80.84         76.51        16.42 o                         
   4   6   2      41236.59      43206.17       410.16 o                         
   6   6   2         39.36          9.36        19.31 o                         
  -5   7   2     119948.48     124204.20      1205.20 o                         
  -1   7   2       5767.76       5039.12        72.07 o                         
   1   7   2      14328.96      11997.73       138.07 o                         
   3   7   2        972.52        834.88        29.94 o                         
   5   7   2       2167.52       2115.30        58.15 o                         
   7   7   2       5286.11       6569.18       114.91 o                         
  -6   8   2      35523.00      35326.38       377.78 o                         
  -4   8   2       1391.41       1671.96        59.33 o                         
  -2   8   2       5670.36       6239.72        75.43 o                         
   0   8   2       2257.02       2251.85        43.03 o                         
   2   8   2      90087.79      89555.86       814.64 o                         
   4   8   2        230.49        281.59        35.56 o                         
   6   8   2         18.05         17.20        13.57 o                         
   8   8   2      76108.48      76742.34       769.58 o                         
  -5   9   2         42.64          3.38        17.62 o                         
  -3   9   2      10935.81      10664.15       112.65 o                         
  -1   9   2      45490.05      45745.73       362.30 o                         
   1   9   2       1895.91       1741.23        38.49 o                         
   3   9   2       1791.12       1674.35        42.06 o                         
   5   9   2        201.74        202.87        43.88 o                         
   7   9   2        218.20        164.51        43.46 o                         
   9   9   2      57796.93      63286.40       647.89 o                         
  -8  10   2      78995.05      84298.05       844.42 o                         
  -6  10   2        131.06         57.73        21.60 o                         
  -4  10   2       1756.10       2126.44        41.19 o                         
  -2  10   2      20399.65      22825.92       187.97 o                         
   0  10   2       3246.13       3307.01        50.41 o                         
   2  10   2       8330.26       9417.22       124.49 o                         
   4  10   2       9103.38       8722.13       112.85 o                         
   6  10   2      73025.78      73401.11       680.67 o                         
   8  10   2       3229.85       3168.58        73.05 o                         
  10  10   2      10347.50      10040.70       148.01 o                         
  -9  11   2      13004.59      11006.58       157.55 o                         
  -7  11   2      15438.41      15399.92       182.96 o                         
  -5  11   2      43854.89      41480.30       381.13 o                         
  -3  11   2       7453.18       8135.67        85.29 o                         
  -1  11   2       4725.00       4227.93        63.90 o                         
   1  11   2         73.22         53.21        14.75 o                         
   3  11   2      14171.32      14135.15       176.05 o                         
   5  11   2         19.69         31.20        17.26 o                         
   7  11   2      14222.99      14661.57       170.20 o                         
   9  11   2        144.38         56.48        26.93 o                         
  11  11   2      18707.71      17470.18       313.38 o                         
 -10  12   2       2211.10       2092.52        65.46 o                         
  -8  12   2      21971.73      21336.77       238.98 o                         
  -6  12   2      58767.31      58341.38       554.87 o                         
  -4  12   2      39497.71      40348.30       313.25 o                         
  -2  12   2       7403.53       8032.54        89.14 o                         
   0  12   2      19880.98      19120.37       172.16 o                         
   2  12   2       6840.99       6091.82        99.00 o                         
   4  12   2         27.73         36.10        18.34 o                         
   6  12   2      16766.86      16424.57       187.73 o                         
   8  12   2      87621.46      87800.86       812.09 o                         
  10  12   2      31334.50      30673.25       350.98 o                         
  12  12   2       8935.34       9172.70       169.57 o                         
 -11  13   2      28563.63      24600.93       296.45 o                         
  -9  13   2      18417.59      17785.87       211.10 o                         
  -5  13   2      15710.20      15781.61       152.74 o                         
  -3  13   2       7486.19       6735.16        80.88 o                         
  -1  13   2       1965.42       1609.00        37.44 o                         
   1  13   2      13939.80      14355.72       182.79 o                         
   3  13   2          6.19         -1.69        15.44 o                         
   5  13   2       6191.57       6598.81        98.88 o                         
   7  13   2       4829.23       4638.61        80.83 o                         
   9  13   2        734.07        696.02        37.49 o                         
  11  13   2        756.62        555.11        44.03 o                         
  13  13   2       2472.84       2655.84        78.57 o                         
 -12  14   2      15621.05      14774.17       191.64 o                         
 -10  14   2      14675.76      14456.47       185.26 o                         
  -8  14   2         51.80         55.21        26.14 o                         
  -6  14   2         26.50         62.64        19.98 o                         
  -4  14   2       1978.21       1952.35        43.98 o                         
  -2  14   2       3114.94       2986.44        73.30 o                         
   0  14   2        472.93        493.03        26.71 o                         
   2  14   2       7702.58       8231.37       127.31 o                         
   4  14   2      14303.80      15609.33       178.56 o                         
   6  14   2         32.75         63.55        22.19 o                         
  10  14   2       1535.19       1683.95        76.88 o                         
  12  14   2      26776.77      26996.75       324.14 o                         
  14  14   2      13036.74      13315.13       197.01 o                         
 -13  15   2      22455.20      22424.75       264.83 o                         
 -11  15   2       5783.01       6269.90       104.55 o                         
  -7  15   2      32946.95      32980.32       284.96 o                         
  -5  15   2      16494.36      17778.74       158.73 o                         
  -3  15   2        605.82        565.06        28.05 o                         
  -1  15   2       4286.50       4602.05        71.12 o                         
   1  15   2       9268.01       9613.18       113.72 o                         
   3  15   2        101.17        167.71        21.72 o                         
   5  15   2      56599.25      53318.70       480.85 o                         
   7  15   2      12852.35      12765.03       183.23 o                         
   9  15   2      30099.76      29535.66       313.60 o                         
  11  15   2       6099.61       6512.71       123.57 o                         
  13  15   2       9676.23      10071.91       163.93 o                         
  15  15   2       1622.52       1927.07        75.52 o                         
 -14  16   2       3130.60       3238.22        99.02 o                         
 -12  16   2       4720.68       4849.90       100.18 o                         
 -10  16   2      10036.34       9845.86       129.90 o                         
  -8  16   2      43610.90      43355.30       388.11 o                         
  -6  16   2      15468.82      14902.08       150.08 o                         
  -4  16   2       6425.81       6549.03        82.94 o                         
  -2  16   2       6144.08       6219.40        86.95 o                         
   0  16   2       1165.09       1120.09        51.49 o                         
   2  16   2      24322.19      24355.87       245.10 o                         
   4  16   2        230.83        260.76        25.58 o                         
   6  16   2      22898.76      21439.24       241.65 o                         
   8  16   2       7522.07       7325.98       114.08 o                         
  10  16   2       1848.64       1810.07        67.74 o                         
  12  16   2        517.97        472.82        46.86 o                         
  14  16   2       1152.75       1341.36        71.10 o                         
  16  16   2      41818.07      41502.00       478.01 o                         
 -15  17   2       1691.67       1793.64        71.84 o                         
 -13  17   2       7099.74       6448.92       169.71 o                         
 -11  17   2       5929.42       5975.45       104.92 o                         
  -9  17   2        533.97        598.76        39.37 o                         
  -7  17   2       1013.84        975.59        49.75 o                         
  -5  17   2       7495.86       7276.77       101.06 o                         
  -3  17   2       1314.67       1356.47        38.78 o                         
  -1  17   2       7136.68       7309.36        98.51 o                         
   1  17   2       3824.87       3998.12        97.76 o                         
   3  17   2       5797.72       5651.36        88.62 o                         
   5  17   2       1336.04       1589.99        47.53 o                         
   7  17   2        376.28        401.51        36.20 o                         
   9  17   2        881.08        802.07        51.34 o                         
  11  17   2       1416.59       1422.20        65.17 o                         
  13  17   2      26106.74      25254.31       318.07 o                         
  15  17   2        455.70        393.52        50.15 o                         
  17  17   2       2279.43       2138.76        79.30 o                         
 -16  18   2       4104.72       4075.93       104.16 o                         
 -14  18   2         37.00         -0.27        33.64 o                         
 -12  18   2      35475.41      35551.44       338.36 o                         
 -10  18   2        177.00        221.85        33.63 o                         
  -8  18   2       3711.12       3788.13        82.10 o                         
  -6  18   2       2434.33       2347.70        62.66 o                         
  -4  18   2      32912.10      32548.07       282.92 o                         
  -2  18   2       5463.26       5076.99        94.71 o                         
   0  18   2       1979.04       1890.16        56.02 o                         
   2  18   2       1474.87       1446.28        49.99 o                         
   4  18   2       3024.14       3143.13        66.73 o                         
   6  18   2      16221.40      16071.34       266.20 o                         
   8  18   2          1.51        -40.62        40.62 o                         
  10  18   2      25876.71      26215.96       323.86 o                         
  12  18   2       7839.77       7652.63       144.30 o                         
  14  18   2       1369.33       1298.73        73.78 o                         
  16  18   2        131.26         93.96        53.15 o                         
  18  18   2        244.17        165.33        52.02 o                         
 -17  19   2        312.21        307.76        51.65 o                         
 -15  19   2      10367.91       9673.34       149.15 o                         
 -13  19   2       9433.73       8978.57       131.56 o                         
 -11  19   2        259.31        272.57        38.30 o                         
  -9  19   2       2842.18       2882.12        82.01 o                         
  -7  19   2       3417.26       3366.37        85.26 o                         
  -5  19   2       2937.92       2887.26        75.97 o                         
  -3  19   2       3874.63       4173.26        69.37 o                         
  -1  19   2      29646.36      31139.17       276.04 o                         
   1  19   2        189.34        160.93        26.74 o                         
   3  19   2      32220.01      31663.77       365.23 o                         
   5  19   2       1386.87       1346.85        53.13 o                         
   7  19   2       9017.27       8807.72       208.18 o                         
   9  19   2       1329.31       1432.71        66.00 o                         
  11  19   2      20157.77      19117.68       294.20 o                         
  13  19   2        616.66        622.56        56.52 o                         
  15  19   2       9515.12       9218.97       169.12 o                         
  17  19   2      10988.69      10945.44       191.57 o                         
  19  19   2         53.66         -4.97        45.68 o                         
 -18  20   2       2484.48       2615.65       114.85 o                         
 -16  20   2          1.69         -8.81        39.29 o                         
 -14  20   2       2000.94       1906.39        66.59 o                         
 -12  20   2       2922.94       3033.76        82.04 o                         
 -10  20   2      15946.38      15862.82       213.15 o                         
  -8  20   2       9075.14       9032.44       146.75 o                         
  -6  20   2        681.99        534.69        46.13 o                         
  -4  20   2      11888.96      11575.80       151.61 o                         
  -2  20   2      17136.89      17533.68       255.16 o                         
   0  20   2      19308.16      19925.50       275.22 o                         
   2  20   2        422.27        468.36        35.80 o                         
   4  20   2        657.61        547.20        42.01 o                         
   6  20   2       2371.08       2425.47        71.43 o                         
   8  20   2      15103.65      14195.00       209.47 o                         
  10  20   2       2732.22       2582.45        84.82 o                         
  12  20   2        454.39        489.20        52.40 o                         
  14  20   2      20424.25      20615.19       284.44 o                         
  16  20   2         70.27        164.96        49.43 o                         
  18  20   2        486.77        460.78        62.55 o                         
  20  20   2          0.09        -45.43        76.70 o                         
 -19  21   2       4393.84       3983.45       133.47 o                         
 -17  21   2         54.83         28.59        43.06 o                         
 -15  21   2          5.64        -44.38        44.38 o                         
 -13  21   2       8855.03       8436.28       138.60 o                         
 -11  21   2        173.69        126.31        40.75 o                         
  -9  21   2       2524.96       2847.88        84.89 o                         
  -7  21   2          5.11         19.04        35.24 o                         
  -5  21   2         14.30         -1.26        32.98 o                         
  -3  21   2       1102.31       1242.65        52.76 o                         
  -1  21   2      16802.22      16102.10       261.32 o                         
   1  21   2        645.83        716.39        40.66 o                         
   3  21   2       8609.45       8621.18       218.61 o                         
   5  21   2         76.49         28.80        29.77 o                         
   7  21   2       3344.85       3253.90       117.13 o                         
   9  21   2        413.67        278.39        46.42 o                         
  11  21   2       1750.92       1694.69        76.24 o                         
  13  21   2        169.13        297.58        53.93 o                         
  15  21   2      14920.49      14798.88       231.22 o                         
  17  21   2          1.03          1.29        48.72 o                         
  19  21   2       5130.01       5044.93       155.18 o                         
  21  21   2       2416.66       2657.08       118.69 o                         
 -20  22   2       6825.09       7194.49       231.02 o                         
 -18  22   2        161.55        200.18        63.11 o                         
 -16  22   2         79.28         84.80        47.89 o                         
 -14  22   2      13161.50      13293.38       217.88 o                         
 -12  22   2       1085.60       1126.31        64.76 o                         
 -10  22   2       1432.49       1367.02        67.43 o                         
  -8  22   2       1573.43       1280.17        63.40 o                         
  -6  22   2      14607.21      14891.49       204.16 o                         
  -4  22   2       7774.47       8160.58       138.99 o                         
  -2  22   2       5692.59       5637.28       164.36 o                         
   0  22   2       4396.30       4708.21       119.35 o                         
   2  22   2       8094.63       8215.92       189.57 o                         
   4  22   2      16371.90      16322.76       215.69 o                         
   6  22   2        580.68        507.59        73.15 o                         
   8  22   2       2291.22       2133.55        80.78 o                         
  10  22   2      13952.09      13678.79       212.58 o                         
  12  22   2      19569.21      19673.59       276.33 o                         
  14  22   2       2220.05       2137.56        90.72 o                         
  16  22   2       4786.18       4976.87       131.75 o                         
  18  22   2       4324.52       4649.83       173.94 o                         
  20  22   2       1329.85       1451.54        98.66 o                         
  22  22   2         46.05         39.48        66.33 o                         
 -21  23   2          5.60         81.23        75.90 o                         
 -19  23   2       3508.88       3042.83       139.36 o                         
 -17  23   2       8079.51       8771.84       321.71 o                         
 -15  23   2       2801.76       2950.63       106.07 o                         
 -13  23   2        156.52         62.92        44.03 o                         
 -11  23   2        154.71        129.78        47.42 o                         
  -9  23   2      10240.15      11007.25       235.15 o                         
  -7  23   2        361.08        356.59        46.85 o                         
  -5  23   2      12534.69      12121.14       226.93 o                         
  -3  23   2      14645.22      15180.86       208.54 o                         
  -1  23   2      15127.05      14689.41       294.94 o                         
   1  23   2      13927.96      13998.77       180.78 o                         
   3  23   2        285.75        285.85        40.87 o                         
   5  23   2       1247.04       1247.38        65.20 o                         
   7  23   2        495.71        547.66        53.01 o                         
   9  23   2       1748.06       1891.57        80.19 o                         
  11  23   2        223.39        196.54        48.50 o                         
  13  23   2       7495.03       8180.86       163.41 o                         
  15  23   2         46.07        123.62        52.05 o                         
  17  23   2       4394.49       4455.01       140.26 o                         
  19  23   2       1674.11       1888.09       116.85 o                         
  21  23   2         73.82         86.96        67.65 o                         
  23  23   2       4188.78       3913.74       286.87 o                         
 -22  24   2        180.07        232.63        81.12 o                         
 -20  24   2       2177.26       2021.93       134.32 o                         
 -18  24   2        286.20        200.79        76.19 o                         
 -16  24   2       5119.43       5332.95       169.91 o                         
 -14  24   2        606.64        576.66        65.80 o                         
 -12  24   2       1318.48       1366.14        73.00 o                         
 -10  24   2       3162.90       3081.75        94.90 o                         
  -8  24   2       2025.78       2057.25        88.82 o                         
  -6  24   2         10.94          1.91        39.01 o                         
  -4  24   2      12739.66      12373.29       208.24 o                         
  -2  24   2      21545.94      22001.32       298.52 o                         
   0  24   2       6568.39       6258.34       134.74 o                         
   2  24   2       1373.73       1364.42        62.29 o                         
   4  24   2       1792.43       1663.11        73.50 o                         
   6  24   2       7978.85       8321.72       156.50 o                         
   8  24   2       8896.23       8369.46       164.27 o                         
  10  24   2         72.20         36.76        44.17 o                         
  12  24   2       1124.48       1139.83        75.06 o                         
  14  24   2         27.81         10.07        48.88 o                         
  16  24   2       5603.52       5545.51       142.64 o                         
  18  24   2       2191.17       2242.55       140.69 o                         
  20  24   2       6966.53       6754.09       180.36 o                         
  22  24   2        788.97        786.42        92.63 o                         
  24  24   2        623.71        708.70        99.65 o                         
 -23  25   2          7.39        -44.70        77.72 o                         
 -21  25   2         46.38         51.27        77.23 o                         
 -19  25   2       4434.30       4249.83       181.09 o                         
 -17  25   2         31.42         -5.95        72.98 o                         
 -15  25   2        287.99        254.57        67.55 o                         
 -13  25   2        272.11        230.09        58.15 o                         
 -11  25   2        543.83        802.14        64.16 o                         
  -9  25   2      12463.74      12397.91       192.72 o                         
  -7  25   2       2166.56       2137.23        82.29 o                         
  -5  25   2       3748.67       3774.67       100.52 o                         
  -3  25   2         62.58         93.33        43.68 o                         
  -1  25   2       8908.65       8457.75       148.70 o                         
   1  25   2          1.53        -39.10        39.10 o                         
   3  25   2       1424.09       1138.48        87.71 o                         
   5  25   2       2969.82       3045.48        97.53 o                         
   7  25   2        342.38        288.86        85.61 o                         
   9  25   2         16.62         29.02        44.15 o                         
  11  25   2        133.05        102.99        48.87 o                         
  13  25   2       3359.33       3455.45       113.77 o                         
  15  25   2        230.27        208.75        58.89 o                         
  17  25   2        485.89        588.20        78.13 o                         
  19  25   2        538.90        475.95        79.83 o                         
  21  25   2       3223.49       3609.16       237.86 o                         
  23  25   2       1127.48       1250.67       116.99 o                         
  25  25   2        461.84        691.04       106.91 o                         
 -24  26   2        170.03        215.02        95.29 o                         
 -22  26   2       5957.40       6332.42       211.25 o                         
 -20  26   2        342.08        443.12        92.53 o                         
 -18  26   2        118.45         99.00        77.48 o                         
 -16  26   2       3821.44       4156.28       161.83 o                         
 -14  26   2       3937.98       4007.21       140.07 o                         
 -12  26   2        491.57        458.93        67.16 o                         
 -10  26   2          4.16        -32.23        44.40 o                         
  -8  26   2      18348.80      18331.93       304.41 o                         
  -6  26   2       1668.93       1799.53        78.62 o                         
  -4  26   2       3030.06       3162.14       126.83 o                         
  -2  26   2        471.42        388.56        58.56 o                         
   0  26   2       2856.57       2809.97        98.97 o                         
   2  26   2      11008.52      10666.21       315.68 o                         
   4  26   2       2874.68       2889.40       108.16 o                         
   6  26   2         24.92         37.63        44.35 o                         
   8  26   2        386.82        350.84        54.55 o                         
  10  26   2       9491.46       9410.39       179.92 o                         
  12  26   2          0.76        -33.46        48.30 o                         
  14  26   2        571.27        417.54        64.00 o                         
  16  26   2       3545.32       3260.93       165.18 o                         
  18  26   2       3346.60       3469.66       176.23 o                         
  20  26   2       1563.76       1662.88       110.93 o                         
  22  26   2        208.08        133.25       100.85 o                         
  24  26   2       3218.63       3270.92       212.33 o                         
  26  26   2        946.51       1098.79       125.43 o                         
 -25  27   2       2302.55       2713.39       159.72 o                         
 -23  27   2         16.01         38.20        84.46 o                         
 -21  27   2         55.61         39.59        81.66 o                         
 -19  27   2       1189.64       1294.15       119.33 o                         
 -17  27   2       1761.34       1791.64       125.79 o                         
 -15  27   2       1030.98       1316.60       110.87 o                         
 -13  27   2       1162.46       1108.35       158.12 o                         
 -11  27   2       1745.27       1916.88       105.25 o                         
  -9  27   2        763.86        885.83        67.03 o                         
  -7  27   2       2390.32       2266.94        87.46 o                         
  -5  27   2        771.16        906.99        64.45 o                         
  -3  27   2        546.84        521.61        62.56 o                         
  -1  27   2       5250.50       5400.17       168.43 o                         
   1  27   2       2498.43       2665.79       174.47 o                         
   3  27   2        281.15        267.37        58.84 o                         
   5  27   2          9.76         36.72        49.11 o                         
   7  27   2       3548.35       3886.75       113.83 o                         
   9  27   2        420.28        440.36        61.23 o                         
  11  27   2        416.93        366.10        62.45 o                         
  13  27   2        654.40        690.03        72.09 o                         
  15  27   2        124.13        191.34        66.32 o                         
  17  27   2        759.10        701.64        85.83 o                         
  19  27   2         11.89        127.95        71.16 o                         
  21  27   2       1269.79       1147.21       138.19 o                         
  23  27   2        251.58        218.95        88.59 o                         
  25  27   2        122.65         48.57        89.54 o                         
  27  27   2        636.43        740.30       141.61 o                         
 -26  28   2        238.19         11.59       110.50 o                         
 -24  28   2        294.49        348.63       109.94 o                         
 -22  28   2         37.83        107.74        90.44 o                         
 -20  28   2        462.86        391.79        97.56 o                         
 -18  28   2       3864.94       3548.32       162.77 o                         
 -16  28   2       2700.86       3223.26       156.34 o                         
 -14  28   2        518.44        520.39        83.15 o                         
 -12  28   2         10.25         62.85        68.31 o                         
 -10  28   2       5622.04       5348.00       158.60 o                         
  -8  28   2       3024.25       3023.73       120.18 o                         
  -6  28   2         78.44         46.19        48.94 o                         
  -4  28   2       7536.85       7655.98       229.10 o                         
  -2  28   2        760.92        807.68        71.96 o                         
   0  28   2        522.02        466.89        63.77 o                         
   2  28   2        495.17        574.52        78.85 o                         
   4  28   2       7632.37       7571.63       201.55 o                         
   6  28   2       1221.03       1227.39        87.44 o                         
   8  28   2       5062.18       5035.01       134.32 o                         
  10  28   2         73.14         27.50        52.85 o                         
  12  28   2       3320.63       3258.80       116.72 o                         
  14  28   2      10643.08      10676.86       233.48 o                         
  16  28   2        889.45        728.07        87.62 o                         
  18  28   2        581.94        660.84        86.68 o                         
  20  28   2        221.36        254.08        79.47 o                         
  22  28   2       3989.04       3811.57       173.95 o                         
  24  28   2          1.99        108.93        90.34 o                         
  26  28   2        164.44        139.58       123.24 o                         
  28  28   2        778.91        392.53       189.21 o                         
 -27  29   2         76.19        237.82       189.41 o                         
 -25  29   2         85.78        -10.20       129.77 o                         
 -23  29   2        233.99        332.17       107.76 o                         
 -21  29   2       2414.58       2497.87       155.34 o                         
 -19  29   2          8.73         37.72        83.32 o                         
 -17  29   2          0.97         -1.80        84.36 o                         
 -15  29   2        500.37        669.11       141.58 o                         
 -13  29   2        543.62        551.10        84.67 o                         
 -11  29   2       8509.74       8887.65       208.44 o                         
  -9  29   2       1341.39       1293.72        96.64 o                         
  -7  29   2         35.63         61.53        52.58 o                         
  -5  29   2       1365.36       1398.88       102.90 o                         
  -3  29   2       1532.15       1565.29        88.62 o                         
  -1  29   2        105.30         52.93        55.56 o                         
   1  29   2        515.93        494.37        76.64 o                         
   3  29   2       3946.97       4015.57       150.71 o                         
   5  29   2       5879.28       5745.87       194.87 o                         
   7  29   2       1485.11       1542.44       119.28 o                         
   9  29   2         27.66         18.63        53.39 o                         
  11  29   2       9909.80       9683.79       193.06 o                         
  13  29   2        264.43        201.87        66.59 o                         
  15  29   2       2105.03       2109.08       133.53 o                         
  17  29   2       3617.86       4145.07       151.17 o                         
  19  29   2       5376.35       5880.68       181.01 o                         
  21  29   2         51.27         41.92        73.78 o                         
  23  29   2          0.69        -81.08        81.08 o                         
  25  29   2        641.73        621.13       134.17 o                         
  27  29   2         26.21         51.62       136.98 o                         
  29  29   2        510.69        424.43       157.66 o                         
 -28  30   2        344.53        225.60       152.28 o                         
 -26  30   2          5.91        -37.06       244.63 o                         
 -24  30   2       1003.47        912.63       247.68 o                         
 -22  30   2        524.24        380.49       106.87 o                         
 -20  30   2       1354.89       1577.21       140.26 o                         
 -18  30   2       1107.34       1286.95       129.86 o                         
 -16  30   2       3407.86       3599.43       170.23 o                         
 -14  30   2       3914.62       3957.91       212.04 o                         
 -12  30   2       3241.07       3502.30       158.45 o                         
 -10  30   2       4668.75       4923.06       209.64 o                         
  -8  30   2       1546.71       1629.56       158.16 o                         
  -6  30   2       3478.50       3885.44       125.26 o                         
  -4  30   2         74.22        -53.78        53.78 o                         
  -2  30   2       1118.22       1153.19        82.40 o                         
   0  30   2       5665.61       5916.90       164.81 o                         
   2  30   2       2979.20       3025.76       161.99 o                         
   4  30   2        194.93        101.23       103.99 o                         
   6  30   2         13.48        -33.07        57.74 o                         
   8  30   2       3830.06       3836.56       137.30 o                         
  10  30   2        283.14        229.47        64.83 o                         
  12  30   2        347.20        200.45        68.61 o                         
  14  30   2        134.98         68.05        67.82 o                         
  16  30   2       1488.06       1356.35       105.19 o                         
  18  30   2       1605.19       1419.23       165.05 o                         
  20  30   2         16.20        131.84        77.96 o                         
  22  30   2        275.35        337.63        96.89 o                         
  24  30   2        342.74        212.19       120.31 o                         
  26  30   2        820.69        870.27       187.75 o                         
  28  30   2          0.35         80.42       149.13 o                         
 -25  31   2         54.86        213.86       168.07 o                         
 -23  31   2        196.33        123.82       158.30 o                         
 -21  31   2          0.29          7.91        95.38 o                         
 -19  31   2        861.84        949.37       123.76 o                         
 -17  31   2        457.51        461.19       104.07 o                         
 -15  31   2         68.38        167.64        93.07 o                         
 -13  31   2       2415.79       2590.19       148.88 o                         
 -11  31   2        291.82        368.61        84.16 o                         
  -9  31   2       1629.06       1615.03       110.21 o                         
  -7  31   2         26.68        -51.64        77.53 o                         
  -5  31   2          9.60        -56.06        56.06 o                         
  -3  31   2         32.18        -20.46        56.65 o                         
  -1  31   2       1290.81       1590.38       102.28 o                         
   1  31   2        369.25        426.29        96.70 o                         
   3  31   2        656.25        712.32        89.83 o                         
   5  31   2       1738.87       1681.05       115.32 o                         
   7  31   2       1731.95       1656.56       137.52 o                         
   9  31   2         86.77        152.26        67.21 o                         
  11  31   2         36.79         61.11        74.83 o                         
  13  31   2        309.29        397.54        78.87 o                         
  15  31   2       3511.72       3497.08       141.55 o                         
  17  31   2         54.31         30.26        72.85 o                         
  19  31   2        292.73        300.80        84.38 o                         
  21  31   2          3.14        115.48        83.13 o                         
  23  31   2        663.37        484.19       123.71 o                         
  25  31   2         29.22       -110.84       131.92 o                         
 -24  32   2         39.67         87.43       161.01 o                         
 -22  32   2        309.70        508.38       175.07 o                         
 -20  32   2        804.64        813.39       125.24 o                         
 -18  32   2         93.91         98.29        93.48 o                         
 -16  32   2        464.08        536.07       113.81 o                         
 -14  32   2         12.05         95.28        89.97 o                         
 -12  32   2       2979.15       3031.80       162.53 o                         
 -10  32   2        467.24        506.37        89.66 o                         
  -8  32   2         39.83         35.05        85.47 o                         
  -6  32   2         28.04         49.08        94.94 o                         
  -4  32   2         23.92        -68.88        68.88 o                         
  -2  32   2       4572.78       4774.43       156.57 o                         
   0  32   2          9.31          9.33        69.77 o                         
   2  32   2       1956.47       2081.67       141.01 o                         
   4  32   2        446.90        294.08        84.70 o                         
   6  32   2       6408.69       6651.52       294.29 o                         
   8  32   2        117.40        140.63        66.08 o                         
  10  32   2       1259.47       1268.77       172.98 o                         
  12  32   2       1646.76       1597.77       123.86 o                         
  14  32   2         99.88        184.39        75.39 o                         
  16  32   2         33.77         55.23        72.56 o                         
  18  32   2        172.03        108.98        78.40 o                         
  20  32   2       3479.29       3062.81       200.96 o                         
  22  32   2        130.17        188.64       110.86 o                         
  24  32   2        122.37        212.70       135.03 o                         
 -23  33   2        620.47        603.60       230.83 o                         
 -21  33   2          6.51         81.49       160.83 o                         
 -19  33   2       1803.00       2087.99       160.36 o                         
 -17  33   2        516.65        850.51       125.07 o                         
 -15  33   2       2341.23       2351.80       160.24 o                         
 -13  33   2       1165.16       1189.65       159.76 o                         
 -11  33   2        240.82        192.10        96.49 o                         
  -9  33   2       1708.28       1627.40       191.52 o                         
  -7  33   2         17.63        -58.15        86.67 o                         
  -5  33   2       5031.37       5662.28       202.51 o                         
  -3  33   2       1339.91       1364.47       121.96 o                         
  -1  33   2       1427.78       1438.44       105.57 o                         
   1  33   2          1.90        -68.19        68.19 o                         
   3  33   2       5694.43       5758.59       222.48 o                         
   5  33   2        281.30        340.55        84.55 o                         
   7  33   2        660.33        729.49       201.03 o                         
   9  33   2       4064.07       3802.27       158.66 o                         
  11  33   2        144.39        142.72        77.64 o                         
  13  33   2        575.52        290.68        90.18 o                         
  15  33   2         59.57         32.46        74.47 o                         
  17  33   2       2061.78       1745.91       121.65 o                         
  19  33   2         79.35         79.41        80.67 o                         
  21  33   2         97.68        156.04       132.88 o                         
  23  33   2          2.12        133.98       140.79 o                         
 -22  34   2        472.49        392.11       251.54 o                         
 -20  34   2         95.94        161.31       162.25 o                         
 -18  34   2       2192.01       2840.44       253.08 o                         
 -16  34   2       1320.21       1633.18       150.63 o                         
 -14  34   2       1342.47       1653.35       147.23 o                         
 -12  34   2          1.86          0.51        95.40 o                         
 -10  34   2         31.13        -16.83       106.43 o                         
  -8  34   2       2519.81       2510.63       177.48 o                         
  -6  34   2        426.93        366.15       102.29 o                         
  -4  34   2         34.54        -24.70       108.62 o                         
  -2  34   2        466.19        486.99       103.62 o                         
   0  34   2       1261.94        972.85       121.67 o                         
   2  34   2       1487.87       1623.39       139.75 o                         
   4  34   2        810.32        853.15       119.38 o                         
   6  34   2       2744.03       2814.69       148.83 o                         
   8  34   2        532.87        649.17       117.75 o                         
  10  34   2       1618.66       1683.05       128.72 o                         
  12  34   2        176.19        136.11        86.14 o                         
  14  34   2       1753.91       1455.83       189.24 o                         
  16  34   2        286.23        206.58        93.16 o                         
  18  34   2        940.62       1071.40       111.85 o                         
  20  34   2          4.29          7.96        99.86 o                         
  22  34   2         85.34        128.49       145.85 o                         
 -21  35   2         54.49         48.15       163.52 o                         
 -19  35   2        169.81        -26.13       164.93 o                         
 -17  35   2         17.56        -32.42       121.43 o                         
 -15  35   2        321.62        426.84       116.31 o                         
 -13  35   2          0.88        -64.87        99.03 o                         
 -11  35   2       2092.52       2617.07       200.32 o                         
  -9  35   2        109.35         70.45       118.26 o                         
  -7  35   2         60.30        -15.20        94.68 o                         
  -5  35   2        454.89        394.67       129.40 o                         
  -3  35   2        288.42        129.80       138.55 o                         
  -1  35   2       1290.72       1530.45       271.29 o                         
   1  35   2          0.46        -97.34        97.34 o                         
   3  35   2          3.54         22.16        84.90 o                         
   5  35   2        138.59        100.30        87.56 o                         
   7  35   2       2065.28       2030.57       222.60 o                         
   9  35   2        315.51        390.42       108.36 o                         
  11  35   2        206.05        107.25        84.46 o                         
  13  35   2        709.73        704.90       141.77 o                         
  15  35   2        318.29        277.18        98.14 o                         
  17  35   2         23.11        147.39       114.43 o                         
  19  35   2          5.01         95.72        97.94 o                         
  21  35   2        326.35        306.83       155.89 o                         
 -18  36   2       1054.10       1238.47       217.71 o                         
 -16  36   2        163.15        174.87       165.26 o                         
 -14  36   2       1692.13       1570.36       174.05 o                         
 -12  36   2        125.62         48.03       126.56 o                         
 -10  36   2       1914.10       1774.95       181.00 o                         
  -8  36   2         99.09        143.04       116.90 o                         
  -6  36   2          8.94         66.10       120.42 o                         
  -4  36   2       2054.44       1868.93       173.34 o                         
  -2  36   2        440.93        449.92       129.74 o                         
   0  36   2        107.18         -6.78       105.75 o                         
   2  36   2         16.29        -51.47        82.99 o                         
   4  36   2       3986.46       4158.99       210.21 o                         
   6  36   2        379.04        310.17       107.47 o                         
   8  36   2         21.14         78.04       100.67 o                         
  10  36   2       3783.03       3737.12       205.76 o                         
  12  36   2       1125.05       1148.86       122.40 o                         
  14  36   2       1377.97       1421.83       135.64 o                         
  16  36   2          1.50        -70.22       109.63 o                         
  18  36   2        165.61        209.83       124.28 o                         
 -17  37   2        265.31        408.21       384.92 o                         
 -15  37   2        264.82        382.20       177.46 o                         
 -13  37   2       1020.05        776.08       198.33 o                         
 -11  37   2        155.92        163.51       130.14 o                         
  -9  37   2        998.32        900.35       211.51 o                         
  -7  37   2       2942.30       2760.23       370.50 o                         
  -5  37   2        548.90        356.09       130.33 o                         
  -3  37   2         38.13         51.36       117.32 o                         
  -1  37   2        601.53        349.85       158.21 o                         
   1  37   2       1135.04       1077.00       146.43 o                         
   3  37   2        846.70        745.16       137.36 o                         
   5  37   2        117.72        125.18       106.19 o                         
   7  37   2         68.30        -80.08        98.08 o                         
   9  37   2       2241.23       2209.82       170.99 o                         
  11  37   2          8.16        -83.82       104.98 o                         
  13  37   2         10.76         40.67        95.25 o                         
  15  37   2        396.33        303.03       126.88 o                         
  17  37   2         43.19        -10.56       114.52 o                         
 -14  38   2         89.95        270.01       289.09 o                         
 -12  38   2         24.31       -114.00       155.62 o                         
 -10  38   2        657.33        579.81       298.03 o                         
  -8  38   2        115.83         50.04       167.10 o                         
  -6  38   2        192.57         70.66       171.29 o                         
  -4  38   2         24.61        104.21       126.82 o                         
  -2  38   2       1779.05       1747.45       208.94 o                         
   0  38   2        163.80        -85.87       144.49 o                         
   2  38   2         36.40        117.94       154.76 o                         
   4  38   2         22.72        131.54       197.94 o                         
   6  38   2        386.37        155.07       106.47 o                         
   8  38   2        871.93        908.14       169.45 o                         
  10  38   2        106.33        -11.56       115.46 o                         
  12  38   2        115.92         56.60       148.14 o                         
  14  38   2        249.25        202.00       136.81 o                         
 -11  39   2         42.67       -203.02       256.61 o                         
  -9  39   2        657.86        520.94       313.05 o                         
  -7  39   2         30.65       -251.74       251.74 o                         
  -5  39   2        221.89        488.86       263.11 o                         
  -3  39   2        426.83        290.09       170.19 o                         
  -1  39   2        921.95        630.91       298.64 o                         
   1  39   2        223.78        396.98       195.71 o                         
   3  39   2          3.56        288.28       225.75 o                         
   5  39   2       1717.70       1817.72       205.22 o                         
   7  39   2        100.52        162.40       116.59 o                         
   9  39   2        133.31        227.56       117.09 o                         
  11  39   2        345.87        309.39       163.49 o                         
  13  39   2        370.20        248.49       213.17 o                         
  -8  40   2         76.92       -263.11       263.11 o                         
  -2  40   2         54.46       -205.86       205.86 o                         
   0  40   2          0.18         51.34       351.62 o                         
   2  40   2       2120.88       2213.28       321.98 o                         
   4  40   2         54.42         46.69       213.17 o                         
   6  40   2         92.01        -60.32       143.19 o                         
   8  40   2        541.42        190.29       155.92 o                         
  -1  41   2        417.72        114.50       242.40 o                         
   1  41   2         36.07        209.51       226.97 o                         
   1   2   3      30921.70      26471.89       360.61 o                         
  -2   3   3       5194.26       6017.44        99.09 o                         
   0   3   3      47543.97      55935.47       622.19 o                         
  -3   4   3       3016.97       2390.04        59.83 o                         
   1   4   3       1267.95       1053.34        52.95 o                         
   3   4   3       7122.74       8360.96       111.82 o                         
  -4   5   3       3891.72       3612.44        91.37 o                         
  -2   5   3      12370.03      12097.30       158.08 o                         
   0   5   3       3413.32       3035.44        58.25 o                         
   2   5   3      16092.93      17430.18       180.12 o                         
   4   5   3      93904.13      89520.68       889.06 o                         
  -5   6   3       9744.85       8578.41       105.39 o                         
  -1   6   3      52431.43      57037.66       504.23 o                         
   1   6   3       4530.52       4416.61        66.69 o                         
   3   6   3      17691.18      17983.10       200.67 o                         
   5   6   3       6240.31       7170.32        95.54 o                         
  -6   7   3      13973.59      14536.87       173.45 o                         
  -4   7   3      13259.78      13569.96       195.78 o                         
  -2   7   3        624.18        624.77        32.30 o                         
   0   7   3         24.67          5.19        25.62 o                         
   2   7   3       1631.09       1563.48        42.53 o                         
   4   7   3      20112.09      20647.80       210.26 o                         
   6   7   3         27.88         25.57        19.65 o                         
  -7   8   3      19661.41      24458.28       260.19 o                         
  -3   8   3      50352.36      48282.05       463.22 o                         
  -1   8   3        766.29        801.10        41.63 o                         
   1   8   3       1861.11       1929.37        43.42 o                         
   3   8   3      50210.27      49055.11       443.74 o                         
   5   8   3       2680.37       2802.83        60.87 o                         
   7   8   3        448.20        354.78        29.27 o                         
  -8   9   3          7.47         15.32        27.11 o                         
  -6   9   3      22149.34      21832.01       236.56 o                         
  -4   9   3      14213.04      14184.63       150.90 o                         
  -2   9   3        228.33        231.15        23.63 o                         
   0   9   3       2008.97       1831.48        42.78 o                         
   2   9   3      17229.84      15886.32       158.29 o                         
   4   9   3      12251.92      12047.01       138.68 o                         
   6   9   3      14440.22      14215.67       171.01 o                         
   8   9   3       1632.68       1738.31        63.42 o                         
  -9  10   3      39226.00      36562.61       410.99 o                         
  -7  10   3       9724.40       9931.51       150.46 o                         
  -5  10   3       8482.34       8452.95       146.58 o                         
  -3  10   3       4626.05       5364.26        81.82 o                         
  -1  10   3       9029.47       9719.95       106.65 o                         
   1  10   3      12887.89      11782.65       135.21 o                         
   3  10   3       9238.37       9208.78       115.07 o                         
   5  10   3       6675.83       6462.56        99.45 o                         
   7  10   3         50.68         -1.69        21.36 o                         
   9  10   3        444.25        554.21        43.65 o                         
 -10  11   3        846.34        855.76        50.71 o                         
  -8  11   3      31939.55      31427.71       361.79 o                         
  -6  11   3      26525.98      27873.52       282.51 o                         
  -4  11   3      16251.69      17153.43       175.60 o                         
  -2  11   3       3499.61       3372.04        56.28 o                         
   0  11   3       2934.62       3040.95        54.77 o                         
   2  11   3       3396.58       3847.00        66.02 o                         
   4  11   3       9666.68      10506.42       126.08 o                         
   6  11   3      11597.04      10989.68       143.89 o                         
   8  11   3      20028.00      19960.04       254.54 o                         
  10  11   3      38884.81      40453.45       451.84 o                         
 -11  12   3      10154.75      11337.54       174.88 o                         
  -9  12   3      17606.86      17356.37       229.81 o                         
  -7  12   3       3552.77       4376.67        83.33 o                         
  -5  12   3      29126.03      28776.36       267.68 o                         
  -3  12   3       8195.77       8224.37        93.57 o                         
  -1  12   3      21720.21      20731.07       200.36 o                         
   1  12   3      14576.50      14858.63       152.86 o                         
   3  12   3         29.32         46.06        20.05 o                         
   5  12   3          6.84          5.78        21.24 o                         
   7  12   3       6381.52       7087.94       119.64 o                         
   9  12   3      44481.74      42546.84       473.12 o                         
  11  12   3       6746.05       7481.82       146.99 o                         
 -12  13   3         20.12         52.64        33.95 o                         
 -10  13   3       1960.78       2166.88        73.59 o                         
  -8  13   3        154.98        136.04        28.92 o                         
  -6  13   3       3761.00       3508.70        86.65 o                         
  -4  13   3       2494.83       2630.30        53.40 o                         
  -2  13   3        388.07        415.77        27.37 o                         
   0  13   3       5213.62       5427.22        77.55 o                         
   2  13   3      20328.14      18454.92       181.82 o                         
   4  13   3       9952.81       9318.69       118.34 o                         
   6  13   3        788.18        801.74        40.43 o                         
   8  13   3      24725.90      24448.25       302.47 o                         
  10  13   3       3159.57       3463.06        90.64 o                         
  12  13   3      11832.83      11593.22       181.18 o                         
 -13  14   3       2400.89       2107.26        78.81 o                         
 -11  14   3      10492.27      10819.08       161.06 o                         
  -9  14   3       2030.98       2024.56        62.45 o                         
  -7  14   3       3161.29       2906.65        84.10 o                         
  -5  14   3      15588.61      15911.89       163.70 o                         
  -3  14   3       1324.69       1229.04        37.69 o                         
  -1  14   3       1958.18       1910.32        68.99 o                         
   1  14   3       1825.04       1807.77        51.06 o                         
   3  14   3      24799.05      24295.55       247.84 o                         
   5  14   3      14594.62      13335.62       221.54 o                         
   7  14   3        680.17        714.86        49.59 o                         
   9  14   3          7.58         -1.89        30.61 o                         
  11  14   3       2516.08       2896.75        87.04 o                         
  13  14   3      19917.77      19480.40       263.92 o                         
 -14  15   3       2610.03       2731.72        90.35 o                         
 -12  15   3        242.18        246.68        40.87 o                         
 -10  15   3      11481.61      11510.64       166.22 o                         
  -8  15   3         23.52        -13.07        27.47 o                         
  -6  15   3       7007.27       6799.45       103.96 o                         
  -4  15   3       4437.09       4364.62        75.51 o                         
  -2  15   3      38180.54      36767.76       314.56 o                         
   0  15   3       4392.84       4397.21        71.36 o                         
   2  15   3      10116.92      10657.79       134.21 o                         
   4  15   3       1998.28       1790.54        61.20 o                         
   6  15   3      18923.68      19326.00       280.14 o                         
   8  15   3      11099.68      11258.35       176.72 o                         
  10  15   3          5.21         23.20        32.93 o                         
  12  15   3       8473.62       8506.55       153.29 o                         
  14  15   3          0.23         -6.61        38.14 o                         
 -15  16   3      11524.36      12131.33       199.53 o                         
 -13  16   3       1607.19       1635.28        69.29 o                         
 -11  16   3       8107.10       8285.70       131.13 o                         
  -9  16   3       2308.48       2283.97        69.10 o                         
  -7  16   3      30976.51      29355.36       287.43 o                         
  -5  16   3         69.66         53.55        28.81 o                         
  -3  16   3        639.00        541.60        40.25 o                         
  -1  16   3      22294.78      22239.67       229.03 o                         
   1  16   3      10942.37      10793.54       151.99 o                         
   3  16   3       1927.94       2130.26        55.79 o                         
   5  16   3       5523.52       5347.24        97.89 o                         
   7  16   3      11368.87      11516.63       180.27 o                         
   9  16   3        997.36       1034.31        59.63 o                         
  11  16   3        453.57        512.95        50.93 o                         
  13  16   3        363.56        411.14        50.45 o                         
  15  16   3      21526.71      21075.95       288.07 o                         
 -16  17   3         83.93         86.46        42.84 o                         
 -14  17   3        995.92       1080.70        63.58 o                         
 -12  17   3       2575.56       2526.25        95.26 o                         
 -10  17   3        302.69        249.00        40.40 o                         
  -8  17   3       9130.14       9501.79       132.76 o                         
  -6  17   3        176.27        115.99        33.70 o                         
  -4  17   3       9663.71      10097.10       149.63 o                         
  -2  17   3          1.74        -19.06        23.13 o                         
   0  17   3      28846.78      28839.06       305.47 o                         
   2  17   3      15342.31      16363.11       187.11 o                         
   6  17   3       4378.37       4487.21       111.85 o                         
   8  17   3       4634.04       4070.00       103.31 o                         
  10  17   3       1105.03        984.64        61.64 o                         
  12  17   3       1807.76       1755.99        77.81 o                         
  14  17   3       1225.83       1448.08        76.02 o                         
  16  17   3        298.30        373.53        56.72 o                         
 -17  18   3        744.72        880.58        65.75 o                         
 -15  18   3       1717.12       1529.39        79.85 o                         
 -13  18   3       8271.62       8021.95       161.00 o                         
 -11  18   3       3449.45       3187.12        80.52 o                         
  -9  18   3       6486.00       6040.94       105.12 o                         
  -7  18   3      15110.82      15453.18       193.14 o                         
  -5  18   3      13069.61      12462.89       164.27 o                         
  -3  18   3      11367.96      11264.12       165.46 o                         
  -1  18   3        839.74        788.95        45.89 o                         
   1  18   3       2128.08       2532.92        76.75 o                         
   3  18   3       2463.56       2545.40        71.21 o                         
   5  18   3      21842.56      21218.45       279.73 o                         
   7  18   3       2058.88       2390.40        85.39 o                         
   9  18   3       8379.46       8257.53       153.65 o                         
  11  18   3      14163.83      14259.10       261.22 o                         
  13  18   3        659.89        691.25        63.19 o                         
  15  18   3       3056.62       3359.05       106.69 o                         
  17  18   3       4207.58       3916.62       117.87 o                         
 -18  19   3       4457.46       4483.17       119.15 o                         
 -16  19   3       4274.81       4321.10       116.28 o                         
 -14  19   3       1500.88       1444.30        68.25 o                         
 -12  19   3       7228.31       7090.45       119.68 o                         
 -10  19   3       3545.62       3596.50        85.72 o                         
  -8  19   3       3652.95       3604.34        95.34 o                         
  -6  19   3         87.04         93.28        35.31 o                         
  -4  19   3      25459.70      25342.97       298.37 o                         
  -2  19   3       1473.63       1388.23        61.51 o                         
   0  19   3      17775.32      18421.59       225.95 o                         
   2  19   3         75.29         89.61        30.71 o                         
   4  19   3      23112.42      22638.51       295.00 o                         
   6  19   3      16439.17      16472.64       301.67 o                         
   8  19   3       2762.89       3008.10        93.23 o                         
  10  19   3        671.49        696.86        58.55 o                         
  12  19   3       2983.93       3036.26        99.53 o                         
  14  19   3       7295.09       7624.69       156.10 o                         
  16  19   3       2916.81       2720.06       101.24 o                         
  18  19   3       2901.01       2803.55       125.48 o                         
 -19  20   3       1362.68       1330.42        88.51 o                         
 -17  20   3       1977.62       1786.79        82.66 o                         
 -15  20   3       2112.26       2381.16        83.60 o                         
 -13  20   3        162.24        124.76        40.74 o                         
 -11  20   3        190.66        190.07        40.67 o                         
  -9  20   3      10899.18      11216.67       162.74 o                         
  -7  20   3        732.98        706.16        50.82 o                         
  -5  20   3       8912.98       8495.23       145.16 o                         
  -3  20   3        229.68        254.84        44.55 o                         
  -1  20   3      37852.54      37815.70       433.62 o                         
   1  20   3       8670.45       8727.63       174.84 o                         
   3  20   3        675.50        759.03        48.46 o                         
   5  20   3         63.53         24.34        35.20 o                         
   7  20   3          4.51        -25.80        37.95 o                         
   9  20   3       5533.52       5680.93       129.39 o                         
  11  20   3         59.84         73.90        43.99 o                         
  13  20   3       9874.91       9544.11       178.77 o                         
  15  20   3        316.51        178.77        55.41 o                         
  17  20   3       5502.27       5426.13       208.22 o                         
  19  20   3         12.31        -19.46        54.82 o                         
 -20  21   3        177.80        189.16        59.09 o                         
 -18  21   3          1.50        -47.51        47.51 o                         
 -16  21   3        461.68        495.48        53.26 o                         
 -14  21   3       1257.27       1231.72        64.64 o                         
 -12  21   3       1033.68        833.25        56.24 o                         
 -10  21   3         78.68         55.10        40.44 o                         
  -8  21   3       1821.29       1562.92       109.39 o                         
  -6  21   3       4672.64       4616.77       108.26 o                         
  -4  21   3       3430.86       3635.82        95.16 o                         
  -2  21   3       9577.19       9978.54       159.00 o                         
   0  21   3      20362.32      20750.28       285.45 o                         
   2  21   3        807.91        872.42        58.66 o                         
   4  21   3       1344.07       1313.34        67.20 o                         
   6  21   3       3375.02       3473.43       120.12 o                         
   8  21   3         76.22         58.66        41.10 o                         
  10  21   3       8846.89       9201.59       172.61 o                         
  12  21   3       1561.59       1413.28        92.90 o                         
  14  21   3       2565.18       2132.53        94.31 o                         
  16  21   3       1630.20       1342.62        84.11 o                         
  18  21   3        737.41        686.28        72.17 o                         
  20  21   3         73.45         99.35        60.87 o                         
 -21  22   3       3074.50       3003.42       131.85 o                         
 -19  22   3       6619.61       6713.58       141.80 o                         
 -17  22   3        690.20        660.91        64.10 o                         
 -15  22   3       6696.10       6574.69       163.53 o                         
 -13  22   3         47.57        -15.54        42.01 o                         
 -11  22   3       1809.53       1872.94        90.64 o                         
  -9  22   3        632.79        585.91        56.88 o                         
  -7  22   3        391.21        359.38        52.16 o                         
  -5  22   3       9444.33       9610.60       160.86 o                         
  -3  22   3       6412.14       6084.28       123.41 o                         
  -1  22   3       3718.30       3777.48       129.50 o                         
   1  22   3       6013.95       6272.41       155.25 o                         
   3  22   3       2819.32       2850.17       103.54 o                         
   5  22   3        165.31        152.45        50.97 o                         
   7  22   3       7878.67       7910.22       156.35 o                         
   9  22   3        225.92        155.43        48.38 o                         
  11  22   3        133.49        132.35        48.85 o                         
  13  22   3        146.59        204.03        55.26 o                         
  15  22   3       1527.88       1445.06        87.38 o                         
  17  22   3      10498.32      10109.86       198.01 o                         
  19  22   3        318.14        225.22        65.27 o                         
  21  22   3        966.90        894.41        93.40 o                         
 -22  23   3         79.75        151.93        75.97 o                         
 -20  23   3       8892.19       8798.20       190.19 o                         
 -18  23   3        268.96        342.87        82.26 o                         
 -16  23   3        290.98        316.31        51.20 o                         
 -14  23   3       4081.74       4172.56       109.05 o                         
 -12  23   3       5038.36       4921.02       182.49 o                         
 -10  23   3       6230.01       6125.98       133.85 o                         
  -8  23   3         53.24         62.21        44.86 o                         
  -6  23   3       3003.41       2731.82        90.41 o                         
  -4  23   3       9304.06       9475.67       179.47 o                         
  -2  23   3      14097.81      13801.08       222.18 o                         
   0  23   3         18.81         68.41        50.54 o                         
   2  23   3      24792.46      24607.65       412.03 o                         
   4  23   3        194.29        187.94        53.08 o                         
   6  23   3        569.06        492.97        62.34 o                         
   8  23   3       1683.82       1657.03        81.17 o                         
  10  23   3        265.04        292.99        61.52 o                         
  12  23   3       8337.47       8269.76       169.06 o                         
  14  23   3       1533.41       1663.82        89.98 o                         
  16  23   3         37.72         13.90        55.03 o                         
  18  23   3         34.43        108.36        60.05 o                         
  20  23   3       6226.54       6201.85       224.36 o                         
  22  23   3        736.59        772.95       111.48 o                         
 -23  24   3        304.82        231.96        81.89 o                         
 -21  24   3        513.32        564.43        82.26 o                         
 -19  24   3        194.62        146.09        65.68 o                         
 -17  24   3       3563.96       3772.76       142.92 o                         
 -15  24   3       2531.52       2469.91        97.89 o                         
 -13  24   3       2096.48       2044.08        90.20 o                         
 -11  24   3       5467.42       5957.09       134.77 o                         
  -9  24   3        191.38        143.93        50.94 o                         
  -7  24   3       4710.06       4791.92       118.22 o                         
  -5  24   3         34.04        105.31        46.22 o                         
  -3  24   3       2139.40       2132.10        92.09 o                         
  -1  24   3        195.26        173.80        55.34 o                         
   1  24   3       9738.00      10054.71       272.16 o                         
   3  24   3       1495.00       1407.21        86.92 o                         
   5  24   3      13057.48      12991.26       354.00 o                         
   7  24   3       2869.90       2632.38        96.85 o                         
   9  24   3        623.09        507.72        60.66 o                         
  11  24   3         16.84         -0.75        47.84 o                         
  13  24   3       1134.38       1102.34       110.19 o                         
  15  24   3      10053.84       9940.67       197.21 o                         
  17  24   3        910.22        902.73        83.10 o                         
  19  24   3       1290.48       1282.72       101.36 o                         
  21  24   3       5759.63       5556.15       174.10 o                         
  23  24   3        119.57         33.92        75.16 o                         
 -24  25   3        491.35        491.57       100.74 o                         
 -22  25   3        129.45         72.73        84.08 o                         
 -20  25   3        774.47        557.56        87.93 o                         
 -18  25   3         61.11         55.69        67.88 o                         
 -16  25   3       1979.56       2024.48       103.52 o                         
 -14  25   3       3490.91       3339.29       111.49 o                         
 -12  25   3        802.40        782.96        68.85 o                         
 -10  25   3        930.79       1036.56        72.39 o                         
  -8  25   3       3019.83       2709.08        94.88 o                         
  -6  25   3      10135.43      10403.79       222.34 o                         
  -4  25   3        945.99        796.13        62.88 o                         
  -2  25   3       1736.84       1751.74        86.84 o                         
   0  25   3       7773.58       7574.78       210.28 o                         
   2  25   3      15601.01      15451.64       302.44 o                         
   4  25   3        289.58        315.97        57.46 o                         
   6  25   3         59.34         93.46        78.28 o                         
   8  25   3       1529.76       1525.33        81.93 o                         
  10  25   3       2346.53       2264.61        96.91 o                         
  12  25   3         96.92        145.11        54.67 o                         
  14  25   3       1386.38       1299.05        87.46 o                         
  16  25   3       2899.74       3220.54       120.63 o                         
  18  25   3        964.35        952.63        88.03 o                         
  20  25   3          1.08          1.45        71.02 o                         
  22  25   3        104.89        -69.14        69.14 o                         
  24  25   3       2452.45       2492.66       136.52 o                         
 -25  26   3        486.70        642.77       112.94 o                         
 -23  26   3       1261.07       1291.71       128.77 o                         
 -21  26   3       2392.02       2335.84       147.72 o                         
 -19  26   3       1519.43       1447.07       110.06 o                         
 -17  26   3        817.20        922.18       103.87 o                         
 -15  26   3       1664.79       1751.94       101.52 o                         
 -13  26   3       3023.18       2882.61       105.80 o                         
 -11  26   3       1845.86       1834.20        88.99 o                         
  -9  26   3        532.82        602.20        64.63 o                         
  -7  26   3       5427.06       5083.94       125.41 o                         
  -5  26   3       1100.46       1455.58        86.31 o                         
  -3  26   3        142.65         95.96        54.73 o                         
  -1  26   3         88.44        180.25        67.03 o                         
   1  26   3       2832.65       2815.86       131.60 o                         
   3  26   3       1366.89       1444.38       104.30 o                         
   5  26   3        582.99        539.38        69.77 o                         
   7  26   3       5522.92       5465.21       320.89 o                         
   9  26   3       4289.91       3893.40       160.28 o                         
  11  26   3        346.65        396.19        63.50 o                         
  13  26   3        221.28        186.54        67.48 o                         
  15  26   3          7.52        -50.56        55.91 o                         
  17  26   3         37.20         63.02        63.11 o                         
  19  26   3       4260.37       4323.01       157.20 o                         
  21  26   3        117.56         97.01        75.67 o                         
  23  26   3        728.62        867.78       104.75 o                         
  25  26   3        163.78         74.36       119.67 o                         
 -26  27   3        577.11        780.09       143.02 o                         
 -24  27   3         71.32         27.21        91.86 o                         
 -22  27   3       1707.41       1786.06       144.55 o                         
 -20  27   3          0.79        -31.53        80.54 o                         
 -18  27   3        950.65       1054.57       190.16 o                         
 -16  27   3         40.51         61.37        74.07 o                         
 -14  27   3       7003.96       7246.08       173.78 o                         
 -12  27   3        680.15        677.13        72.07 o                         
 -10  27   3        558.94        514.53        65.69 o                         
  -8  27   3         86.87         92.44        54.84 o                         
  -6  27   3        992.52       1159.48       111.81 o                         
  -4  27   3       5259.15       5237.35       140.34 o                         
  -2  27   3        116.71         62.42        66.41 o                         
   0  27   3       2861.57       3083.56       163.88 o                         
   2  27   3        214.01        254.65        76.51 o                         
   4  27   3       2267.92       2646.36       174.89 o                         
   6  27   3        226.41        252.56        62.11 o                         
   8  27   3       2096.02       1843.86       104.72 o                         
  10  27   3       1640.54       1520.37        88.52 o                         
  12  27   3        528.30        635.05        73.76 o                         
  14  27   3       2314.08       2242.50       109.17 o                         
  16  27   3        162.82        109.87        65.81 o                         
  18  27   3       2897.89       2971.43       137.94 o                         
  20  27   3        204.26         98.08        79.16 o                         
  22  27   3          1.12         -2.35        76.42 o                         
  24  27   3          1.35        -17.72        80.49 o                         
  26  27   3        666.18        721.82       136.65 o                         
 -27  28   3        663.41        881.99       184.09 o                         
 -25  28   3         61.13        -68.52       113.32 o                         
 -23  28   3         20.04         98.80        91.80 o                         
 -21  28   3        418.40        330.88        99.54 o                         
 -19  28   3       2520.83       2802.10       157.78 o                         
 -17  28   3        776.08        761.97        94.36 o                         
 -15  28   3       1355.98       1319.97       105.81 o                         
 -13  28   3        245.14        236.65        73.07 o                         
 -11  28   3       1595.00       1568.97        89.80 o                         
  -9  28   3       5864.59       5958.58       143.16 o                         
  -7  28   3       2096.31       2004.08       183.45 o                         
  -5  28   3        752.88        780.35       112.46 o                         
  -3  28   3       1020.53       1082.12        92.66 o                         
  -1  28   3       3599.10       3857.54       154.76 o                         
   1  28   3        185.34        101.96        66.72 o                         
   3  28   3       1498.99       1585.79       191.99 o                         
   5  28   3       3430.82       3274.73       145.21 o                         
   7  28   3       1988.99       1768.51       104.94 o                         
   9  28   3        976.29       1019.69        91.00 o                         
  11  28   3        242.09        316.34        76.03 o                         
  13  28   3       7404.93       7500.27       185.58 o                         
  15  28   3        181.34        177.70        66.25 o                         
  17  28   3        339.22        388.36        83.40 o                         
  19  28   3        607.26        670.84       146.83 o                         
  21  28   3       1200.58       1000.87       105.47 o                         
  23  28   3        838.56        903.83       133.71 o                         
  25  28   3        624.39        604.36       139.16 o                         
  27  28   3        572.72        477.45       167.65 o                         
 -26  29   3        531.93        726.91       252.96 o                         
 -24  29   3        934.23        893.61       185.28 o                         
 -22  29   3       1360.99       1439.36       136.02 o                         
 -20  29   3        176.07        351.64       101.12 o                         
 -18  29   3        846.22        823.99       114.62 o                         
 -16  29   3        241.85        338.82        87.59 o                         
 -14  29   3       3117.07       3262.88       142.28 o                         
 -12  29   3       1417.59       1478.22       160.45 o                         
 -10  29   3       7180.10       7479.06       163.32 o                         
  -8  29   3         10.62          4.58        64.00 o                         
  -6  29   3       3511.09       3653.65       130.53 o                         
  -4  29   3         69.46        116.33        66.74 o                         
  -2  29   3         18.02        -19.14        64.50 o                         
   0  29   3       6483.09       6292.02       251.36 o                         
   2  29   3        354.91        381.49        83.24 o                         
   4  29   3        320.35        332.59        83.58 o                         
   6  29   3       1755.86       1613.20       116.90 o                         
   8  29   3       5635.57       5417.86       211.48 o                         
  10  29   3        404.63        362.22        75.38 o                         
  12  29   3        732.91        769.62        92.90 o                         
  14  29   3       3692.11       3754.41       135.40 o                         
  16  29   3       4847.37       4578.54       160.38 o                         
  18  29   3        936.28        904.87       110.34 o                         
  20  29   3        105.17         82.01        81.31 o                         
  22  29   3       2186.68       2249.24       138.16 o                         
  24  29   3         11.41         70.70        99.04 o                         
  26  29   3         22.38        -89.83       137.65 o                         
 -25  30   3       1043.62       1704.73       224.07 o                         
 -23  30   3        564.23        619.01       173.93 o                         
 -21  30   3        201.22        358.94       106.68 o                         
 -19  30   3         86.19        106.25        96.41 o                         
 -17  30   3        172.80        184.51        96.94 o                         
 -15  30   3       5440.88       5769.86       183.16 o                         
 -13  30   3          4.80         11.50        76.58 o                         
 -11  30   3       1612.36       1687.62       116.07 o                         
  -9  30   3        291.64        262.15        71.22 o                         
  -7  30   3        712.03        658.41        79.09 o                         
  -5  30   3        192.48        257.17        83.74 o                         
  -3  30   3         65.77         63.13        99.90 o                         
  -1  30   3       5760.48       6319.87       198.33 o                         
   1  30   3        275.00        242.67        81.95 o                         
   3  30   3       2234.70       2116.89       128.91 o                         
   5  30   3        485.71        476.64       138.78 o                         
   7  30   3        385.35        471.54        87.38 o                         
   9  30   3        709.92        600.49        83.37 o                         
  11  30   3       2610.89       2648.47       127.77 o                         
  13  30   3          1.17         92.46        73.93 o                         
  15  30   3        185.90        188.85        76.63 o                         
  17  30   3       1339.16       1444.08       116.33 o                         
  19  30   3         27.03        -22.47        78.22 o                         
  21  30   3        131.20        126.33        89.41 o                         
  23  30   3          7.75         40.56       102.06 o                         
  25  30   3        283.32        180.50       159.33 o                         
 -24  31   3         15.18        160.37       161.80 o                         
 -22  31   3        162.89        146.51       157.03 o                         
 -20  31   3        472.10        396.00       112.84 o                         
 -18  31   3         36.37         83.13       113.23 o                         
 -16  31   3        321.00        399.30       119.32 o                         
 -14  31   3        310.07        343.37        90.98 o                         
 -12  31   3       2458.76       2400.56       132.82 o                         
 -10  31   3        691.80        569.28       106.86 o                         
  -8  31   3       2809.37       3044.06       123.99 o                         
  -6  31   3        783.43        592.18        96.33 o                         
  -4  31   3        123.63        103.44        79.19 o                         
  -2  31   3        266.14        175.62        79.52 o                         
   0  31   3         12.21         -9.18        70.13 o                         
   2  31   3        849.07        830.04       102.90 o                         
   4  31   3         45.56        -15.92        73.52 o                         
   6  31   3        177.57         83.67        77.11 o                         
   8  31   3        203.26        241.92        86.88 o                         
  10  31   3         76.73         10.20        68.45 o                         
  12  31   3       1894.96       1845.79       118.70 o                         
  14  31   3       1160.38       1269.80       225.69 o                         
  16  31   3       2026.50       2335.18       147.81 o                         
  18  31   3          6.98         17.39        80.46 o                         
  20  31   3        942.15        981.25       110.45 o                         
  22  31   3        324.46        269.04       109.03 o                         
  24  31   3          3.58        -65.42       118.90 o                         
 -23  32   3        182.30        414.62       183.71 o                         
 -21  32   3        576.64        427.91       182.10 o                         
 -19  32   3        213.56         97.70       123.03 o                         
 -17  32   3       2349.24       2578.79       240.72 o                         
 -15  32   3          7.52         44.20        98.18 o                         
 -13  32   3       2038.10       2265.19       176.96 o                         
 -11  32   3       8723.24       9235.69       445.02 o                         
  -9  32   3        170.40        155.33        94.08 o                         
  -7  32   3         62.63          3.78        75.25 o                         
  -5  32   3        345.54        232.32        85.23 o                         
  -3  32   3       1944.58       1930.33       193.05 o                         
  -1  32   3        710.03        904.08       145.11 o                         
   1  32   3         74.28         22.98        80.05 o                         
   3  32   3       5736.31       6447.26       201.79 o                         
   5  32   3       2970.39       2765.39       145.43 o                         
   7  32   3        989.83        940.00       136.32 o                         
   9  32   3        194.47         60.99        86.50 o                         
  11  32   3       1347.57       1174.36       106.18 o                         
  13  32   3        424.09        257.84        92.22 o                         
  15  32   3        492.78        404.28       101.56 o                         
  17  32   3         37.43        -53.95        88.01 o                         
  19  32   3        489.84        387.02        96.92 o                         
  21  32   3        136.01         32.46        98.49 o                         
  23  32   3        140.09         19.06       121.69 o                         
 -22  33   3        134.62        132.22       173.84 o                         
 -20  33   3        356.17        346.30       180.58 o                         
 -18  33   3       1730.11       1899.19       181.73 o                         
 -16  33   3       1538.07       1789.90       152.72 o                         
 -14  33   3        411.66        346.84       110.46 o                         
 -12  33   3       1649.58       1952.44       209.40 o                         
 -10  33   3          0.33         72.79        97.10 o                         
  -8  33   3       3806.22       4425.22       231.93 o                         
  -6  33   3         47.67         13.67        75.29 o                         
  -4  33   3       1579.14       1414.45       119.15 o                         
  -2  33   3       4350.41       4269.26       208.28 o                         
   0  33   3       1231.66       1169.25       117.67 o                         
   2  33   3         19.50        -42.51        82.47 o                         
   4  33   3         56.20        -19.20        83.82 o                         
   6  33   3       4842.06       4524.53       181.52 o                         
   8  33   3          8.87        123.97        88.04 o                         
  10  33   3         59.46        178.44        91.50 o                         
  12  33   3        297.67        239.37        89.98 o                         
  14  33   3       5051.67       5614.86       206.94 o                         
  16  33   3         32.15         81.26        92.28 o                         
  18  33   3       1082.72       1216.60       160.03 o                         
  20  33   3        287.69         95.01       105.08 o                         
  22  33   3         21.22        -28.30       119.83 o                         
 -21  34   3        145.53        193.07       244.43 o                         
 -19  34   3        107.80        120.09       156.11 o                         
 -17  34   3       1501.42       1270.02       165.56 o                         
 -15  34   3        240.71        546.69       134.98 o                         
 -13  34   3       1196.36       1087.47       179.13 o                         
 -11  34   3          4.65        175.34       142.55 o                         
  -9  34   3       1423.49       1778.81       299.36 o                         
  -7  34   3        650.71        419.60       133.30 o                         
  -5  34   3        481.64        311.14        89.31 o                         
  -3  34   3        221.57        236.79       130.89 o                         
  -1  34   3        184.29        263.30        94.57 o                         
   1  34   3       1703.08       1674.77       141.15 o                         
   3  34   3        523.45        571.41       138.07 o                         
   5  34   3        250.54        226.57        92.30 o                         
   7  34   3        842.32        637.62       199.61 o                         
   9  34   3        938.84        882.97       113.36 o                         
  11  34   3         60.45         -4.04       101.91 o                         
  13  34   3       1129.17       1056.90       151.32 o                         
  15  34   3         62.98        -28.43        87.38 o                         
  17  34   3         94.93        184.05       124.85 o                         
  19  34   3         13.67         24.87       114.08 o                         
  21  34   3        231.78        193.49       129.73 o                         
 -18  35   3          1.15        139.75       174.17 o                         
 -16  35   3        200.18        377.04       134.52 o                         
 -14  35   3        613.65        393.17       169.49 o                         
 -12  35   3       1012.39        872.45       157.15 o                         
 -10  35   3        199.69        374.63       133.90 o                         
  -8  35   3         22.19        -79.01       118.14 o                         
  -6  35   3        192.79        200.09       127.42 o                         
  -4  35   3        281.31         64.07       137.93 o                         
  -2  35   3        216.38        192.32       114.67 o                         
   0  35   3        100.99         55.82        86.35 o                         
   2  35   3        725.29        739.32       109.25 o                         
   4  35   3        176.93        127.08        89.37 o                         
   6  35   3        236.39        144.77        91.10 o                         
   8  35   3        863.19        821.28       186.48 o                         
  10  35   3       3031.70       2625.76       176.72 o                         
  12  35   3         97.12         61.25       108.02 o                         
  14  35   3        577.60        587.29       116.55 o                         
  16  35   3          0.32        109.65       118.60 o                         
  18  35   3        760.08        467.69       133.74 o                         
 -17  36   3          0.36         56.03       283.41 o                         
 -15  36   3         92.76         33.04       230.42 o                         
 -13  36   3        453.90        458.72       171.63 o                         
 -11  36   3       1407.91       1693.97       378.02 o                         
  -9  36   3         43.33       -216.27       241.14 o                         
  -7  36   3        222.80        236.71       132.69 o                         
  -5  36   3       1992.14       1637.45       223.93 o                         
  -3  36   3         88.01        -37.35       131.50 o                         
  -1  36   3        291.41        210.17        95.36 o                         
   1  36   3       1347.27       1286.20       124.49 o                         
   3  36   3        861.33        645.21       107.93 o                         
   5  36   3       2255.84       2072.57       157.41 o                         
   7  36   3        158.27        128.91        98.60 o                         
   9  36   3       1810.83       1208.25       148.18 o                         
  11  36   3        268.02        183.78       112.30 o                         
  13  36   3        906.05        735.52       178.45 o                         
  15  36   3         71.03        141.76       119.22 o                         
  17  36   3       1357.03       1653.58       203.60 o                         
 -14  37   3        327.61        315.49       276.91 o                         
 -12  37   3        343.78        580.63       321.17 o                         
 -10  37   3       2458.57       2344.84       396.29 o                         
  -8  37   3         41.08          4.45       238.75 o                         
  -6  37   3        204.96        103.92       133.22 o                         
  -4  37   3        485.32        500.05       171.39 o                         
  -2  37   3        639.49        572.98       172.19 o                         
   0  37   3          2.94        -88.45        88.45 o                         
   2  37   3        862.82        837.42       158.47 o                         
   4  37   3        818.46        691.31       114.87 o                         
   6  37   3        576.61        764.62       122.99 o                         
   8  37   3        147.71         91.84       110.64 o                         
  10  37   3          0.62       -143.41       143.41 o                         
  12  37   3       1982.95       2175.20       221.31 o                         
  14  37   3        231.01        132.81       159.64 o                         
 -11  38   3        230.36         -4.47       283.00 o                         
  -9  38   3         13.82       -109.22       274.07 o                         
  -7  38   3        419.51        311.38       178.53 o                         
  -5  38   3        107.42        297.22       214.79 o                         
  -3  38   3          1.06        -38.98       147.48 o                         
  -1  38   3       2228.70       2327.12       237.71 o                         
   1  38   3         38.15        -34.35       116.98 o                         
   3  38   3          0.05        -93.53        93.53 o                         
   5  38   3        344.04        396.39       111.64 o                         
   7  38   3       1408.47       1215.62       154.68 o                         
   9  38   3         72.99        -27.74       146.68 o                         
  11  38   3          2.19       -148.43       148.43 o                         
  13  38   3        515.79        129.52       198.96 o                         
  -8  39   3         42.81        159.16       284.63 o                         
  -6  39   3       2414.10       2649.77       324.42 o                         
  -4  39   3         18.32        136.83       217.23 o                         
  -2  39   3          2.16        169.32       210.73 o                         
   0  39   3         30.22        207.08       203.42 o                         
   2  39   3        647.97        604.80       196.04 o                         
   4  39   3         19.53        -64.85       100.64 o                         
   6  39   3        484.81        685.88       207.28 o                         
   8  39   3        530.41        564.49       175.63 o                         
  -3  40   3        189.32        167.69       210.73 o                         
  -1  40   3         51.68         86.48       211.54 o                         
   1  40   3        252.30         45.88       205.05 o                         
   3  40   3       1069.48        939.07       186.85 o                         
   0   0   4         45.08         -2.03        53.19 o                         
   1   1   4        642.59        784.39        53.58 o                         
  -1   3   4         26.25         74.21        27.17 o                         
   1   3   4      47689.07      47784.45       614.82 o                         
   3   3   4       3033.36       3322.22        81.03 o                         
   0   4   4        659.68        874.53        43.35 o                         
   2   4   4       4694.20       4088.58        82.86 o                         
   4   4   4       6961.34       7732.65       128.68 o                         
  -1   5   4      16587.77      16399.56       211.30 o                         
   1   5   4       1373.12       1318.64        51.33 o                         
   3   5   4      22927.36      23594.09       260.43 o                         
   5   5   4      36666.54      38918.96       391.63 o                         
  -4   6   4      11027.56      11358.31       183.55 o                         
  -2   6   4       6062.00       6946.30       111.07 o                         
   0   6   4       1237.31       1133.91        44.27 o                         
   2   6   4      29598.07      28313.25       282.59 o                         
   4   6   4       2999.48       3125.67        73.11 o                         
   6   6   4       4925.63       5240.92       104.44 o                         
  -5   7   4      50993.22      50808.57       535.69 o                         
  -3   7   4      33863.42      33404.57       348.05 o                         
  -1   7   4      39307.25      39061.22       372.65 o                         
   1   7   4      13319.10      13655.14       152.81 o                         
   3   7   4      34420.86      33394.84       323.07 o                         
   5   7   4     109424.88     111267.15       951.02 o                         
   7   7   4     112570.67     108569.83      1083.80 o                         
  -6   8   4       1206.99       1320.68        61.28 o                         
  -4   8   4       3108.89       2393.38        70.00 o                         
  -2   8   4       3438.42       3895.65       139.38 o                         
   0   8   4       3879.02       3475.55        67.54 o                         
   2   8   4      10036.34       9745.74       127.10 o                         
   4   8   4      10140.26       9095.48       120.19 o                         
   6   8   4      55182.20      56344.80       549.41 o                         
   8   8   4      12325.39      11414.82       142.19 o                         
  -7   9   4       1262.31       1448.19        55.53 o                         
  -5   9   4      15408.52      16841.01       217.52 o                         
  -3   9   4      53570.11      57184.89       522.15 o                         
  -1   9   4      10322.11      11114.62       141.29 o                         
   1   9   4        462.64        495.16        34.04 o                         
   3   9   4      43182.25      44338.82       411.89 o                         
   5   9   4      42745.31      44228.12       444.77 o                         
   7   9   4       5137.54       5510.44        95.01 o                         
   9   9   4      11689.85      10724.74       174.59 o                         
  -8  10   4        490.48        487.18        62.09 o                         
  -6  10   4       7450.40       8722.96       137.34 o                         
  -4  10   4        145.86        116.53        26.62 o                         
  -2  10   4        965.95       1128.70        45.04 o                         
   0  10   4        368.76        393.08        32.51 o                         
   2  10   4        484.76        481.91        33.74 o                         
   4  10   4        854.01        778.19        37.09 o                         
   6  10   4       1163.97       1132.68        54.38 o                         
   8  10   4       6606.65       6289.39       138.42 o                         
  10  10   4       2394.11       2390.72        81.36 o                         
  -9  11   4      44215.04      45125.00       506.79 o                         
  -7  11   4       2951.33       2825.09        83.80 o                         
  -5  11   4       2226.65       2517.90        72.73 o                         
  -3  11   4       7919.09       7605.37       111.48 o                         
  -1  11   4      31463.04      30717.39       289.07 o                         
   1  11   4      21250.88      20754.23       221.02 o                         
   3  11   4       6773.34       6734.01       103.74 o                         
   5  11   4      26130.35      26220.40       293.84 o                         
   7  11   4       5188.46       5151.61       184.61 o                         
   9  11   4      20320.78      20400.00       337.42 o                         
  11  11   4         91.56         62.65        36.22 o                         
 -10  12   4         36.89         76.22        35.96 o                         
  -8  12   4       8072.24       7192.19       135.78 o                         
  -6  12   4        570.73        558.44        43.72 o                         
  -4  12   4        593.41        582.52        45.25 o                         
  -2  12   4      14065.82      14150.60       160.25 o                         
   0  12   4       1227.70        977.52        41.73 o                         
   2  12   4       1657.59       1945.58        50.65 o                         
   4  12   4         12.89          4.71        23.94 o                         
   6  12   4       4850.41       4953.73       113.03 o                         
   8  12   4       1225.31       1247.73        84.83 o                         
  10  12   4         51.69         77.37        42.49 o                         
  12  12   4       9523.07      10413.06       226.62 o                         
 -11  13   4      16176.99      16016.37       233.04 o                         
  -9  13   4       1165.55       1336.26        61.74 o                         
  -7  13   4        280.26        306.82        37.76 o                         
  -5  13   4      25225.95      25726.26       293.01 o                         
  -3  13   4       8350.41       8208.32       122.24 o                         
  -1  13   4       2074.04       2216.89        59.11 o                         
   1  13   4       5460.17       5323.46        91.79 o                         
   3  13   4      29188.56      31531.92       316.97 o                         
   5  13   4       8960.57       9348.80       162.27 o                         
   7  13   4        925.62       1066.56        62.03 o                         
   9  13   4      19493.64      19289.64       265.18 o                         
  11  13   4        880.61        842.24        59.54 o                         
  13  13   4      17424.30      16640.19       243.29 o                         
 -12  14   4        212.08        215.01        50.69 o                         
 -10  14   4        395.95        463.09        54.95 o                         
  -8  14   4         20.36        -29.66        29.66 o                         
  -6  14   4          1.97        -12.38        29.54 o                         
  -4  14   4         72.21         71.21        31.14 o                         
  -2  14   4         62.26        139.21        33.40 o                         
   0  14   4         41.81         42.65        27.66 o                         
   2  14   4       6354.87       6394.53       102.27 o                         
   4  14   4        205.08        133.42        31.97 o                         
   6  14   4       2378.62       2362.58       108.22 o                         
   8  14   4       1554.34       1749.20        75.18 o                         
  10  14   4        233.51        227.68        43.96 o                         
  12  14   4       2760.25       2902.26        95.51 o                         
  14  14   4          7.01         38.38        41.49 o                         
 -13  15   4        162.57         74.50        44.61 o                         
 -11  15   4      15507.85      15705.51       205.06 o                         
  -9  15   4        500.91        544.53        51.56 o                         
  -7  15   4       9424.82       9696.22       144.20 o                         
  -5  15   4      17638.49      17980.72       212.86 o                         
  -3  15   4      12669.49      12317.84       170.50 o                         
  -1  15   4      10572.66      10751.74       141.47 o                         
   1  15   4        169.93        131.81        29.25 o                         
   5  15   4        794.87        695.05        54.25 o                         
   7  15   4      35728.35      34728.26       418.06 o                         
   9  15   4        181.13        181.46        43.69 o                         
  11  15   4      13946.12      13349.53       212.76 o                         
  13  15   4        686.29        807.24        63.74 o                         
  15  15   4       1388.64       1413.34        85.71 o                         
 -14  16   4       2503.49       2352.38        86.24 o                         
 -12  16   4         32.42         61.72        37.12 o                         
 -10  16   4        719.36        840.21        55.04 o                         
  -8  16   4         76.43         42.15        35.46 o                         
  -6  16   4        558.77        570.78        44.84 o                         
  -4  16   4       4936.63       4634.87        99.96 o                         
  -2  16   4        202.12        224.07        36.88 o                         
   0  16   4       2599.12       2403.81        72.98 o                         
   2  16   4       2841.25       2741.30        76.28 o                         
   4  16   4       5682.92       5905.37       128.60 o                         
   6  16   4        113.06         87.46        39.62 o                         
   8  16   4          0.05          2.28        35.58 o                         
  10  16   4       6498.29       6642.83       182.81 o                         
  12  16   4       7486.45       7743.23       162.94 o                         
  14  16   4       3080.05       3298.08       106.83 o                         
  16  16   4          0.27         -9.82        47.89 o                         
 -15  17   4        934.04       1006.59        69.32 o                         
 -13  17   4       2213.26       2513.70        95.93 o                         
 -11  17   4       1544.85       1506.46        84.12 o                         
  -9  17   4       2213.23       1943.63        73.34 o                         
  -7  17   4      21102.21      20111.35       225.90 o                         
  -5  17   4        214.25        149.58        39.73 o                         
  -3  17   4       4155.26       4258.75       113.73 o                         
  -1  17   4       4358.06       4468.69        95.68 o                         
   1  17   4      38327.02      37238.11       437.20 o                         
   3  17   4      22938.32      23023.77       304.66 o                         
   5  17   4       2414.50       2318.51        85.97 o                         
   7  17   4        309.98        256.60        44.77 o                         
   9  17   4         14.40         86.43        42.79 o                         
  11  17   4      31061.07      31541.93       397.58 o                         
  13  17   4       8774.95       8828.86       171.79 o                         
  15  17   4       6848.38       6776.64       203.07 o                         
  17  17   4        612.02        582.50        68.19 o                         
 -16  18   4       1611.31       1264.40        76.15 o                         
 -14  18   4        595.19        501.35        54.78 o                         
 -12  18   4         34.90         36.87        40.36 o                         
 -10  18   4        585.51        489.14        55.85 o                         
  -8  18   4        302.47        334.46        43.53 o                         
  -6  18   4        865.57        868.56        54.13 o                         
  -4  18   4       1202.07       1071.70        69.39 o                         
  -2  18   4       2712.18       2743.61        88.32 o                         
   0  18   4       6729.29       6284.38       130.32 o                         
   2  18   4       3830.66       4114.43       122.38 o                         
   4  18   4        245.89        266.80        46.13 o                         
   6  18   4       1756.35       1737.06       124.48 o                         
   8  18   4       7361.68       7292.65       151.20 o                         
  10  18   4         82.57         60.85        45.75 o                         
  12  18   4        856.71        919.81        89.73 o                         
  14  18   4        103.58        173.61        70.03 o                         
  16  18   4         44.94         39.20        50.95 o                         
  18  18   4        343.49        268.72        65.48 o                         
 -17  19   4       9142.14       9909.35       180.75 o                         
 -15  19   4        128.29        -21.30        43.85 o                         
 -13  19   4       3563.54       3784.92       101.82 o                         
 -11  19   4        744.34        709.59        70.18 o                         
  -9  19   4       4390.58       4446.13        98.39 o                         
  -7  19   4       1658.72       1613.64        67.59 o                         
  -5  19   4       3068.97       3131.21        89.45 o                         
  -3  19   4      17370.23      18135.33       274.19 o                         
  -1  19   4       1024.78       1242.63        78.96 o                         
   1  19   4       1326.46       1412.44        82.45 o                         
   3  19   4       2851.26       2970.53       112.39 o                         
   5  19   4       9269.60       9554.84       173.95 o                         
   7  19   4      17585.39      17882.65       263.42 o                         
   9  19   4        241.94        199.94        49.67 o                         
  11  19   4         91.02        113.48        49.60 o                         
  13  19   4       2331.00       2303.63        97.26 o                         
  15  19   4        488.17        580.94        67.97 o                         
  17  19   4       2980.98       3114.73       129.14 o                         
  19  19   4       6033.22       5922.40       143.22 o                         
 -18  20   4        618.01        576.55        62.91 o                         
 -16  20   4        462.44        282.84        55.07 o                         
 -14  20   4       2236.76       2002.66        82.32 o                         
 -12  20   4       2868.04       2820.72        86.24 o                         
 -10  20   4        146.31        178.40        43.82 o                         
  -8  20   4       3921.56       4157.73       102.49 o                         
  -6  20   4        284.69        297.33        54.31 o                         
  -4  20   4       1210.68       1238.45        81.99 o                         
  -2  20   4        483.55        502.55        56.81 o                         
   0  20   4       1814.61       1813.60        89.86 o                         
   2  20   4       2734.46       3009.03       112.06 o                         
   4  20   4        878.22        847.96        72.87 o                         
   6  20   4       1358.52       1521.29       114.12 o                         
   8  20   4         56.02         89.71        41.56 o                         
  10  20   4        697.14        906.79        79.91 o                         
  12  20   4       2978.31       2891.64       107.05 o                         
  14  20   4        280.11        355.89        61.75 o                         
  16  20   4       2324.52       2248.47       102.24 o                         
  18  20   4        204.89        184.98        62.80 o                         
  20  20   4        488.88        560.96        72.16 o                         
 -19  21   4        204.32        142.52        61.16 o                         
 -17  21   4        496.10        460.15        61.42 o                         
 -15  21   4       4516.94       4658.70       112.00 o                         
 -13  21   4       3092.31       3354.20        94.75 o                         
 -11  21   4       2573.46       2746.85        85.49 o                         
  -9  21   4      13351.58      13461.12       192.41 o                         
  -7  21   4      11894.17      11480.40       171.16 o                         
  -5  21   4       6204.14       6258.44       140.02 o                         
  -3  21   4       4603.45       4050.15       146.81 o                         
  -1  21   4      10613.62      10842.29       279.96 o                         
   1  21   4      13705.40      14841.00       408.89 o                         
   3  21   4      15513.34      15370.52       364.11 o                         
   5  21   4        300.74        178.40        75.74 o                         
   7  21   4       3498.30       3489.36       110.59 o                         
   9  21   4      17002.94      17275.20       264.81 o                         
  11  21   4       1281.86       1411.36        83.65 o                         
  13  21   4        372.59        261.72        59.92 o                         
  15  21   4       2493.08       2656.13       108.64 o                         
  17  21   4      11480.38      11906.95       252.23 o                         
  19  21   4         21.43         93.57        59.69 o                         
  21  21   4        390.48        472.32        69.47 o                         
 -20  22   4         24.76        -58.26        58.26 o                         
 -18  22   4        213.57        155.80        57.36 o                         
 -16  22   4       1144.76       1221.32        76.37 o                         
 -14  22   4        400.06        394.41        56.33 o                         
 -12  22   4        148.19        108.47        45.95 o                         
 -10  22   4        702.25        797.07        62.24 o                         
  -8  22   4        959.43       1136.25        67.04 o                         
  -6  22   4        886.99        891.85        67.72 o                         
  -4  22   4       1760.12       1842.65        85.91 o                         
  -2  22   4       3459.82       3650.06       124.34 o                         
   0  22   4       2788.69       2709.03       130.74 o                         
   2  22   4       1780.65       1827.56       113.48 o                         
   4  22   4       1620.57       1658.95       102.37 o                         
   6  22   4       1526.06       1520.52       101.89 o                         
   8  22   4        817.53        856.26        70.74 o                         
  10  22   4         84.61        126.55        52.92 o                         
  12  22   4       1192.53       1455.39        87.61 o                         
  14  22   4          7.35         51.41        52.70 o                         
  16  22   4          2.53          5.74        58.61 o                         
  18  22   4          0.43         11.88        60.07 o                         
  20  22   4       1874.01       2126.70       159.78 o                         
  22  22   4       1144.97        934.28        86.59 o                         
 -21  23   4       3237.31       3109.33       121.80 o                         
 -19  23   4       3643.96       3637.21       116.08 o                         
 -17  23   4        825.84        659.19        67.18 o                         
 -15  23   4          5.56         13.22        48.56 o                         
 -13  23   4         72.07         45.45        50.90 o                         
 -11  23   4      11037.38      10997.10       177.71 o                         
  -9  23   4        233.89        235.29        52.71 o                         
  -7  23   4          5.95         55.64        49.06 o                         
  -5  23   4       4120.24       3760.35       114.81 o                         
  -3  23   4       1818.28       1854.30       131.52 o                         
  -1  23   4        832.69        691.93        86.81 o                         
   1  23   4         13.90         -3.63        62.29 o                         
   3  23   4       1848.98       1849.82       113.80 o                         
   5  23   4        146.06        119.60        53.63 o                         
   7  23   4       9201.03       9204.86       290.39 o                         
   9  23   4        351.31        421.82        88.79 o                         
  11  23   4       9095.16       9645.25       324.74 o                         
  13  23   4       8290.02       8949.50       190.29 o                         
  15  23   4         14.71         -6.13        57.36 o                         
  17  23   4       1495.08       1608.14       100.72 o                         
  19  23   4          6.49         44.62        64.22 o                         
  21  23   4       7765.25       7617.31       203.37 o                         
  23  23   4          4.02        -24.16        74.54 o                         
 -22  24   4         59.48         18.36        70.72 o                         
 -20  24   4        227.74        220.97        66.91 o                         
 -18  24   4          0.63        -55.12        55.12 o                         
 -16  24   4         35.96        -47.01        50.20 o                         
 -14  24   4        777.45        732.29        68.00 o                         
 -12  24   4         26.37         39.43        50.39 o                         
 -10  24   4       1097.83       1105.19        77.72 o                         
  -8  24   4        799.64        823.88        70.91 o                         
  -6  24   4        572.12        597.27        62.92 o                         
  -4  24   4        279.22        154.37        62.27 o                         
  -2  24   4        100.40        119.99        73.41 o                         
   0  24   4       3739.66       3452.65       148.09 o                         
   2  24   4        846.66        687.44        87.45 o                         
   4  24   4        280.86        193.81        73.38 o                         
   6  24   4       1822.31       1730.16       100.30 o                         
   8  24   4        968.45        960.86        84.69 o                         
  10  24   4        912.11        770.04        81.49 o                         
  12  24   4        136.19         53.08        56.79 o                         
  14  24   4        128.14         55.47        58.59 o                         
  16  24   4        529.13        550.40        76.07 o                         
  18  24   4        286.35        260.44        70.80 o                         
  20  24   4       1500.92       1443.96       106.00 o                         
  22  24   4          0.48        -32.62        74.64 o                         
  24  24   4        271.64        193.07        86.92 o                         
 -23  25   4        486.30        330.42        89.94 o                         
 -21  25   4       1331.83       1502.08       143.20 o                         
 -19  25   4       1197.27       1245.70        94.11 o                         
 -17  25   4       8940.38       9416.67       176.27 o                         
 -15  25   4       1213.12       1223.04        82.30 o                         
 -13  25   4       3741.75       3946.39       116.69 o                         
 -11  25   4       2591.43       2484.29       118.51 o                         
  -9  25   4       9592.23       9312.88       196.22 o                         
  -7  25   4       6346.28       6327.32       144.25 o                         
  -5  25   4        196.13        191.70        65.48 o                         
  -3  25   4       3823.53       3760.04       158.56 o                         
  -1  25   4       1291.41       1056.90       104.32 o                         
   1  25   4       6448.71       6375.30       233.43 o                         
   3  25   4        153.85         83.99        70.95 o                         
   5  25   4       1104.51       1148.49       124.30 o                         
   7  25   4       5383.72       5568.26       161.14 o                         
   9  25   4        706.30        778.60        84.82 o                         
  11  25   4       2459.88       2509.45       122.39 o                         
  13  25   4        693.77        617.98        76.07 o                         
  15  25   4      14136.33      13667.10       313.14 o                         
  17  25   4        137.54        125.28        67.30 o                         
  19  25   4        394.26        247.08        74.18 o                         
  21  25   4        644.11        632.73        99.32 o                         
  23  25   4       1683.58       1867.86       131.19 o                         
  25  25   4       2331.34       2418.48       192.60 o                         
 -24  26   4        746.99        595.20       104.90 o                         
 -22  26   4          0.07        120.09        77.64 o                         
 -20  26   4         73.60          5.42        71.96 o                         
 -18  26   4        368.86        431.87        77.33 o                         
 -16  26   4       1810.68       1758.86       197.97 o                         
 -14  26   4        797.58        813.19        80.50 o                         
 -12  26   4         41.39         44.86        59.75 o                         
 -10  26   4       2756.74       2903.49       154.92 o                         
  -8  26   4          2.22        -37.94        51.91 o                         
  -6  26   4        712.99        479.62        72.28 o                         
  -4  26   4       1393.21       1486.43       117.10 o                         
  -2  26   4        135.54        233.82        74.06 o                         
   0  26   4        101.17         72.58        72.90 o                         
   2  26   4          0.58        102.74        73.56 o                         
   4  26   4       3144.14       3175.30       179.22 o                         
   6  26   4         63.86         -2.27        68.47 o                         
   8  26   4         94.97         34.20        61.85 o                         
  10  26   4        433.01        255.12        71.76 o                         
  12  26   4       1689.76       1791.55       111.18 o                         
  14  26   4        204.28        276.57        73.26 o                         
  16  26   4        360.72        262.53        74.51 o                         
  18  26   4        293.00        271.70        76.57 o                         
  20  26   4        858.17        773.25       103.02 o                         
  22  26   4        367.48        229.03        89.46 o                         
  24  26   4         31.74         85.75        90.72 o                         
  26  26   4          0.64        -30.74       111.12 o                         
 -25  27   4        111.01         85.93       246.06 o                         
 -23  27   4        163.64        193.32       106.07 o                         
 -21  27   4        850.28        621.34       102.54 o                         
 -19  27   4        432.73        290.48       139.98 o                         
 -17  27   4        292.93        248.02        77.12 o                         
 -15  27   4        686.94        683.34        88.48 o                         
 -13  27   4      15277.08      15641.89       251.57 o                         
 -11  27   4          0.87         20.84        60.23 o                         
  -9  27   4        508.62        384.17        68.63 o                         
  -7  27   4         48.56        -55.18        72.08 o                         
  -5  27   4       1854.94       1882.05       159.70 o                         
  -3  27   4       4368.26       4318.64       170.75 o                         
  -1  27   4       2530.95       2366.49       135.56 o                         
   1  27   4       4914.87       4942.49       175.99 o                         
   3  27   4        237.32        245.72       115.51 o                         
   5  27   4       5657.39       5833.30       192.19 o                         
   7  27   4        114.53         22.27        75.97 o                         
   9  27   4       1776.96       1863.22       112.76 o                         
  11  27   4       5248.51       4876.54       161.04 o                         
  13  27   4       5778.73       5594.63       212.63 o                         
  15  27   4        892.85        918.70       110.22 o                         
  17  27   4       1197.10       1178.28       110.76 o                         
  19  27   4       6223.17       6371.12       318.59 o                         
  21  27   4        107.70        143.52        91.17 o                         
  23  27   4        120.48        152.12        90.86 o                         
  25  27   4          9.58         -0.06       101.04 o                         
  27  27   4       1038.64        951.36       417.40 o                         
 -26  28   4         28.30         68.18       157.77 o                         
 -24  28   4        125.98        164.19       148.50 o                         
 -22  28   4         54.11         23.05        98.64 o                         
 -20  28   4         20.25         38.09        84.88 o                         
 -18  28   4         57.64        113.80        85.25 o                         
 -16  28   4       1183.90       1256.43       115.43 o                         
 -14  28   4        305.52        428.78        83.04 o                         
 -12  28   4         12.21        -32.22        62.73 o                         
 -10  28   4        233.58         73.98        69.75 o                         
  -8  28   4       1853.38       2002.82       110.24 o                         
  -6  28   4        781.19        653.42       100.17 o                         
  -4  28   4        633.50        663.43        97.50 o                         
  -2  28   4        556.91        496.52        91.15 o                         
   0  28   4        507.30        512.93        92.97 o                         
   2  28   4       2753.16       2820.52       192.75 o                         
   4  28   4        320.75        221.41       112.67 o                         
   6  28   4         52.30        -18.11        72.86 o                         
   8  28   4         45.61         10.17        76.95 o                         
  10  28   4         81.13        145.33        69.72 o                         
  12  28   4        561.24        392.58        79.70 o                         
  14  28   4        189.73        195.69        80.11 o                         
  16  28   4       2005.99       1804.39       113.10 o                         
  18  28   4          6.64        -25.03        73.23 o                         
  20  28   4        244.34        189.67       100.13 o                         
  22  28   4         31.73        -15.12        83.05 o                         
  24  28   4         69.74         93.78       106.24 o                         
  26  28   4         85.26         63.79       134.41 o                         
 -25  29   4        859.96       1277.75       215.85 o                         
 -23  29   4        803.45        673.22       183.24 o                         
 -21  29   4         87.71        -16.27       100.49 o                         
 -19  29   4       2382.49       2510.77       167.96 o                         
 -17  29   4        139.68        103.98        86.11 o                         
 -15  29   4       1392.08       1316.29       105.22 o                         
 -13  29   4         34.59        -11.05        72.93 o                         
 -11  29   4       5532.94       5243.77       236.10 o                         
  -9  29   4       1786.43       1961.83       111.70 o                         
  -7  29   4         54.23         63.45        75.88 o                         
  -5  29   4        307.59        174.84        86.91 o                         
  -3  29   4        801.53        701.31       101.50 o                         
  -1  29   4       3928.15       4434.48       176.39 o                         
   1  29   4         32.68         16.76        96.11 o                         
   3  29   4         23.10        -55.53        80.41 o                         
   5  29   4       2632.26       2701.94       145.04 o                         
   7  29   4       2834.11       2870.65       200.31 o                         
   9  29   4       1963.43       1648.62       124.61 o                         
  11  29   4        407.18        314.72        80.77 o                         
  13  29   4       2974.95       2587.48       157.24 o                         
  15  29   4        167.98        230.40        84.82 o                         
  17  29   4       2927.73       3042.39       154.37 o                         
  19  29   4        309.66        398.51        95.10 o                         
  21  29   4        479.16        517.59       117.34 o                         
  23  29   4       1112.50        998.42       137.95 o                         
  25  29   4         64.72        154.14       135.50 o                         
 -24  30   4         57.49         70.44       255.80 o                         
 -22  30   4        131.73        105.68       159.77 o                         
 -20  30   4         12.23       -108.95       108.95 o                         
 -18  30   4        611.34        480.92       120.81 o                         
 -16  30   4        267.51        296.95        94.37 o                         
 -14  30   4         35.11          2.18        76.47 o                         
 -12  30   4       2688.63       2618.65       143.62 o                         
 -10  30   4       2210.82       2216.31       119.62 o                         
  -8  30   4        498.40        380.35       140.29 o                         
  -6  30   4         42.09         54.39        84.37 o                         
  -4  30   4        335.04        256.80        91.21 o                         
  -2  30   4        135.02        124.93        82.58 o                         
   0  30   4        110.83        133.86        85.46 o                         
   2  30   4          4.23         10.45        75.71 o                         
   4  30   4        692.22        667.42       102.93 o                         
   6  30   4        194.89        140.13        87.47 o                         
   8  30   4        551.80        597.52       112.00 o                         
  10  30   4        172.47        284.83        92.96 o                         
  12  30   4        357.17        351.52        98.11 o                         
  14  30   4         73.87         15.82        79.75 o                         
  16  30   4         65.70         27.38        82.08 o                         
  18  30   4         18.24         68.87        99.08 o                         
  20  30   4        483.49        459.78       118.16 o                         
  22  30   4        177.07        157.69       109.41 o                         
  24  30   4         17.85          4.35       126.44 o                         
 -23  31   4       1283.20       1627.33       226.92 o                         
 -21  31   4       1695.70       2134.96       240.17 o                         
 -19  31   4        988.84        889.70       145.98 o                         
 -17  31   4        476.19        572.58       103.42 o                         
 -15  31   4       4274.29       4101.89       169.60 o                         
 -13  31   4        562.00        500.01       115.81 o                         
 -11  31   4       2325.33       2521.33       143.54 o                         
  -9  31   4        384.44        470.35        97.76 o                         
  -7  31   4       3439.26       3309.57       152.98 o                         
  -5  31   4       1964.63       1809.36       173.00 o                         
  -3  31   4       2155.29       2405.69       173.12 o                         
  -1  31   4        264.07        218.41        89.47 o                         
   1  31   4         65.55         62.29        83.79 o                         
   3  31   4       4471.30       4964.85       209.84 o                         
   5  31   4        367.55        202.91        93.41 o                         
   7  31   4         42.71         44.21        83.61 o                         
   9  31   4        812.85        539.96       102.13 o                         
  11  31   4       8137.79       8281.91       243.65 o                         
  13  31   4        572.35        360.00        92.30 o                         
  15  31   4        275.72        121.93        89.22 o                         
  17  31   4        838.22        546.80       115.55 o                         
  19  31   4         99.55          1.06       118.83 o                         
  21  31   4       1090.75       1062.06       168.04 o                         
  23  31   4        266.73        202.33       133.54 o                         
 -22  32   4         90.01        159.20       168.30 o                         
 -20  32   4         28.81        -61.67       161.73 o                         
 -18  32   4         18.72          7.90       242.46 o                         
 -16  32   4          7.87         57.29       102.59 o                         
 -14  32   4        971.29        882.18       149.17 o                         
 -12  32   4         75.14        110.80       102.34 o                         
 -10  32   4        241.89        191.80       107.86 o                         
  -8  32   4         58.32        -33.34        81.59 o                         
  -6  32   4        101.19         48.76        88.27 o                         
  -4  32   4         33.03        -22.41        83.99 o                         
  -2  32   4        515.05        364.35        97.41 o                         
   0  32   4        503.06        285.92        93.34 o                         
   2  32   4         95.42         35.39        85.11 o                         
   4  32   4        501.68        501.64       104.34 o                         
   6  32   4        133.71        180.76        91.81 o                         
   8  32   4        517.17        511.52       102.32 o                         
  10  32   4        683.67        747.72       111.30 o                         
  12  32   4        235.46        384.91       119.97 o                         
  14  32   4         54.44         -7.38        81.53 o                         
  16  32   4         48.46        -55.88       111.62 o                         
  18  32   4        242.28        215.58       114.77 o                         
  20  32   4        273.50        279.65       139.76 o                         
  22  32   4        133.11        238.81       137.44 o                         
 -19  33   4         83.60        -64.56       156.84 o                         
 -17  33   4       1486.87       1471.40       173.35 o                         
 -15  33   4        189.35        182.29       125.31 o                         
 -13  33   4       1362.56       1189.98       172.36 o                         
 -11  33   4        220.57        167.44       133.74 o                         
  -9  33   4       1283.75       1204.75       137.10 o                         
  -7  33   4        822.94        846.23       115.24 o                         
  -5  33   4        772.99        685.54       111.18 o                         
  -3  33   4       2178.18       2091.24       264.67 o                         
  -1  33   4        311.51        209.64        91.48 o                         
   1  33   4        761.87        607.14       103.98 o                         
   3  33   4         16.94        -78.79        78.79 o                         
   5  33   4        561.89        305.12        95.32 o                         
   7  33   4       2520.57       2652.82       352.28 o                         
   9  33   4         15.39         25.16        90.82 o                         
  11  33   4         36.07         30.70        91.09 o                         
  13  33   4        140.74        146.23        99.58 o                         
  15  33   4       2433.90       2305.94       273.25 o                         
  17  33   4        849.79        765.11       148.89 o                         
  19  33   4         24.60        -21.97       124.42 o                         
 -18  34   4          1.77         44.23       172.89 o                         
 -16  34   4         38.14        125.46       165.31 o                         
 -14  34   4        113.26        195.97       136.12 o                         
 -12  34   4        255.44         82.98       163.45 o                         
 -10  34   4        671.33        726.90       161.55 o                         
  -8  34   4          3.71       -105.82       106.59 o                         
  -6  34   4         10.30         49.61        93.43 o                         
  -4  34   4        122.77        128.06        95.75 o                         
  -2  34   4          3.23         67.37        92.29 o                         
   0  34   4         90.58        -63.51        98.28 o                         
   2  34   4         58.71         73.42       167.79 o                         
   4  34   4         21.39        -17.81        91.34 o                         
   6  34   4         46.87        142.00        93.02 o                         
   8  34   4         49.53        -91.95        91.95 o                         
  10  34   4         30.43         44.49        96.59 o                         
  12  34   4         19.95        -49.40        94.07 o                         
  14  34   4          0.18       -218.65       218.65 o                         
  16  34   4        614.99        600.64       139.96 o                         
  18  34   4        107.37         82.92       135.39 o                         
 -15  35   4          3.64        228.07       173.74 o                         
 -13  35   4       2701.92       2725.44       451.71 o                         
 -11  35   4       1184.35       1485.42       222.98 o                         
  -9  35   4        782.82        760.56       192.54 o                         
  -7  35   4        447.28        440.25       130.70 o                         
  -5  35   4       1971.70       1994.92       149.95 o                         
  -3  35   4         44.92         75.55        96.93 o                         
  -1  35   4        530.83        654.47       134.44 o                         
   1  35   4       3948.33       3723.96       180.86 o                         
   3  35   4       2160.83       2410.44       199.03 o                         
   5  35   4          3.57         47.13        90.17 o                         
   7  35   4         14.02        -37.41        93.11 o                         
   9  35   4       4440.24       4146.44       368.75 o                         
  11  35   4        157.52        150.75       135.59 o                         
  13  35   4          5.27         46.82       214.59 o                         
  15  35   4        346.08        179.50       162.23 o                         
  17  35   4        115.81        321.58       226.97 o                         
 -14  36   4         56.42       -192.46       285.85 o                         
 -12  36   4         29.04       -136.10       166.12 o                         
 -10  36   4        257.67        466.90       176.04 o                         
  -8  36   4        455.89        603.77       242.00 o                         
  -6  36   4         17.10        124.25       204.23 o                         
  -4  36   4          0.66         18.84       107.60 o                         
  -2  36   4        230.38        167.15       102.30 o                         
   0  36   4        102.24         82.84        98.40 o                         
   2  36   4        136.55        227.48       109.03 o                         
   4  36   4        561.20        581.29       153.74 o                         
   6  36   4        380.48        283.98       109.29 o                         
   8  36   4         33.75        -31.80       122.43 o                         
  10  36   4         73.20         35.43       129.77 o                         
  12  36   4         75.35        144.67       157.74 o                         
  14  36   4        223.51        199.01       179.47 o                         
 -11  37   4         62.97       -131.29       169.35 o                         
  -9  37   4        811.27        559.11       256.21 o                         
  -7  37   4        155.77        127.09       212.76 o                         
  -5  37   4        201.31       -196.52       196.52 o                         
  -3  37   4        133.29         82.52       112.67 o                         
  -1  37   4       2034.75       2043.23       174.24 o                         
   1  37   4        165.45         -9.32       114.72 o                         
   3  37   4        134.82        167.33       114.90 o                         
   5  37   4       2339.58       2163.27       203.07 o                         
   7  37   4       1049.12        913.60       178.19 o                         
   9  37   4        115.34         80.79       135.12 o                         
  11  37   4        129.18         34.70       159.35 o                         
  -8  38   4         14.46       -116.94       210.32 o                         
  -6  38   4        192.97        202.61       224.13 o                         
  -4  38   4         85.04        -17.46       209.51 o                         
  -2  38   4        256.07        185.94       126.58 o                         
   0  38   4         21.03       -135.79       135.79 o                         
   2  38   4        220.49         95.53       148.40 o                         
   4  38   4          0.44        139.66       145.40 o                         
   6  38   4         10.44         64.48       151.05 o                         
   8  38   4          6.47       -166.76       223.93 o                         
   0   1   5       2851.82       3568.69       167.28 o                         
  -1   2   5        685.78        486.33        50.63 o                         
   1   2   5       3514.77       4024.37       107.96 o                         
  -2   3   5       1552.67       1276.83        61.95 o                         
   0   3   5      12476.16      11929.13       198.68 o                         
   2   3   5         31.02         38.61        30.42 o                         
  -3   4   5      11804.23      11307.21       161.96 o                         
  -1   4   5       1411.01       1411.93        82.61 o                         
   1   4   5       8171.72       9027.75       139.36 o                         
  -4   5   5        539.54        457.34        43.23 o                         
  -2   5   5          6.81         28.44        31.40 o                         
   0   5   5      15351.53      16326.88       197.98 o                         
   2   5   5       1005.66       1291.07        53.59 o                         
   4   5   5      12213.54      11589.95       164.53 o                         
  -5   6   5          9.35          1.29        30.52 o                         
  -3   6   5       2489.58       2339.80        85.34 o                         
  -1   6   5      19167.05      19953.99       229.05 o                         
   1   6   5       1856.26       2106.52        64.75 o                         
   3   6   5       3370.26       3160.85        90.04 o                         
   5   6   5      12004.88      11704.00       168.00 o                         
  -6   7   5        435.41        509.88        43.30 o                         
  -4   7   5      18101.92      19453.88       257.83 o                         
  -2   7   5       5615.75       6404.37       145.07 o                         
   0   7   5         83.43         66.65        35.04 o                         
   2   7   5        716.53        843.58        48.17 o                         
   4   7   5       4351.48       3979.38        83.65 o                         
   6   7   5       2682.18       2837.22        83.51 o                         
  -7   8   5        940.79       1107.25        70.08 o                         
  -5   8   5        403.83        457.22        41.78 o                         
  -3   8   5         30.23         12.91        30.01 o                         
  -1   8   5       6628.91       6775.64       113.80 o                         
   1   8   5      13028.43      13954.06       178.20 o                         
   3   8   5       1163.74       1253.44        52.02 o                         
   5   8   5      22144.46      22483.18       267.08 o                         
   7   8   5      19520.80      21295.96       314.53 o                         
  -8   9   5         48.38         92.43        45.04 o                         
  -6   9   5         22.35         49.65        39.12 o                         
  -4   9   5      16528.00      15903.75       226.58 o                         
  -2   9   5       7197.21       7358.99       120.05 o                         
   0   9   5       4956.18       4683.45        99.14 o                         
   2   9   5       3427.92       3733.50       112.43 o                         
   4   9   5        597.05        640.92        71.27 o                         
   6   9   5        281.65        377.44        77.78 o                         
   8   9   5         51.23         10.29        39.57 o                         
  -9  10   5       5110.69       5322.77       188.61 o                         
  -7  10   5        945.46        992.85        67.43 o                         
  -5  10   5       4454.71       4527.25       110.40 o                         
  -3  10   5      11449.01      11389.41       170.23 o                         
  -1  10   5       1920.35       1705.01       108.10 o                         
   1  10   5      14258.01      15531.70       188.75 o                         
   3  10   5      15351.46      14256.49       193.69 o                         
   5  10   5      10631.57      11249.61       208.78 o                         
   7  10   5        463.45        567.59        61.99 o                         
   9  10   5       6137.22       6483.06       151.97 o                         
 -10  11   5       4110.88       4205.58       123.24 o                         
  -8  11   5       1840.47       1666.67       135.00 o                         
  -6  11   5       1741.97       1416.57        66.32 o                         
  -4  11   5       1803.11       1784.23        81.60 o                         
  -2  11   5         70.65         23.50        34.11 o                         
   0  11   5       6459.58       6305.84       107.65 o                         
   2  11   5        659.01        681.54        48.26 o                         
   4  11   5        466.81        532.60        60.25 o                         
   6  11   5       2442.76       2522.38        98.81 o                         
   8  11   5        611.09        694.74        64.87 o                         
  10  11   5       4763.59       4126.81       123.32 o                         
 -11  12   5       1464.77       1531.46        85.79 o                         
  -9  12   5       4631.88       4833.90       130.64 o                         
  -7  12   5       3096.69       3107.09        96.54 o                         
  -5  12   5       2994.80       3607.04       103.28 o                         
  -3  12   5       8146.77       7959.78       129.93 o                         
  -1  12   5        381.93        436.33        44.15 o                         
   1  12   5        605.85        672.58        48.86 o                         
   3  12   5         39.89         24.14        40.95 o                         
   5  12   5        862.25        886.35        92.33 o                         
   7  12   5        599.05        556.34        62.85 o                         
   9  12   5       3355.28       3548.86       117.90 o                         
  11  12   5        332.14        273.78        52.09 o                         
 -12  13   5        237.15        174.83        51.46 o                         
 -10  13   5         15.31         61.37        48.75 o                         
  -8  13   5         15.62         24.70        39.43 o                         
  -6  13   5       4519.52       5031.65       133.14 o                         
  -4  13   5       1345.50       1235.24        66.78 o                         
  -2  13   5       3059.11       2979.80        87.80 o                         
   0  13   5        357.74        339.22        47.27 o                         
   2  13   5         10.29          9.26        33.51 o                         
   4  13   5      26671.68      26842.43       383.80 o                         
   6  13   5       1608.48       1531.48        90.06 o                         
   8  13   5       5834.63       5656.06       145.35 o                         
  10  13   5         43.78        -40.37        40.37 o                         
  12  13   5        162.78        126.96        49.08 o                         
 -13  14   5       4226.17       3906.58       118.09 o                         
 -11  14   5      10215.87      10509.01       178.32 o                         
  -9  14   5        214.24        253.65        47.32 o                         
  -7  14   5      13380.70      13825.42       242.13 o                         
  -5  14   5      22238.56      22233.52       267.51 o                         
  -3  14   5       4799.73       4838.55       116.03 o                         
  -1  14   5       3123.45       2894.02        93.19 o                         
   1  14   5       5067.74       5196.59       160.40 o                         
   3  14   5       7707.71       7915.47       180.80 o                         
   5  14   5        947.18       1153.04        78.97 o                         
   7  14   5       1601.24       1766.50        92.79 o                         
   9  14   5       8014.86       8007.45       164.68 o                         
  11  14   5       2882.08       2538.82        98.60 o                         
  13  14   5       4505.29       4368.87       141.70 o                         
 -14  15   5       7499.09       8020.77       195.11 o                         
 -12  15   5        603.75        614.19        58.11 o                         
 -10  15   5       6111.00       6398.72       135.40 o                         
  -8  15   5       1143.22       1238.67        68.19 o                         
  -6  15   5        712.30        657.59        52.86 o                         
  -4  15   5       2196.61       2083.57        71.44 o                         
  -2  15   5       6794.16       6849.45       186.91 o                         
   0  15   5      11552.29      11790.86       191.00 o                         
   2  15   5         77.48        178.65        70.74 o                         
   4  15   5       1083.50       1140.81        78.61 o                         
   6  15   5       2735.24       3064.96       104.07 o                         
   8  15   5      13273.78      13971.89       278.79 o                         
  10  15   5       4531.48       4540.52       128.41 o                         
  12  15   5        801.96        867.65        72.54 o                         
  14  15   5        183.19        168.40        81.44 o                         
 -15  16   5       1064.97       1088.82       107.41 o                         
 -13  16   5       1373.05       1332.34        82.19 o                         
 -11  16   5       2529.05       2691.05        89.33 o                         
  -9  16   5       5670.23       5356.00       137.68 o                         
  -7  16   5       7107.55       7383.48       132.24 o                         
  -5  16   5        233.15        227.85        43.05 o                         
  -3  16   5       2089.61       2093.56        98.81 o                         
  -1  16   5       8920.70       8910.71       205.70 o                         
   1  16   5       2957.45       3104.30       137.52 o                         
   3  16   5          3.72        -54.25        54.25 o                         
   5  16   5        938.28        908.16        67.90 o                         
   7  16   5        839.01       1027.78        72.19 o                         
   9  16   5         13.04         67.10        49.63 o                         
  11  16   5        956.77        894.29        74.67 o                         
  13  16   5       9617.17       9206.19       183.08 o                         
  15  16   5        815.59        856.45        75.18 o                         
 -16  17   5       1584.12       1679.35        88.38 o                         
 -14  17   5        433.78        378.02        53.91 o                         
 -12  17   5          9.83          4.49        44.23 o                         
 -10  17   5       1220.22       1322.14        73.12 o                         
  -8  17   5       1797.49       1890.51        85.89 o                         
  -6  17   5       2667.56       2796.44        84.95 o                         
  -4  17   5       1024.23        938.40        67.43 o                         
  -2  17   5       3570.98       3322.10       102.78 o                         
   0  17   5      19902.05      19398.42       505.47 o                         
   2  17   5      10759.95      11651.14       260.22 o                         
   4  17   5       9179.52       9054.02       196.95 o                         
   6  17   5        859.24        771.19        68.11 o                         
   8  17   5       3946.60       4068.58       120.97 o                         
  10  17   5       7776.73       7710.73       183.85 o                         
  12  17   5       1350.07       1305.12        84.63 o                         
  14  17   5        160.85         92.72        56.17 o                         
  16  17   5         19.61         22.24        54.37 o                         
 -17  18   5          1.85         24.48        56.40 o                         
 -15  18   5        653.70        670.28        66.38 o                         
 -13  18   5       1482.51       1559.02        77.99 o                         
 -11  18   5       1482.47       1361.33        79.22 o                         
  -9  18   5       5032.52       5191.96       116.17 o                         
  -7  18   5      13675.10      13674.06       192.15 o                         
  -5  18   5       6212.38       5823.77       170.45 o                         
  -3  18   5       7964.67       7869.61       158.16 o                         
  -1  18   5       3338.89       3286.85       144.78 o                         
   1  18   5       7431.76       7922.26       213.28 o                         
   3  18   5        757.25        955.82        82.29 o                         
   5  18   5        292.79        177.03        59.51 o                         
   7  18   5        793.23        792.65        68.83 o                         
   9  18   5         27.28         90.88        50.06 o                         
  11  18   5        345.14        299.27        66.04 o                         
  13  18   5       3254.63       3145.98       126.43 o                         
  15  18   5       2512.24       2487.88       107.97 o                         
  17  18   5       1225.99       1130.69        89.04 o                         
 -18  19   5       6072.85       6030.66       152.04 o                         
 -16  19   5       5262.61       5004.24       134.24 o                         
 -14  19   5        341.04        257.96        55.90 o                         
 -12  19   5        840.50        723.97        64.30 o                         
 -10  19   5        711.51        694.29        57.38 o                         
  -8  19   5       3365.57       3338.62        97.42 o                         
  -6  19   5       1778.52       1906.67        88.99 o                         
  -4  19   5       2399.81       2413.64       112.73 o                         
  -2  19   5          2.95        -27.44        59.50 o                         
   0  19   5       6360.69       5883.32       185.72 o                         
   2  19   5        987.91        987.37       139.72 o                         
   4  19   5      35707.81      36227.86       561.39 o                         
   6  19   5         18.84        -51.72        51.72 o                         
   8  19   5       2496.00       2105.34       115.67 o                         
  10  19   5       1462.59       1791.10        94.59 o                         
  12  19   5         13.41          8.19        53.47 o                         
  14  19   5       1050.21       1080.42        97.96 o                         
  16  19   5         16.24          0.96        58.91 o                         
  18  19   5        819.31        977.81        83.84 o                         
 -19  20   5        453.75        445.73        70.11 o                         
 -17  20   5       2031.55       1814.84        91.24 o                         
 -15  20   5         71.20         51.78        52.59 o                         
 -13  20   5          1.32         36.25        46.75 o                         
 -11  20   5       3929.46       3381.73        97.80 o                         
  -9  20   5       2109.28       2050.60        81.91 o                         
  -7  20   5       1132.41       1079.36        79.75 o                         
  -5  20   5       5208.49       4581.69       216.45 o                         
  -3  20   5       6480.47       5937.18       243.04 o                         
  -1  20   5       4348.57       4620.14       212.68 o                         
   1  20   5          8.19        -36.54        61.96 o                         
   3  20   5       2393.50       2416.82       132.73 o                         
   5  20   5       5238.18       5313.46       171.33 o                         
   7  20   5         17.74         26.92        59.28 o                         
   9  20   5       2615.75       2761.23       123.29 o                         
  11  20   5      11534.18      11696.21       218.92 o                         
  13  20   5       1227.76       1197.38        92.52 o                         
  15  20   5       2013.07       2297.73       110.58 o                         
  17  20   5       6322.75       6139.77       167.56 o                         
  19  20   5        615.60        513.14        73.48 o                         
 -20  21   5        965.72       1020.85       102.90 o                         
 -18  21   5        748.60        734.00        74.40 o                         
 -16  21   5        921.16        794.43        74.07 o                         
 -14  21   5       1372.91       1568.08        80.77 o                         
 -12  21   5       3405.40       3277.67       128.17 o                         
 -10  21   5        732.08        720.93        63.13 o                         
  -8  21   5       1899.12       1829.10        92.31 o                         
  -6  21   5       1038.45       1152.13        85.04 o                         
  -4  21   5       8360.63       8008.35       342.38 o                         
  -2  21   5       7143.70       6639.19       346.49 o                         
   0  21   5        932.21        845.28        98.62 o                         
   2  21   5       1072.71       1151.34       104.55 o                         
   4  21   5       4956.89       5264.24       326.62 o                         
   6  21   5       5677.37       5691.42       165.34 o                         
   8  21   5       3011.54       3042.33       134.59 o                         
  10  21   5       2122.36       2234.53       162.22 o                         
  12  21   5         22.53        -50.73        52.47 o                         
  14  21   5        436.45        507.30        74.26 o                         
  16  21   5        146.93        145.10        67.81 o                         
  18  21   5       3273.74       3169.21       129.78 o                         
  20  21   5        352.09        322.93        68.46 o                         
 -21  22   5       1504.79       1405.17        94.99 o                         
 -19  22   5         88.86         81.00        63.38 o                         
 -17  22   5       3621.45       3438.80       110.02 o                         
 -15  22   5       1692.56       1760.90        91.90 o                         
 -13  22   5         29.72         24.25        50.50 o                         
 -11  22   5       1049.80       1037.31        73.08 o                         
  -9  22   5       1467.12       1418.72        90.37 o                         
  -7  22   5        121.01          9.24        54.13 o                         
  -5  22   5       1297.98       1078.44        88.50 o                         
  -3  22   5       6560.75       6558.50       230.75 o                         
  -1  22   5        671.72        782.12       141.42 o                         
   1  22   5        255.40        321.06        83.51 o                         
   3  22   5       2999.54       3033.96       233.72 o                         
   5  22   5         13.22        119.62        76.52 o                         
   7  22   5        304.13        253.25        67.74 o                         
   9  22   5        121.41        185.43        69.52 o                         
  11  22   5         89.57          8.19        65.02 o                         
  13  22   5         61.57        111.43        63.91 o                         
  15  22   5        141.96         97.57        65.27 o                         
  17  22   5       2095.36       2236.82       115.40 o                         
  19  22   5        236.25        241.47        70.53 o                         
  21  22   5        286.07        281.98        71.86 o                         
 -22  23   5        446.54        245.13        82.31 o                         
 -20  23   5       1061.80       1269.25        94.71 o                         
 -18  23   5        259.61        246.39        62.04 o                         
 -16  23   5         23.76         10.14        54.70 o                         
 -14  23   5        809.09        837.13        71.13 o                         
 -12  23   5        631.25        715.33        76.37 o                         
 -10  23   5       2625.26       2787.15       108.63 o                         
  -8  23   5        459.93        449.95        71.03 o                         
  -6  23   5        189.74        338.40        86.35 o                         
  -4  23   5        956.89        631.17        95.09 o                         
  -2  23   5       2894.17       2784.12       144.89 o                         
   0  23   5        371.13        334.93       105.07 o                         
   2  23   5       3533.41       3286.65       153.12 o                         
   4  23   5         71.61        100.46        72.41 o                         
   6  23   5       3763.22       3581.64       156.18 o                         
   8  23   5        898.40       1015.67       112.65 o                         
  10  23   5       3121.26       3194.85       137.04 o                         
  12  23   5        263.63        265.82        76.49 o                         
  14  23   5        145.03        235.73        67.13 o                         
  16  23   5          7.18         73.44        66.71 o                         
  18  23   5        261.73        286.08        75.79 o                         
  20  23   5        893.55       1025.14        92.19 o                         
  22  23   5       1057.18        924.67        94.51 o                         
 -23  24   5        377.70        431.48        84.88 o                         
 -21  24   5          6.71        -61.28        63.45 o                         
 -19  24   5       1669.40       1565.77        90.58 o                         
 -17  24   5        651.53        719.54        73.89 o                         
 -15  24   5        305.50        206.14        60.63 o                         
 -13  24   5       4866.11       4679.69       150.68 o                         
 -11  24   5       3528.70       3299.07       130.47 o                         
  -9  24   5         56.41        -61.20        61.20 o                         
  -7  24   5        996.25       1031.32        94.30 o                         
  -5  24   5       2621.71       2366.13       141.21 o                         
  -3  24   5        101.47        180.46        78.81 o                         
  -1  24   5        436.32        345.31       118.74 o                         
   1  24   5       4428.29       4244.49       373.30 o                         
   3  24   5       3362.38       3483.72       210.68 o                         
   5  24   5        177.54        126.73        82.17 o                         
   7  24   5       2629.36       2595.32       205.93 o                         
   9  24   5       4006.33       4152.04       230.22 o                         
  11  24   5        122.22         81.06        72.63 o                         
  13  24   5       2540.43       2105.15       121.62 o                         
  15  24   5       2028.27       1983.11       111.66 o                         
  17  24   5        271.27        363.84        79.53 o                         
  19  24   5          8.50         -0.39        81.32 o                         
  21  24   5       1076.14       1125.48       105.42 o                         
  23  24   5        567.71        563.96        86.59 o                         
 -24  25   5        177.31        104.17        93.71 o                         
 -22  25   5         25.17         74.02        72.94 o                         
 -20  25   5        588.66        529.68        79.73 o                         
 -18  25   5        422.91        256.56        67.11 o                         
 -16  25   5        593.94        641.98        76.20 o                         
 -14  25   5        422.74        316.28        72.74 o                         
 -12  25   5        196.08        300.10        69.51 o                         
 -10  25   5       3342.15       3205.28       124.96 o                         
  -8  25   5        848.00        768.78        91.02 o                         
  -6  25   5       1926.93       1861.24       136.14 o                         
  -4  25   5        102.07         45.34        88.83 o                         
  -2  25   5        324.42        271.27        85.86 o                         
   0  25   5        325.32        345.40        87.40 o                         
   2  25   5        791.20        779.14       102.74 o                         
   4  25   5       5705.53       6233.37       329.36 o                         
   6  25   5         32.54        -68.17        73.13 o                         
   8  25   5       2917.20       2690.27       145.79 o                         
  10  25   5        946.79        852.98        97.09 o                         
  12  25   5       3449.64       3075.00       291.15 o                         
  14  25   5       1751.91       1919.23       139.48 o                         
  16  25   5       2231.37       2538.45       205.78 o                         
  18  25   5        367.77        260.47        81.16 o                         
  20  25   5        235.72        191.82        79.71 o                         
  22  25   5         72.96         61.74        75.06 o                         
  24  25   5       1083.74       1151.54       140.74 o                         
 -25  26   5        190.53         63.97       116.83 o                         
 -23  26   5          2.58        -89.64        89.64 o                         
 -21  26   5         45.87        -11.80        77.03 o                         
 -19  26   5        429.54        327.79        75.83 o                         
 -17  26   5        787.88        773.60        95.51 o                         
 -15  26   5        111.87        108.81        68.62 o                         
 -13  26   5       1371.83       1428.37        97.57 o                         
 -11  26   5        174.10        105.17        65.10 o                         
  -9  26   5         32.03        -34.43        67.08 o                         
  -7  26   5         69.71        196.37        86.37 o                         
  -5  26   5         20.78        -72.58        72.58 o                         
  -3  26   5         17.62        -42.93        72.24 o                         
  -1  26   5         24.94        -23.86        95.88 o                         
   1  26   5        273.61        170.77        83.27 o                         
   3  26   5        397.20        381.82        92.92 o                         
   5  26   5         18.32        -56.72        75.65 o                         
   7  26   5        444.83        525.91       145.66 o                         
   9  26   5        441.54        477.31        93.04 o                         
  11  26   5        106.56        211.41        79.34 o                         
  13  26   5       1711.33       1754.56       123.79 o                         
  15  26   5        122.59         67.73        82.83 o                         
  17  26   5         12.99        115.85        87.11 o                         
  19  26   5       1488.74       1552.59       116.35 o                         
  21  26   5        136.10        100.53        78.89 o                         
  23  26   5          8.92        122.60       108.90 o                         
  25  26   5        432.15        216.43       117.85 o                         
 -24  27   5        203.98        228.98       119.79 o                         
 -22  27   5        440.38        519.86       179.49 o                         
 -20  27   5         44.84        103.58        78.83 o                         
 -18  27   5          3.47         50.78        74.08 o                         
 -16  27   5        211.27        175.23        73.64 o                         
 -14  27   5       2967.39       3000.23       124.51 o                         
 -12  27   5       1206.45       1210.13       104.30 o                         
 -10  27   5         70.32         -2.07        75.29 o                         
  -8  27   5         38.07        123.25        87.91 o                         
  -6  27   5       1808.17       1646.40       164.78 o                         
  -4  27   5       1409.27       1355.66       124.67 o                         
  -2  27   5        509.37        328.78        93.89 o                         
   0  27   5         44.71         90.31        86.97 o                         
   2  27   5        111.85        139.88        82.46 o                         
   4  27   5         95.79         43.23        77.59 o                         
   6  27   5        415.89        357.60        92.67 o                         
   8  27   5       1494.34       1477.24       126.43 o                         
  10  27   5        105.91         42.01       142.88 o                         
  12  27   5         60.98         81.18        75.03 o                         
  14  27   5       1783.19       1900.96       129.06 o                         
  16  27   5       2381.02       2181.61       136.30 o                         
  18  27   5       2291.28       2407.85       144.88 o                         
  20  27   5          3.55        -22.84        81.16 o                         
  22  27   5        159.02        137.61       113.93 o                         
  24  27   5        352.10        498.48       151.01 o                         
 -23  28   5        323.00        320.49       120.16 o                         
 -21  28   5       2087.04       2289.39       144.49 o                         
 -19  28   5       1888.77       2466.72       137.35 o                         
 -17  28   5        163.96        173.47        83.62 o                         
 -15  28   5       1668.95       1586.50       105.00 o                         
 -13  28   5       2107.17       2140.70       125.15 o                         
 -11  28   5         11.53        -58.29        70.07 o                         
  -9  28   5       1220.18       1222.07       133.40 o                         
  -7  28   5       2206.78       1959.78       200.20 o                         
  -5  28   5         39.55         29.35        84.20 o                         
  -3  28   5        620.55        757.20       121.02 o                         
  -1  28   5       3842.32       4148.38       182.22 o                         
   1  28   5       5822.41       6081.74       214.27 o                         
   3  28   5         18.88         50.49        80.80 o                         
   5  28   5       1103.79       1296.02       124.11 o                         
   7  28   5       1550.45       1474.20       130.42 o                         
   9  28   5        102.62        189.61        91.75 o                         
  11  28   5       2421.88       2175.19       151.26 o                         
  13  28   5       1417.65       1446.93       120.22 o                         
  15  28   5        677.55        479.85        98.28 o                         
  17  28   5         42.90        -51.03        80.81 o                         
  19  28   5        309.99        356.95       103.13 o                         
  21  28   5        122.03        101.30       124.84 o                         
  23  28   5         75.93        129.61       131.50 o                         
 -22  29   5        424.60        411.24       150.21 o                         
 -20  29   5        152.85        177.84       110.84 o                         
 -18  29   5        226.52        247.13        98.76 o                         
 -16  29   5        114.05        -23.95        80.61 o                         
 -14  29   5       1647.07       1615.31       135.27 o                         
 -12  29   5        486.22        386.12        91.36 o                         
 -10  29   5       2288.93       2162.82       155.26 o                         
  -8  29   5       2631.78       2556.93       160.82 o                         
  -6  29   5        370.26        233.98       102.35 o                         
  -4  29   5        189.16        138.21        92.81 o                         
  -2  29   5        941.25       1188.80       125.67 o                         
   0  29   5       1703.44       1872.18       140.70 o                         
   2  29   5       1178.91       1210.71       129.37 o                         
   4  29   5        104.42        247.13        93.94 o                         
   6  29   5         28.01        -25.68        83.52 o                         
   8  29   5        489.54        364.92        99.69 o                         
  10  29   5       1035.48       1235.94       160.40 o                         
  12  29   5        408.62        413.58       108.24 o                         
  14  29   5        164.32         98.29        87.17 o                         
  16  29   5        508.89        550.58       102.27 o                         
  18  29   5        859.49        712.30       126.55 o                         
  20  29   5        553.28        665.43       214.87 o                         
  22  29   5        749.88        761.41       157.38 o                         
 -21  30   5        704.77        707.05       156.58 o                         
 -19  30   5         50.21        -78.45       106.16 o                         
 -17  30   5         80.59        -51.33        90.64 o                         
 -15  30   5       1729.80       1680.77       139.42 o                         
 -13  30   5         18.02         12.03        80.60 o                         
 -11  30   5        540.45        461.59       113.93 o                         
  -9  30   5        220.85         92.33       110.88 o                         
  -7  30   5        290.21        409.55       109.45 o                         
  -5  30   5       1186.51       1303.49       201.13 o                         
  -3  30   5       1378.65       1544.17       137.90 o                         
  -1  30   5        178.46        150.90        87.84 o                         
   1  30   5        193.04         63.21        89.48 o                         
   3  30   5        497.62        326.01        99.45 o                         
   5  30   5       2207.13       2244.90       180.11 o                         
   7  30   5         17.94         75.86        90.33 o                         
   9  30   5       1467.15       1501.45       138.91 o                         
  11  30   5       1260.33       1177.21       130.57 o                         
  13  30   5          2.41         14.04        92.21 o                         
  15  30   5         42.19         21.63        88.76 o                         
  17  30   5        287.12        264.66       114.70 o                         
  19  30   5        117.19          1.00       120.65 o                         
  21  30   5         49.12       -100.61       130.19 o                         
 -20  31   5        705.73        772.72       288.46 o                         
 -18  31   5        186.48         91.67       138.43 o                         
 -16  31   5       1075.37       1077.97       162.26 o                         
 -14  31   5          9.58        -68.30       127.56 o                         
 -12  31   5        903.71        831.17       129.66 o                         
 -10  31   5       2299.13       1946.06       205.22 o                         
  -8  31   5        684.60        799.23       123.45 o                         
  -6  31   5       1246.34       1104.14       129.69 o                         
  -4  31   5         25.46         -1.31        89.46 o                         
  -2  31   5         25.63          2.34        88.76 o                         
   0  31   5       1312.00       1126.19       127.53 o                         
   2  31   5        413.75        387.63       103.81 o                         
   4  31   5        613.42        470.56       107.12 o                         
   6  31   5        562.06        699.58       115.28 o                         
   8  31   5         20.94        111.98        97.83 o                         
  10  31   5        884.53        946.74       125.64 o                         
  12  31   5        821.51        841.25       124.22 o                         
  14  31   5       1174.10       1238.15       162.37 o                         
  16  31   5        807.44        807.78       136.25 o                         
  18  31   5        172.61        344.49       137.49 o                         
  20  31   5          1.69          3.21       133.03 o                         
 -19  32   5         47.81       -131.15       217.63 o                         
 -17  32   5       1274.52       1178.58       230.23 o                         
 -15  32   5         48.75       -157.20       157.20 o                         
 -13  32   5        279.41        449.61       150.87 o                         
 -11  32   5        145.68        168.18       123.33 o                         
  -9  32   5         23.38        116.62       103.19 o                         
  -7  32   5        960.91       1008.77       129.96 o                         
  -5  32   5         42.62        -33.24        96.05 o                         
  -3  32   5        849.09        860.51       119.29 o                         
  -1  32   5       1145.09       1292.36       131.40 o                         
   1  32   5        245.42        235.08       103.74 o                         
   3  32   5       1989.85       1981.66       211.51 o                         
   5  32   5        710.74        983.21       133.39 o                         
   7  32   5        610.25        587.94       112.46 o                         
   9  32   5        613.28        653.38       119.50 o                         
  11  32   5        936.58        948.72       187.25 o                         
  13  32   5         62.24        124.87       127.66 o                         
  15  32   5        193.23        -35.82       125.75 o                         
  17  32   5        571.05        461.16       149.60 o                         
  19  32   5          5.14       -140.08       231.03 o                         
 -16  33   5       1454.59       1142.02       247.48 o                         
 -14  33   5        491.87        383.78       180.73 o                         
 -12  33   5         49.51         -1.70       148.43 o                         
 -10  33   5        132.17        281.56       149.72 o                         
  -8  33   5        433.82        408.60       127.05 o                         
  -6  33   5       2085.88       1902.79       153.94 o                         
  -4  33   5         93.17         41.34        99.05 o                         
  -2  33   5       1275.55       1422.30       137.02 o                         
   0  33   5        229.96        204.81       103.59 o                         
   2  33   5         45.40        -28.80        93.79 o                         
   4  33   5          8.00        -63.65        93.80 o                         
   6  33   5        832.81        709.33       120.96 o                         
   8  33   5        563.44        264.57       113.17 o                         
  10  33   5         31.92       -109.57       109.57 o                         
  12  33   5         53.68         67.79       133.68 o                         
  14  33   5       1602.53       2006.31       257.18 o                         
  16  33   5        431.38        313.08       304.93 o                         
 -15  34   5        448.84        129.52       249.30 o                         
 -13  34   5       1079.91        868.10       276.91 o                         
 -11  34   5       1185.25        925.89       191.00 o                         
  -9  34   5        178.53        301.68       129.71 o                         
  -7  34   5       1156.44       1429.20       166.43 o                         
  -5  34   5        423.77        318.71       126.53 o                         
  -3  34   5        348.08        265.16       122.55 o                         
  -1  34   5         62.25         24.15       100.85 o                         
   1  34   5       1193.87       1044.46       133.40 o                         
   3  34   5       1491.78       1433.37       146.19 o                         
   5  34   5         10.11         91.23       104.96 o                         
   7  34   5        684.33        727.20       149.81 o                         
   9  34   5       1304.24       1111.32       156.30 o                         
  11  34   5          3.25       -229.39       251.54 o                         
  13  34   5         66.44         19.09       166.92 o                         
  15  34   5        574.81        344.72       229.41 o                         
 -12  35   5        261.68        351.22       248.49 o                         
 -10  35   5       1655.82       1759.90       224.22 o                         
  -8  35   5         84.38        118.28       145.25 o                         
  -6  35   5        138.22        142.01       119.55 o                         
  -4  35   5        421.68        418.57       128.05 o                         
  -2  35   5        815.16        790.22       212.10 o                         
   0  35   5        394.43        478.55       128.43 o                         
   2  35   5        317.92        256.61       155.48 o                         
   4  35   5         10.84         82.42       136.95 o                         
   6  35   5         78.33        160.39       143.98 o                         
   8  35   5        430.25        428.93       159.89 o                         
  10  35   5        700.85        636.75       418.21 o                         
  12  35   5        285.62        179.27       279.55 o                         
  -9  36   5          1.38       -195.71       195.71 o                         
  -7  36   5        155.40        114.90       148.75 o                         
  -5  36   5        149.07        117.63       156.09 o                         
  -3  36   5          0.80         40.83       151.04 o                         
  -1  36   5        118.89        163.52       146.54 o                         
   1  36   5        868.23        728.11       179.77 o                         
   3  36   5        233.53        230.77       157.27 o                         
   5  36   5         74.93        -17.96       150.23 o                         
   7  36   5        478.78        188.77       231.84 o                         
   9  36   5         57.08         -4.54       147.72 o                         
  -4  37   5          0.69       -137.23       137.23 o                         
  -2  37   5        279.20        320.57       165.65 o                         
   0  37   5        772.15        557.45       179.17 o                         
   2  37   5        488.35        125.33       160.05 o                         
   4  37   5        496.29        622.68       175.67 o                         
   1   1   6       4035.36       3997.07       119.32 o                         
   0   2   6         48.38         26.48        41.82 o                         
   2   2   6       7910.54       8325.65       160.98 o                         
  -1   3   6      17506.34      18755.80       265.84 o                         
   1   3   6         31.06          6.02        37.57 o                         
   3   3   6      13180.56      13992.97       233.07 o                         
  -2   4   6       2944.08       2676.95        80.47 o                         
   0   4   6        129.52         46.64        37.89 o                         
   2   4   6       1945.35       1888.96        71.39 o                         
   4   4   6        657.58        782.19        56.54 o                         
  -3   5   6         74.37         56.19        38.97 o                         
  -1   5   6        309.57        266.95        44.68 o                         
   1   5   6      35419.94      37538.55       419.17 o                         
   3   5   6       4515.82       4509.23       110.27 o                         
   5   5   6         85.85         60.86        37.21 o                         
  -4   6   6         94.14        187.17        43.79 o                         
  -2   6   6       9592.44       8910.26       156.72 o                         
   0   6   6       3126.76       3403.87        91.10 o                         
   2   6   6        131.62        123.74        38.79 o                         
   4   6   6         64.38         36.90        39.00 o                         
   6   6   6        490.40        505.56        58.63 o                         
  -5   7   6       9218.67       8694.17       206.24 o                         
  -3   7   6       9169.94       9698.43       191.36 o                         
  -1   7   6       1921.10       2069.23        73.08 o                         
   1   7   6       1378.74       1239.98        57.13 o                         
   3   7   6       3078.32       3157.49        93.33 o                         
   5   7   6      13049.67      13307.19       285.75 o                         
   7   7   6        995.30        874.97        74.18 o                         
  -6   8   6       2040.33       1770.19        90.47 o                         
  -4   8   6       1477.74       1301.69        70.68 o                         
  -2   8   6       2122.75       2553.29       105.94 o                         
   0   8   6       2880.03       2723.79       105.72 o                         
   2   8   6      10035.27      10336.24       228.90 o                         
   4   8   6       1167.53       1311.95        75.02 o                         
   6   8   6          0.25        -26.48        47.97 o                         
   8   8   6        523.27        546.11        65.92 o                         
  -7   9   6        314.44        388.35        65.71 o                         
  -5   9   6       1845.57       1895.56        81.45 o                         
  -3   9   6        866.53        941.42        64.78 o                         
  -1   9   6      18170.46      18758.31       249.07 o                         
   1   9   6       1461.76       1479.57        70.97 o                         
   3   9   6       4041.59       3755.10       219.05 o                         
   5   9   6       3401.42       3334.42       120.49 o                         
   7   9   6       3646.91       3730.27       221.49 o                         
   9   9   6      18518.11      18344.05       318.32 o                         
  -8  10   6       1568.52       1618.49        91.37 o                         
  -6  10   6       1523.47       1531.48        77.02 o                         
  -4  10   6        882.45        948.79        64.51 o                         
  -2  10   6        741.89        752.65        61.93 o                         
   0  10   6       2915.99       3288.59       105.71 o                         
   2  10   6          4.32        -22.29        42.20 o                         
   4  10   6        739.03        775.32        73.72 o                         
   6  10   6       1761.23       1696.14        94.26 o                         
   8  10   6       4591.79       4475.77       138.86 o                         
  10  10   6       7376.15       7446.09       176.04 o                         
  -9  11   6       1358.63       1291.17       124.21 o                         
  -7  11   6       4854.67       4960.87       138.62 o                         
  -5  11   6       4163.61       4141.71       110.59 o                         
  -3  11   6       3314.94       3441.88       112.62 o                         
  -1  11   6        231.58        214.18        48.58 o                         
   1  11   6        346.37        250.44        65.40 o                         
   3  11   6      15843.31      16358.11       315.61 o                         
   5  11   6        840.69        821.72        75.80 o                         
   7  11   6       4074.35       4026.78       134.72 o                         
   9  11   6       8659.53       8778.22       212.37 o                         
  11  11   6      13691.14      13740.33       253.51 o                         
 -10  12   6       3226.50       3295.42       121.60 o                         
  -8  12   6       1431.62       1554.54        78.76 o                         
  -6  12   6       2422.84       2462.89       103.49 o                         
  -4  12   6        478.87        581.53        65.15 o                         
  -2  12   6        668.67        684.23        62.07 o                         
   0  12   6        489.22        420.41        78.22 o                         
   2  12   6          2.42        -17.55        58.45 o                         
   4  12   6       6451.66       6888.55       188.05 o                         
   6  12   6      15576.75      15809.86       312.15 o                         
   8  12   6       9534.74       9922.72       210.94 o                         
  10  12   6        478.36        525.67        72.05 o                         
  12  12   6        672.63        599.30        77.71 o                         
 -11  13   6       6095.47       6200.33       287.01 o                         
  -9  13   6       2888.65       2736.69       104.36 o                         
  -7  13   6       4997.40       4997.97       122.88 o                         
  -5  13   6        107.43         72.47        51.26 o                         
  -3  13   6      14161.05      14801.80       236.57 o                         
  -1  13   6        839.34        833.46        67.47 o                         
   1  13   6       5905.43       6227.94       194.26 o                         
   3  13   6        973.46        820.22        96.79 o                         
   5  13   6        412.70        407.66        85.23 o                         
   7  13   6      27659.89      28853.80       423.63 o                         
   9  13   6       2679.43       2495.60       113.52 o                         
  11  13   6        865.66       1116.88        89.08 o                         
  13  13   6         60.29         23.87        59.91 o                         
 -12  14   6       1329.05       1146.40        82.27 o                         
 -10  14   6        221.26        224.18        56.99 o                         
  -8  14   6       1216.50       1250.06        75.14 o                         
  -6  14   6        615.87        627.53        67.90 o                         
  -4  14   6          8.04         27.99        46.60 o                         
  -2  14   6         20.15         -5.40        51.36 o                         
   0  14   6        636.99        718.45        92.70 o                         
   2  14   6        196.51        239.20        77.84 o                         
   4  14   6        433.91        378.61        81.76 o                         
   6  14   6       3858.51       4304.25       161.53 o                         
   8  14   6       3672.53       3906.81       137.33 o                         
  10  14   6         21.52         -8.87        58.99 o                         
  12  14   6       2369.86       2383.58       115.20 o                         
  14  14   6         24.15          9.36        59.95 o                         
 -13  15   6       4732.58       4782.75       167.02 o                         
 -11  15   6       1866.38       1741.94       116.23 o                         
  -9  15   6       1940.74       1849.07        85.66 o                         
  -7  15   6       3562.40       3744.06       130.29 o                         
  -5  15   6       6723.23       6954.69       148.28 o                         
  -3  15   6        457.98        462.58        77.05 o                         
  -1  15   6         10.53         25.38        67.64 o                         
   1  15   6      11911.83      12430.07       331.60 o                         
   3  15   6       1566.28       1498.72       155.95 o                         
   5  15   6      13201.53      14338.37       727.57 o                         
   7  15   6        677.24        626.00        78.90 o                         
   9  15   6       9099.23       9261.52       220.63 o                         
  11  15   6       1178.27       1171.62        94.54 o                         
  13  15   6        711.00        638.94        78.63 o                         
  15  15   6       1438.03       1418.93       169.42 o                         
 -14  16   6         24.11         31.52        52.61 o                         
 -12  16   6        268.06        124.37        56.05 o                         
 -10  16   6       4295.85       4593.45       133.64 o                         
  -8  16   6       3585.24       3760.46       152.77 o                         
  -6  16   6         35.97        -29.27        47.38 o                         
  -4  16   6        221.36        251.11        61.29 o                         
  -2  16   6        270.05        164.06        78.57 o                         
   0  16   6         91.02         68.02        72.06 o                         
   2  16   6         36.35         98.00        77.14 o                         
   4  16   6         10.10         37.29        72.64 o                         
   6  16   6       3892.80       4420.15       169.52 o                         
   8  16   6       1928.35       2090.68       128.96 o                         
  10  16   6          1.80          1.83        58.85 o                         
  12  16   6        735.94        633.22       103.11 o                         
  14  16   6          0.34         45.82        67.81 o                         
  16  16   6        389.03        397.65        91.22 o                         
 -15  17   6        311.50        273.64        65.50 o                         
 -13  17   6       1691.96       1762.53        92.41 o                         
 -11  17   6       2165.03       2412.02       112.70 o                         
  -9  17   6       2839.92       2665.91       104.93 o                         
  -7  17   6       2632.42       2634.11       108.65 o                         
  -5  17   6       2556.80       2677.83       192.99 o                         
  -3  17   6        636.72        701.88        97.60 o                         
  -1  17   6      12628.72      13127.84       466.64 o                         
   1  17   6        938.58        949.40       105.16 o                         
   3  17   6       4032.17       4055.54       238.22 o                         
   5  17   6       9657.80      10227.64       256.00 o                         
   7  17   6       1589.21       1457.49       119.91 o                         
   9  17   6       2801.53       3156.82       183.85 o                         
  11  17   6       1031.64        989.68        99.78 o                         
  13  17   6       7199.07       7188.55       294.14 o                         
  15  17   6        166.68         55.53        65.94 o                         
  17  17   6        505.32        356.70        76.39 o                         
 -16  18   6        898.74        942.02        82.99 o                         
 -14  18   6         29.12        -21.22        57.45 o                         
 -12  18   6        174.47        197.16        60.34 o                         
 -10  18   6        480.44        372.55        64.74 o                         
  -8  18   6         36.75         14.22        52.66 o                         
  -6  18   6         73.17         83.68        56.48 o                         
  -4  18   6       1299.55       1120.49       110.93 o                         
  -2  18   6       1228.10       1370.81       231.84 o                         
   0  18   6        555.19        554.39       134.84 o                         
   2  18   6          3.85         -1.43       100.10 o                         
   4  18   6        682.49        859.35       102.59 o                         
   6  18   6       1837.32       2244.62       137.44 o                         
   8  18   6       1020.52       1142.41       109.74 o                         
  10  18   6          6.86         59.84        78.91 o                         
  12  18   6        299.79        450.98        80.18 o                         
  14  18   6         21.56         -5.75        59.42 o                         
  16  18   6        245.25        266.20        69.37 o                         
  18  18   6         96.92         62.63        57.82 o                         
 -17  19   6        465.99        375.89        70.06 o                         
 -15  19   6       3739.44       3768.95       168.04 o                         
 -13  19   6        301.82        245.81        64.40 o                         
 -11  19   6          4.61        -25.21        55.68 o                         
  -9  19   6       1697.59       1664.54       113.58 o                         
  -7  19   6       5565.09       5840.65       151.44 o                         
  -5  19   6       3813.94       3748.47       175.35 o                         
  -3  19   6       1790.41       1815.45       191.23 o                         
  -1  19   6       1290.79       1177.17       113.28 o                         
   1  19   6        311.73        128.24        81.15 o                         
   3  19   6       3458.26       3098.77       153.31 o                         
   5  19   6        364.33        461.90        93.53 o                         
   7  19   6       1624.42       1701.33       124.87 o                         
   9  19   6         16.59        -69.10        73.49 o                         
  11  19   6       2758.31       2783.85       147.38 o                         
  13  19   6        280.01        223.08        69.14 o                         
  15  19   6       1092.65       1210.67       135.10 o                         
  17  19   6       4879.32       4830.07       172.47 o                         
  19  19   6        401.02        302.36        71.48 o                         
 -18  20   6       1971.70       1933.67       117.06 o                         
 -16  20   6         74.12         49.43        65.25 o                         
 -14  20   6         73.79        146.52        64.05 o                         
 -12  20   6          0.30         -2.68        56.48 o                         
 -10  20   6         11.39        -12.61        54.31 o                         
  -8  20   6       1561.50       1532.39       102.38 o                         
  -6  20   6        338.64        350.04        89.96 o                         
  -4  20   6         18.13        -71.28        71.28 o                         
  -2  20   6        719.20        696.60       102.31 o                         
   0  20   6         10.26        -54.14        68.99 o                         
   2  20   6        706.12        597.35        99.83 o                         
   4  20   6        275.74        289.25        87.29 o                         
   6  20   6          7.93        -53.09        75.26 o                         
   8  20   6       1925.51       1858.94       132.71 o                         
  10  20   6        483.48        409.75       112.41 o                         
  12  20   6          4.34        -70.92        70.92 o                         
  14  20   6        651.62        579.58       106.50 o                         
  16  20   6        115.26         72.55        70.89 o                         
  18  20   6        194.90        182.00        70.47 o                         
  20  20   6          9.55        -62.13        62.13 o                         
 -19  21   6          0.30        106.81        65.73 o                         
 -17  21   6       3227.99       3251.02       119.50 o                         
 -15  21   6         38.79        136.63        62.95 o                         
 -13  21   6       1173.91       1402.07        93.91 o                         
 -11  21   6       1282.78       1269.16       111.22 o                         
  -9  21   6        341.01        389.74        71.88 o                         
  -7  21   6          3.11        -26.19        71.04 o                         
  -5  21   6         93.86         29.33        79.07 o                         
  -3  21   6      13309.74      13380.38       317.00 o                         
  -1  21   6        123.03         21.80        75.23 o                         
   1  21   6        963.54        698.17       101.42 o                         
   3  21   6       3298.65       3037.15       198.32 o                         
   5  21   6       3445.57       3129.96       169.78 o                         
   7  21   6       2332.20       2220.10       182.03 o                         
   9  21   6        279.36        330.30        96.69 o                         
  11  21   6       1070.47       1026.53       101.46 o                         
  13  21   6        120.75         76.55        72.86 o                         
  15  21   6       1169.84       1208.62       153.97 o                         
  17  21   6          2.03         84.97        71.27 o                         
  19  21   6       3080.98       3357.00       141.46 o                         
  21  21   6       4272.01       4316.04       140.00 o                         
 -20  22   6         77.87         74.75        69.08 o                         
 -18  22   6        985.49       1303.38       102.80 o                         
 -16  22   6        849.27        966.27        83.27 o                         
 -14  22   6       1767.01       1566.70        99.65 o                         
 -12  22   6        108.98        116.47        81.79 o                         
 -10  22   6          1.03        -61.46        61.46 o                         
  -8  22   6        375.80        222.19        91.14 o                         
  -6  22   6        612.50        589.65       101.45 o                         
  -4  22   6        691.21        821.19       108.66 o                         
  -2  22   6       1580.27       1570.32       132.95 o                         
   0  22   6        609.22        570.73       101.73 o                         
   2  22   6        641.11        412.90       158.00 o                         
   4  22   6        542.47        535.82        98.45 o                         
   6  22   6        207.14         86.92        86.30 o                         
   8  22   6        717.47        654.03       104.99 o                         
  10  22   6       1203.84       1197.81       108.69 o                         
  12  22   6        296.43        220.82        81.10 o                         
  14  22   6        254.01        270.86        84.58 o                         
  16  22   6        660.46        676.33        99.58 o                         
  18  22   6       1180.59       1385.06       124.52 o                         
  20  22   6        279.64        338.08        73.10 o                         
  22  22   6         89.61         74.89        70.53 o                         
 -21  23   6        335.48        221.27        77.22 o                         
 -19  23   6        140.34         78.08        65.46 o                         
 -17  23   6       1884.24       1924.43        97.56 o                         
 -15  23   6        313.99        265.95        76.12 o                         
 -13  23   6       2797.57       2808.95       167.21 o                         
 -11  23   6          9.54        -61.18        61.18 o                         
  -9  23   6       1251.82       1171.71       128.16 o                         
  -7  23   6        751.14        734.53       110.87 o                         
  -5  23   6       2145.66       2036.91       158.82 o                         
  -3  23   6        260.29        255.06        92.80 o                         
  -1  23   6        614.45        458.53       123.05 o                         
   1  23   6       4937.71       5109.74       288.50 o                         
   3  23   6         16.67         14.94        81.71 o                         
   5  23   6       1190.01       1183.08       119.90 o                         
   7  23   6        701.37        781.34       110.46 o                         
   9  23   6       3545.98       3748.32       335.59 o                         
  11  23   6          6.88          8.08        75.08 o                         
  13  23   6         62.56         76.83        82.49 o                         
  15  23   6       2679.07       2633.69       142.23 o                         
  17  23   6       1164.94       1213.81       119.57 o                         
  19  23   6       1797.41       1672.02       109.72 o                         
  21  23   6         86.21         68.66        72.64 o                         
  23  23   6       2104.56       1947.58       122.76 o                         
 -22  24   6        122.22         48.51        77.14 o                         
 -20  24   6         11.35        -64.64        64.64 o                         
 -18  24   6        205.79        230.72        75.59 o                         
 -16  24   6        134.61         66.54        72.64 o                         
 -14  24   6        134.69        197.33        79.58 o                         
 -12  24   6        720.60        828.94       100.85 o                         
 -10  24   6         28.01         59.51        87.44 o                         
  -8  24   6        108.57        134.11        88.56 o                         
  -6  24   6        176.83         86.70        85.07 o                         
  -4  24   6        597.76        581.34       104.24 o                         
  -2  24   6          5.76        -11.90        80.36 o                         
   0  24   6         18.75        -31.14        83.67 o                         
   2  24   6         88.48         24.47        98.78 o                         
   4  24   6          4.22        -28.97        81.97 o                         
   6  24   6       1495.48       1474.79       131.61 o                         
   8  24   6        276.93        161.19        94.93 o                         
  10  24   6         17.83        131.14        89.88 o                         
  12  24   6        599.12        619.48       114.68 o                         
  14  24   6        313.66        437.66        92.66 o                         
  16  24   6       1399.80       1567.44       126.18 o                         
  18  24   6         34.30         -2.10        88.84 o                         
  20  24   6        590.96        526.41        96.46 o                         
  22  24   6         48.33         68.58        82.17 o                         
  24  24   6         99.08         60.66       134.76 o                         
 -23  25   6        363.95        406.39       125.74 o                         
 -21  25   6        169.69        138.27        74.12 o                         
 -19  25   6       1990.39       1957.25       125.21 o                         
 -17  25   6          8.40        -12.03        71.90 o                         
 -15  25   6        315.63        120.06        80.80 o                         
 -13  25   6       1106.09       1154.13       116.67 o                         
 -11  25   6       1771.90       1794.43       148.55 o                         
  -9  25   6        628.36        627.10       109.10 o                         
  -7  25   6        326.91        333.75       103.53 o                         
  -5  25   6       3243.94       3325.73       176.37 o                         
  -3  25   6         11.56       -109.35       113.87 o                         
  -1  25   6        582.31        439.37        98.49 o                         
   1  25   6        312.95        311.69        95.18 o                         
   3  25   6       2185.45       2457.05       153.34 o                         
   5  25   6       2917.04       3017.52       165.11 o                         
   7  25   6        261.34        310.29       100.89 o                         
   9  25   6       1414.23       1411.20       134.45 o                         
  11  25   6          2.63        -31.83        91.00 o                         
  13  25   6       3410.64       3600.00       194.57 o                         
  15  25   6        281.48        391.59        94.48 o                         
  17  25   6        343.20        412.09        99.38 o                         
  19  25   6       1060.01       1207.44       124.89 o                         
  21  25   6       1395.49       1220.76       113.35 o                         
  23  25   6        247.19         54.77       134.19 o                         
 -22  26   6        523.28        499.01       125.55 o                         
 -20  26   6         29.68          4.16        81.25 o                         
 -18  26   6          0.33          8.23        76.51 o                         
 -16  26   6        248.55         90.59        83.48 o                         
 -14  26   6        154.41        149.00        89.94 o                         
 -12  26   6       1423.78       1302.10       145.05 o                         
 -10  26   6        756.51        738.57       130.05 o                         
  -8  26   6       1907.79       1575.43       386.22 o                         
  -6  26   6          0.61        -51.99        92.82 o                         
  -4  26   6         15.87         53.09        87.79 o                         
  -2  26   6        342.69        121.33        92.89 o                         
   0  26   6        167.32         38.61        87.27 o                         
   2  26   6        255.07        263.95       108.01 o                         
   4  26   6       1262.78       1218.90       139.66 o                         
   6  26   6         20.78         87.04        89.31 o                         
   8  26   6          5.16        -48.64        90.57 o                         
  10  26   6       2493.98       2292.44       154.13 o                         
  12  26   6         37.24        -74.31        93.74 o                         
  14  26   6        265.82        302.64        93.14 o                         
  16  26   6         28.17         24.66        87.87 o                         
  18  26   6         67.32         54.12       113.48 o                         
  20  26   6        262.79        318.87       109.82 o                         
  22  26   6          9.11        -41.33       129.88 o                         
 -21  27   6        435.11        357.62       152.00 o                         
 -19  27   6       1023.05        866.46       111.02 o                         
 -17  27   6        580.41        439.68        96.67 o                         
 -15  27   6       2746.52       2692.63       172.26 o                         
 -13  27   6         15.64         53.59       103.14 o                         
 -11  27   6        671.46        476.27       114.33 o                         
  -9  27   6        297.65        219.57       114.34 o                         
  -7  27   6       3186.41       2952.00       211.35 o                         
  -5  27   6          5.42         51.85        95.08 o                         
  -3  27   6        499.63        501.06       152.43 o                         
  -1  27   6       2056.13       2020.93       200.67 o                         
   1  27   6       1404.72       1627.53       140.45 o                         
   3  27   6        122.05        152.94        95.19 o                         
   5  27   6        126.28        151.97        98.32 o                         
   7  27   6       4415.06       3997.93       212.13 o                         
   9  27   6       1051.94        961.50       131.04 o                         
  11  27   6        248.16        230.44       114.93 o                         
  13  27   6        326.88        189.08       105.34 o                         
  15  27   6        808.78        671.98       114.39 o                         
  17  27   6       2357.31       2448.36       172.06 o                         
  19  27   6         47.17         66.59       117.07 o                         
  21  27   6        593.70        441.18       214.33 o                         
 -20  28   6        120.04        308.60       170.73 o                         
 -18  28   6        375.54        484.61       107.14 o                         
 -16  28   6         49.64        151.92       106.62 o                         
 -14  28   6        168.90        -69.52       104.42 o                         
 -12  28   6        178.52        277.61       126.12 o                         
 -10  28   6         89.41         43.12        99.58 o                         
  -8  28   6          2.83        -12.24        97.63 o                         
  -6  28   6       1174.51       1008.27       131.19 o                         
  -4  28   6        117.81         65.03        96.64 o                         
  -2  28   6         18.86         10.53        94.00 o                         
   0  28   6         36.07        -65.92        86.76 o                         
   2  28   6        410.28        371.53       110.82 o                         
   4  28   6        250.41        121.14       100.78 o                         
   6  28   6        824.34        918.36       123.53 o                         
   8  28   6        352.39        219.73       103.62 o                         
  10  28   6        106.12         72.74       103.52 o                         
  12  28   6        184.00        317.48       107.62 o                         
  14  28   6        393.69        515.44       117.14 o                         
  16  28   6        121.12        117.36       113.53 o                         
  18  28   6          0.28          1.51       122.53 o                         
  20  28   6          1.17        196.44       153.01 o                         
 -19  29   6          0.14          1.48       138.93 o                         
 -17  29   6         22.54        -36.07       120.16 o                         
 -15  29   6        255.96        153.92       132.47 o                         
 -13  29   6       1504.62       1212.38       165.43 o                         
 -11  29   6       1426.75       1616.07       157.51 o                         
  -9  29   6         23.48        -43.76        93.95 o                         
  -7  29   6       1861.66       1712.97       173.12 o                         
  -5  29   6        216.24        246.93       115.63 o                         
  -3  29   6       2294.71       2423.94       165.97 o                         
  -1  29   6         11.09         19.20        93.17 o                         
   1  29   6        892.39        720.24       166.79 o                         
   3  29   6        734.11        622.90       117.66 o                         
   5  29   6        585.18        574.90       115.39 o                         
   7  29   6          6.64         19.64        98.12 o                         
   9  29   6        181.92        323.21       108.19 o                         
  11  29   6       4335.48       3968.34       193.17 o                         
  13  29   6         30.00        -80.41       117.42 o                         
  15  29   6         41.51         70.93       128.41 o                         
  17  29   6          7.37         27.98       129.39 o                         
  19  29   6       1357.39       1227.45       170.35 o                         
 -18  30   6        154.86        358.12       251.74 o                         
 -16  30   6        715.33        467.59       185.35 o                         
 -14  30   6         24.19         94.18       129.44 o                         
 -12  30   6        595.32        458.46       141.15 o                         
 -10  30   6       1084.57        932.75       153.66 o                         
  -8  30   6        273.47        229.72       109.12 o                         
  -6  30   6        216.70        178.17       106.04 o                         
  -4  30   6          1.94        -16.31        94.85 o                         
  -2  30   6        240.20        139.19        99.84 o                         
   0  30   6         63.38        121.67        99.78 o                         
   2  30   6        606.01        738.63       133.99 o                         
   4  30   6        208.04        223.57       103.39 o                         
   6  30   6        885.43        808.07       127.75 o                         
   8  30   6        108.33         66.76       102.40 o                         
  10  30   6         42.53         88.09       132.59 o                         
  12  30   6        150.52        127.48       133.62 o                         
  14  30   6        101.58         -7.50       163.68 o                         
  16  30   6        797.96        848.67       206.87 o                         
  18  30   6        119.00       -165.66       233.87 o                         
 -15  31   6        246.72        124.03       188.20 o                         
 -13  31   6          1.60       -109.37       148.45 o                         
 -11  31   6        196.24        -43.58       123.98 o                         
  -9  31   6       2969.80       2925.85       209.09 o                         
  -7  31   6        102.10        270.29       123.94 o                         
  -5  31   6        219.09        244.74       130.28 o                         
  -3  31   6        324.93        196.17       109.74 o                         
  -1  31   6       1330.25       1141.66       139.92 o                         
   1  31   6        778.85        656.81       125.11 o                         
   3  31   6        134.37        248.03       107.88 o                         
   5  31   6       1647.99       1340.04       148.39 o                         
   7  31   6         21.42         57.04       118.64 o                         
   9  31   6        951.72        875.31       207.08 o                         
  11  31   6         15.10        176.27       160.42 o                         
  13  31   6       1164.35        959.53       196.71 o                         
  15  31   6        886.37        646.45       195.52 o                         
 -14  32   6          9.25         50.60       160.66 o                         
 -12  32   6         32.46       -110.58       144.64 o                         
 -10  32   6        220.27        300.01       152.13 o                         
  -8  32   6         10.59       -142.56       142.56 o                         
  -6  32   6         25.17         -8.99       146.90 o                         
  -4  32   6         52.21        160.88       118.80 o                         
  -2  32   6        438.63        481.95       137.72 o                         
   0  32   6        152.79        168.74       115.07 o                         
   2  32   6        159.63        169.14       152.58 o                         
   4  32   6        255.02        367.23       164.16 o                         
   6  32   6        802.88        927.92       198.75 o                         
   8  32   6          2.50        -99.35       167.49 o                         
  10  32   6         86.35        283.48       161.34 o                         
  12  32   6        564.51        583.26       261.08 o                         
  14  32   6         84.81        140.89       234.28 o                         
 -11  33   6        454.34        311.18       169.47 o                         
  -9  33   6        189.55        255.38       227.17 o                         
  -7  33   6        241.70         45.94       147.32 o                         
  -5  33   6        606.00        859.99       351.83 o                         
  -3  33   6          0.28         98.01       141.65 o                         
  -1  33   6         13.88       -165.26       165.26 o                         
   1  33   6        719.00        691.21       179.69 o                         
   3  33   6       1942.47       1802.08       414.15 o                         
   5  33   6          8.05        -47.52       133.29 o                         
   7  33   6          1.03       -126.55       153.41 o                         
   9  33   6       1245.26       1326.23       211.82 o                         
  11  33   6        124.32        116.87       161.75 o                         
  -8  34   6        175.03        187.46       160.82 o                         
  -6  34   6         42.46         26.52       155.69 o                         
  -4  34   6         17.49         32.44       184.14 o                         
  -2  34   6        125.89         60.57       154.88 o                         
   0  34   6          2.71        -84.01       153.59 o                         
   2  34   6         28.04        187.32       146.85 o                         
   4  34   6          0.08       -178.54       205.66 o                         
   6  34   6         10.44        102.32       155.80 o                         
   8  34   6        149.32         62.66       161.92 o                         
  -1  35   6        399.35        472.22       247.27 o                         
   1  35   6        330.08        279.76       239.96 o                         
   0   1   7        542.23        666.27        61.61 o                         
  -1   2   7        162.19        269.67        52.86 o                         
   1   2   7         97.45        104.26        48.41 o                         
  -2   3   7       8335.19       9254.08       182.15 o                         
   0   3   7        643.67        670.26        61.18 o                         
   2   3   7        914.46        965.50        65.83 o                         
  -3   4   7         24.51         39.83        49.60 o                         
  -1   4   7       3932.12       3798.02        98.36 o                         
   1   4   7       1675.10       1744.63        94.12 o                         
   3   4   7         89.17        108.82        46.02 o                         
  -4   5   7        314.50        175.02        54.44 o                         
  -2   5   7        508.06        533.75        59.19 o                         
   0   5   7        221.65        241.17        55.80 o                         
   2   5   7      12813.84      14015.66       219.30 o                         
   4   5   7       1501.38       1338.96       113.47 o                         
  -5   6   7       2870.98       2967.96       110.99 o                         
  -3   6   7         20.79        -12.89        48.68 o                         
  -1   6   7         74.37         99.87        54.54 o                         
   1   6   7       8615.26       9768.23       167.85 o                         
   3   6   7        106.43         43.26        52.99 o                         
   5   6   7       2069.04       2225.63       109.58 o                         
  -6   7   7       1016.46        915.64        79.03 o                         
  -4   7   7       1672.01       1853.47        90.70 o                         
  -2   7   7        916.12       1028.19        90.87 o                         
   0   7   7         24.74        -48.50        48.50 o                         
   2   7   7          7.83         -1.29        49.56 o                         
   4   7   7        875.45        854.24        84.57 o                         
   6   7   7        955.48        869.88        84.47 o                         
  -7   8   7        124.73         43.61        56.04 o                         
  -5   8   7        886.53        915.55        73.56 o                         
  -3   8   7       1437.85       1527.34        94.58 o                         
  -1   8   7       3159.34       2959.99       157.79 o                         
   1   8   7        547.50        430.64        74.20 o                         
   3   8   7        434.09        358.28        70.94 o                         
   5   8   7       1681.50       1591.05        98.83 o                         
   7   8   7        610.66        538.38        74.81 o                         
  -8   9   7       1813.36       2007.63       110.86 o                         
  -6   9   7       2247.09       2445.36       100.68 o                         
  -4   9   7         95.06         14.00        56.75 o                         
  -2   9   7       2739.91       2734.27       112.67 o                         
   0   9   7       3391.52       3355.31       148.25 o                         
   2   9   7       2667.39       2817.42       144.19 o                         
   4   9   7         19.14        -27.62        57.51 o                         
   6   9   7        477.18        323.32        70.92 o                         
   8   9   7       6122.02       6610.51       178.52 o                         
  -9  10   7        474.91        535.44        72.34 o                         
  -7  10   7       1704.58       1685.56        90.03 o                         
  -5  10   7       1477.89       1421.56       125.00 o                         
  -3  10   7        167.24         76.36        59.56 o                         
  -1  10   7       4575.65       4753.25       268.17 o                         
   1  10   7        986.26        896.87       105.66 o                         
   3  10   7         28.51         69.19        80.29 o                         
   5  10   7        192.88        237.81        69.33 o                         
   7  10   7       2638.08       2693.39       176.48 o                         
   9  10   7       2189.73       2273.99       115.17 o                         
 -10  11   7       2512.51       2494.71       111.55 o                         
  -8  11   7       1121.95       1179.08        97.54 o                         
  -6  11   7       3100.25       3064.55       136.01 o                         
  -4  11   7       1900.23       1988.88       115.90 o                         
  -2  11   7       2068.32       2034.34       106.05 o                         
   0  11   7        335.05        191.61        86.09 o                         
   2  11   7       2769.18       3112.00       177.22 o                         
   4  11   7         13.03        103.41        75.03 o                         
   6  11   7       1277.77       1408.46       100.75 o                         
   8  11   7        104.38         14.75        63.18 o                         
  10  11   7        406.41        362.93        76.31 o                         
 -11  12   7       5084.39       5395.37       154.18 o                         
  -9  12   7       1335.81       1491.02       131.32 o                         
  -7  12   7         21.15         43.44        62.31 o                         
  -5  12   7        399.87        241.41        66.31 o                         
  -3  12   7       4156.09       4306.95       227.76 o                         
  -1  12   7        595.24        754.72       122.08 o                         
   1  12   7        933.77       1070.98       111.84 o                         
   3  12   7       6299.78       6485.73       498.20 o                         
   5  12   7          5.90        -48.06        74.21 o                         
   7  12   7       3200.78       2942.38       219.57 o                         
   9  12   7        979.16        966.19        92.44 o                         
  11  12   7       4580.49       4755.46       217.07 o                         
 -12  13   7        515.31        518.11        72.43 o                         
 -10  13   7         93.98         13.02        57.63 o                         
  -8  13   7       3719.55       3712.99       187.88 o                         
  -6  13   7        448.72        373.14        69.69 o                         
  -4  13   7        496.94        549.37        87.68 o                         
  -2  13   7       3014.95       3212.55       161.34 o                         
   0  13   7        340.61        265.63        89.69 o                         
   2  13   7       1193.10       1196.39       134.56 o                         
   4  13   7       1358.27       1481.91       121.66 o                         
   6  13   7       5820.08       5785.83       269.82 o                         
   8  13   7         28.56        100.78        81.24 o                         
  10  13   7          3.11        -10.47        65.66 o                         
  12  13   7        177.00        102.55        72.94 o                         
 -13  14   7        269.80        213.31        62.82 o                         
 -11  14   7        596.85        622.34        74.32 o                         
  -9  14   7        435.00        504.18        98.15 o                         
  -7  14   7        318.75        444.11        72.81 o                         
  -5  14   7        110.27        114.42        65.65 o                         
  -3  14   7         46.83         63.80        79.49 o                         
  -1  14   7        488.66        445.14        96.92 o                         
   1  14   7       3445.70       3198.30       161.13 o                         
   3  14   7       7169.64       7121.13       260.29 o                         
   5  14   7         74.81         22.14        77.26 o                         
   7  14   7       2465.48       2361.48       139.90 o                         
   9  14   7        986.28       1064.97       112.18 o                         
  11  14   7        797.44        883.38       104.43 o                         
  13  14   7        526.82        439.79        82.96 o                         
 -14  15   7       1455.82       1392.12        94.32 o                         
 -12  15   7       1997.37       2086.14       103.00 o                         
 -10  15   7       2069.90       2037.93       110.38 o                         
  -8  15   7       1614.27       1609.83       100.97 o                         
  -6  15   7          6.02        -25.04        62.54 o                         
  -4  15   7       3420.54       3436.79       174.54 o                         
  -2  15   7        535.57        433.75        98.27 o                         
   0  15   7       1518.76       1478.44       126.03 o                         
   2  15   7        232.71        196.12        85.27 o                         
   4  15   7        879.27        910.74       108.59 o                         
   6  15   7       3854.87       3942.02       331.43 o                         
   8  15   7        116.57         78.93        81.07 o                         
  10  15   7       5361.77       5705.86       398.40 o                         
  12  15   7        159.00         68.25        73.18 o                         
  14  15   7        190.86         98.22        72.11 o                         
 -15  16   7        361.19        226.01        67.96 o                         
 -13  16   7       3609.36       3502.09       136.54 o                         
 -11  16   7        267.67        283.13        69.73 o                         
  -9  16   7         28.54         32.20        62.45 o                         
  -7  16   7       3060.56       2912.40       128.80 o                         
  -5  16   7       4433.75       4514.83       195.85 o                         
  -3  16   7        134.20        188.27        91.98 o                         
  -1  16   7         33.50         18.12        80.37 o                         
   1  16   7        548.08        719.72       108.71 o                         
   3  16   7       1242.75       1287.04       121.53 o                         
   5  16   7       4152.98       4401.85       215.38 o                         
   7  16   7       2492.76       2171.69       145.86 o                         
   9  16   7       1810.93       1865.37       134.28 o                         
  11  16   7        990.09        829.52       109.10 o                         
  13  16   7       1296.92       1445.92       159.66 o                         
  15  16   7        612.57        607.89       125.25 o                         
 -16  17   7          2.36        -13.68        66.21 o                         
 -14  17   7         32.59         53.26        69.31 o                         
 -12  17   7        591.11        609.05        95.27 o                         
 -10  17   7        636.22        786.40        82.86 o                         
  -8  17   7        964.80        919.62        94.55 o                         
  -6  17   7         20.18        -45.35        79.94 o                         
  -4  17   7       1788.65       1842.90       143.79 o                         
  -2  17   7       5603.49       5481.55       344.12 o                         
   0  17   7         11.66        -78.30        78.30 o                         
   2  17   7       1596.55       1507.34       132.08 o                         
   4  17   7        218.17        384.32        91.35 o                         
   6  17   7        143.91        140.68        98.11 o                         
   8  17   7       4922.14       5471.27       203.49 o                         
  10  17   7        223.96        253.82        91.49 o                         
  12  17   7        485.01        571.69       104.59 o                         
  14  17   7        721.96        647.88       106.25 o                         
  16  17   7         50.11         96.79        67.02 o                         
 -17  18   7          2.46        -63.06        63.06 o                         
 -15  18   7        860.26        772.86        94.28 o                         
 -13  18   7          0.12        -66.54        66.54 o                         
 -11  18   7        302.09        233.18        69.40 o                         
  -9  18   7       2558.90       2366.47       110.45 o                         
  -7  18   7        461.85        457.18       105.75 o                         
  -5  18   7       2424.53       2228.52       154.14 o                         
  -3  18   7         69.75         41.12        87.84 o                         
  -1  18   7       1873.29       1869.25       143.05 o                         
   1  18   7          2.58         54.00        83.72 o                         
   3  18   7         23.14        -21.61        84.11 o                         
   5  18   7        549.88        465.93       100.92 o                         
   7  18   7       4980.98       5174.64       199.55 o                         
   9  18   7       3317.85       3650.33       174.58 o                         
  11  18   7        441.48        646.27       107.83 o                         
  13  18   7       2224.76       2306.09       145.87 o                         
  15  18   7         32.55        -19.52        87.68 o                         
  17  18   7       1154.52        868.53        84.88 o                         
 -18  19   7         35.82         74.62        74.86 o                         
 -16  19   7        184.56        280.88        82.56 o                         
 -14  19   7       1167.90       1252.88       143.73 o                         
 -12  19   7        858.25        748.94        85.11 o                         
 -10  19   7        212.83        136.47        66.08 o                         
  -8  19   7         32.80       -139.42       139.42 o                         
  -6  19   7       6695.87       6929.47       937.93 o                         
  -4  19   7        912.46        819.23       121.02 o                         
  -2  19   7        629.60        644.86       112.79 o                         
   0  19   7        395.87        418.82       102.86 o                         
   2  19   7       3921.67       4362.75       223.13 o                         
   4  19   7         19.32         70.65        85.45 o                         
   6  19   7       1127.86       1253.38       127.88 o                         
   8  19   7        414.26        288.22       100.77 o                         
  10  19   7       1077.27       1116.91       124.64 o                         
  12  19   7        624.52        729.65       112.78 o                         
  14  19   7         69.68        -68.09        89.41 o                         
  16  19   7       2929.00       3174.71       210.35 o                         
  18  19   7          4.37        -69.04        69.04 o                         
 -19  20   7        226.32        275.40        82.65 o                         
 -17  20   7        113.45        151.93        81.70 o                         
 -15  20   7       1105.94       1018.90        95.08 o                         
 -13  20   7        204.42        188.44        72.45 o                         
 -11  20   7        931.78        813.38        85.56 o                         
  -9  20   7          1.26        -83.40        83.40 o                         
  -7  20   7       1383.15       1589.07       217.49 o                         
  -5  20   7        157.35         16.36        88.25 o                         
  -3  20   7       2268.23       2045.75       152.27 o                         
  -1  20   7        157.59        278.53        95.58 o                         
   1  20   7        610.41        555.13       107.48 o                         
   3  20   7       1483.73       1725.77       139.40 o                         
   5  20   7       2288.52       2276.48       152.42 o                         
   7  20   7        148.37        184.36       105.37 o                         
   9  20   7        187.46        162.04        95.40 o                         
  11  20   7        678.00        530.67       108.08 o                         
  13  20   7         50.66        -49.17        86.74 o                         
  15  20   7         18.83        -26.50        91.74 o                         
  17  20   7        308.43        239.83        93.29 o                         
  19  20   7       1249.05       1106.31       108.31 o                         
 -20  21   7        189.55        166.23        86.78 o                         
 -18  21   7          6.80        -26.26        80.93 o                         
 -16  21   7       1234.24       1052.88        99.20 o                         
 -14  21   7         50.93         49.20        72.84 o                         
 -12  21   7        259.96        332.03        76.82 o                         
 -10  21   7        120.39         96.47        92.22 o                         
  -8  21   7          2.84        -84.05        84.05 o                         
  -6  21   7         36.01         32.90        89.17 o                         
  -4  21   7       1771.86       1674.29       180.21 o                         
  -2  21   7       1461.67       1537.53       139.60 o                         
   0  21   7         87.52        -30.81        88.09 o                         
   2  21   7        458.79        361.23       103.40 o                         
   4  21   7        218.55        179.10        93.37 o                         
   6  21   7       3982.08       4530.12       199.73 o                         
   8  21   7        306.56        383.41       105.43 o                         
  10  21   7        576.45        664.24       118.87 o                         
  12  21   7        422.79        367.68       106.84 o                         
  14  21   7        220.70        443.95       111.17 o                         
  16  21   7        574.16        779.04       117.22 o                         
  18  21   7         66.41        -76.97        81.06 o                         
  20  21   7       1533.49       1628.86       134.91 o                         
 -21  22   7        210.03        114.27       126.18 o                         
 -19  22   7          1.38        -80.70        80.70 o                         
 -17  22   7        885.45        791.20       119.74 o                         
 -15  22   7         50.83        -20.27        70.65 o                         
 -13  22   7        176.48        196.67        84.56 o                         
 -11  22   7        173.83        197.52       106.02 o                         
  -9  22   7        860.25       1069.98       139.89 o                         
  -7  22   7       1796.60       1743.34       154.48 o                         
  -5  22   7        128.61          5.36        94.94 o                         
  -3  22   7        755.18        808.64       122.18 o                         
  -1  22   7         20.35         95.09        91.72 o                         
   1  22   7       2080.45       2088.30       152.55 o                         
   3  22   7         65.33         61.74        94.58 o                         
   5  22   7       1266.73       1327.60       134.67 o                         
   7  22   7        252.39        174.03        98.27 o                         
   9  22   7       1360.40       1438.24       138.94 o                         
  11  22   7        730.59        788.71       127.99 o                         
  13  22   7         53.03         -0.34        94.78 o                         
  15  22   7       1564.49       1355.05       134.59 o                         
  17  22   7        144.65        159.58       108.22 o                         
  19  22   7         40.93        -66.42        91.55 o                         
  21  22   7        421.14        624.04       146.74 o                         
 -22  23   7       1366.88       1353.34       170.25 o                         
 -20  23   7          7.12         49.97       107.54 o                         
 -18  23   7        318.93        285.89        91.98 o                         
 -16  23   7        214.20        182.00        81.45 o                         
 -14  23   7       1167.68       1022.93       117.75 o                         
 -12  23   7        589.10        418.58       116.32 o                         
 -10  23   7        362.27        370.98       114.89 o                         
  -8  23   7       1639.06       1647.45       152.70 o                         
  -6  23   7        319.90        451.21       111.88 o                         
  -4  23   7          0.67        -37.03        90.27 o                         
  -2  23   7         35.76         81.86        98.11 o                         
   0  23   7       2935.41       2946.11       172.98 o                         
   2  23   7          5.28        -80.26        80.26 o                         
   4  23   7         41.24         24.58        94.54 o                         
   6  23   7        391.00        343.13       109.32 o                         
   8  23   7       2330.59       2605.07       166.73 o                         
  10  23   7        294.95        283.79       107.44 o                         
  12  23   7         23.48        -95.67        95.67 o                         
  14  23   7        827.28        745.01       122.87 o                         
  16  23   7         25.33         18.69        99.94 o                         
  18  23   7        267.23        235.13       128.60 o                         
  20  23   7         24.16         55.29       128.41 o                         
  22  23   7        261.42        294.42       136.47 o                         
 -21  24   7         42.82        -17.32       139.50 o                         
 -19  24   7         88.85        101.16       109.13 o                         
 -17  24   7        263.47        145.13        93.94 o                         
 -15  24   7        671.83        519.02       138.00 o                         
 -13  24   7        111.57        305.20       117.85 o                         
 -11  24   7         10.17        -28.87        98.18 o                         
  -9  24   7        102.08        177.50       105.17 o                         
  -7  24   7        202.37         74.97       119.57 o                         
  -5  24   7       2375.25       2408.91       170.85 o                         
  -3  24   7        144.06        129.77       101.29 o                         
  -1  24   7        249.24        224.47       100.41 o                         
   1  24   7        355.88        354.50       105.90 o                         
   3  24   7        422.42        363.74       148.17 o                         
   5  24   7        287.36        304.31       111.64 o                         
   7  24   7        177.37         87.27        98.79 o                         
   9  24   7        986.58       1126.30       134.44 o                         
  11  24   7          1.79        -24.32        98.20 o                         
  13  24   7          5.67        -11.04        97.46 o                         
  15  24   7         22.33        -35.99        98.93 o                         
  17  24   7        311.77        179.20       145.55 o                         
  19  24   7       1248.51       1363.38       171.95 o                         
  21  24   7        171.93        146.32       135.56 o                         
 -20  25   7        178.32        -83.87       131.21 o                         
 -18  25   7        638.93        528.61       124.02 o                         
 -16  25   7          1.65        -63.25       153.02 o                         
 -14  25   7        387.49        338.86       113.78 o                         
 -12  25   7          7.77         44.34       100.40 o                         
 -10  25   7       1546.00       1791.14       202.72 o                         
  -8  25   7        603.93        483.54       116.71 o                         
  -6  25   7        612.44        731.47       128.08 o                         
  -4  25   7       1328.57       1346.30       146.82 o                         
  -2  25   7        526.04        536.12       121.83 o                         
   0  25   7         10.94         14.47        93.39 o                         
   2  25   7         61.35        140.74        96.65 o                         
   4  25   7       1629.04       1378.38       141.39 o                         
   6  25   7       1015.30       1147.43       139.45 o                         
   8  25   7        219.03        159.20       109.29 o                         
  10  25   7        186.39        192.25       111.17 o                         
  12  25   7        735.80        741.49       147.04 o                         
  14  25   7        276.06        -11.41       128.65 o                         
  16  25   7         37.15         43.48       180.89 o                         
  18  25   7        253.77         83.48       171.19 o                         
  20  25   7        104.39        268.94       169.84 o                         
 -17  26   7         94.26        106.67       161.06 o                         
 -15  26   7        542.11        690.67       187.05 o                         
 -13  26   7        270.06        322.63       164.51 o                         
 -11  26   7        710.36        546.01       126.07 o                         
  -9  26   7        475.91        494.78       122.56 o                         
  -7  26   7        473.67        309.84       112.05 o                         
  -5  26   7        488.60        471.70       123.05 o                         
  -3  26   7         65.91        -62.61        97.12 o                         
  -1  26   7       2265.32       2564.79       221.65 o                         
   1  26   7        858.94        890.90       129.37 o                         
   3  26   7        350.40        372.44       114.43 o                         
   5  26   7        547.70        532.58       122.47 o                         
   7  26   7       1380.80       1322.51       142.91 o                         
   9  26   7        255.02        460.17       116.41 o                         
  11  26   7         19.98        138.80       111.90 o                         
  13  26   7       1027.63        969.73       189.48 o                         
  15  26   7         41.91        -85.87       141.00 o                         
  17  26   7         10.02         28.67       160.75 o                         
 -16  27   7        871.90        551.45       178.61 o                         
 -14  27   7         28.14        184.11       240.37 o                         
 -12  27   7         66.77         53.98       140.94 o                         
 -10  27   7        138.30        138.76       156.92 o                         
  -8  27   7        805.68        688.35       132.75 o                         
  -6  27   7        565.95        538.39       136.55 o                         
  -4  27   7        576.35        629.53       127.63 o                         
  -2  27   7        367.83        427.71       119.28 o                         
   0  27   7        129.52        170.30       105.54 o                         
   2  27   7        495.65        551.35       131.05 o                         
   4  27   7         89.25        -97.74        97.74 o                         
   6  27   7       1414.39       1250.86       142.22 o                         
   8  27   7       1161.08       1252.50       146.92 o                         
  10  27   7        178.09        225.84       160.50 o                         
  12  27   7        122.71         60.72       152.70 o                         
  14  27   7         94.92         15.92       150.14 o                         
  16  27   7        431.91        426.50       192.87 o                         
 -15  28   7        281.57        386.27       175.68 o                         
 -13  28   7        160.65        237.39       271.64 o                         
 -11  28   7        269.88       -100.26       192.46 o                         
  -9  28   7        129.25        128.86       145.66 o                         
  -7  28   7       1048.80        818.57       188.40 o                         
  -5  28   7        220.01        174.48       128.32 o                         
  -3  28   7         71.82        183.98       109.81 o                         
  -1  28   7          4.07         14.90       100.97 o                         
   1  28   7         74.96        125.43       108.04 o                         
   3  28   7        165.35         15.85       150.73 o                         
   5  28   7          2.72       -100.32       134.33 o                         
   7  28   7        184.29        326.86       167.57 o                         
   9  28   7         35.01        129.69       162.03 o                         
  11  28   7        148.44        195.24       168.40 o                         
  13  28   7        474.22        405.36       173.26 o                         
  15  28   7        105.53        158.55       153.14 o                         
 -12  29   7        844.57        718.55       190.64 o                         
 -10  29   7         27.96         71.46       155.86 o                         
  -8  29   7          3.77         87.04       156.18 o                         
  -6  29   7         70.84        222.80       165.71 o                         
  -4  29   7       1733.23       1575.80       216.35 o                         
  -2  29   7        563.23        672.85       169.44 o                         
   0  29   7         45.27         51.89       225.55 o                         
   2  29   7       1282.13       1760.47       238.95 o                         
   4  29   7         60.63        156.33       154.70 o                         
   6  29   7         62.09        217.36       165.91 o                         
   8  29   7         84.99         26.83       158.09 o                         
  10  29   7       1490.33       1105.99       210.12 o                         
  12  29   7        599.24        671.09       184.59 o                         
 -11  30   7        243.16        167.44       161.28 o                         
  -9  30   7       1169.31       1311.56       230.83 o                         
  -7  30   7         25.67         67.32       148.67 o                         
  -5  30   7       1008.37        969.99       193.90 o                         
  -3  30   7        597.78        381.39       180.30 o                         
  -1  30   7        190.53        332.72       172.34 o                         
   1  30   7        217.62        -78.24       161.82 o                         
   3  30   7         47.63        138.14       152.83 o                         
   5  30   7       1240.97       1082.63       206.32 o                         
   7  30   7        485.70        494.86       279.76 o                         
   9  30   7         13.02       -154.87       154.87 o                         
  11  30   7        137.23        310.22       180.29 o                         
  -8  31   7        544.80        203.38       261.08 o                         
  -6  31   7          1.88         44.47       159.64 o                         
  -4  31   7          2.51         47.10       158.17 o                         
  -2  31   7         14.41         63.86       154.30 o                         
   0  31   7        714.65        422.76       168.88 o                         
   2  31   7          3.92        -67.89       160.18 o                         
   4  31   7        150.40         34.40       167.98 o                         
   6  31   7        114.09        116.62       170.61 o                         
   8  31   7         20.84         74.14       164.44 o                         
  -3  32   7         35.08          8.63       373.75 o                         
  -1  32   7        266.71         82.23       231.84 o                         
   1  32   7        367.35        383.31       178.91 o                         
   3  32   7        165.06        157.43       166.03 o                         
   0   0   8      11994.05      13182.59       420.07 o                         
   1   1   8       1863.91       2003.20        85.16 o                         
   0   2   8        190.87        227.16        56.63 o                         
   2   2   8       3875.80       4226.24       179.80 o                         
  -1   3   8        942.09       1048.93       105.64 o                         
   1   3   8       2067.42       2429.24       106.80 o                         
   3   3   8        311.37        350.35        67.38 o                         
  -2   4   8      10247.02      10837.44       248.84 o                         
   0   4   8        553.89        539.79       107.29 o                         
   2   4   8        629.75        519.29        70.61 o                         
   4   4   8          5.67        -60.11        60.11 o                         
  -3   5   8        474.00        428.81        80.43 o                         
  -1   5   8       1940.89       2010.70       124.52 o                         
   1   5   8         25.72         34.44        69.41 o                         
   3   5   8       1162.39       1182.67       103.34 o                         
   5   5   8        425.27        430.89        78.88 o                         
  -4   6   8       2941.31       2722.16       138.55 o                         
  -2   6   8        385.70        337.76        82.90 o                         
   0   6   8       1180.74       1105.90        94.51 o                         
   2   6   8       3071.41       2531.30       146.89 o                         
   4   6   8        494.94        452.80        81.48 o                         
   6   6   8        662.94        667.72        84.46 o                         
  -5   7   8        875.99        913.86        93.60 o                         
  -3   7   8          7.99        -52.09        77.94 o                         
  -1   7   8       1753.92       1770.60       108.31 o                         
   1   7   8        555.01        454.97       126.30 o                         
   3   7   8         62.24         -8.42        72.85 o                         
   5   7   8        777.58        924.98       111.30 o                         
   7   7   8         89.83        128.59        67.16 o                         
  -6   8   8          1.13        -52.54        64.25 o                         
  -4   8   8        769.90        693.87        85.05 o                         
  -2   8   8        647.20        685.29        96.14 o                         
   0   8   8       1760.38       1497.67       128.18 o                         
   2   8   8       1607.21       1437.20       125.87 o                         
   4   8   8       2521.48       2482.39       170.34 o                         
   6   8   8        260.60        182.55        88.27 o                         
   8   8   8       1460.14       1278.49       121.98 o                         
  -7   9   8       1336.02       1500.72       107.23 o                         
  -5   9   8        442.43        488.43        83.58 o                         
  -3   9   8       1266.23       1311.40       112.83 o                         
  -1   9   8         96.73        125.42       157.12 o                         
   1   9   8        977.13       1118.36       118.25 o                         
   3   9   8       1073.82        946.35       114.30 o                         
   5   9   8       2476.00       2525.76       180.45 o                         
   7   9   8        709.60        759.67       107.46 o                         
   9   9   8       1016.09       1102.28       108.33 o                         
  -8  10   8          2.18         13.65        70.09 o                         
  -6  10   8       3194.27       3322.82       137.45 o                         
  -4  10   8        655.13        769.93       100.33 o                         
  -2  10   8        121.30         43.19        75.62 o                         
   0  10   8        295.91        284.60        91.23 o                         
   2  10   8         14.82        -34.23        81.98 o                         
   4  10   8       2000.41       2142.67       144.26 o                         
   6  10   8        530.83        568.82       103.30 o                         
   8  10   8       3507.35       3484.22       293.06 o                         
  10  10   8         37.53         18.68        77.69 o                         
  -9  11   8        623.14        691.57        93.77 o                         
  -7  11   8        718.07        911.91        95.50 o                         
  -5  11   8         25.66         98.74        78.00 o                         
  -3  11   8       1277.45       1084.48       109.30 o                         
  -1  11   8        154.35        -17.87        83.03 o                         
   1  11   8       5208.55       5064.93       265.50 o                         
   3  11   8        654.48        575.87       106.05 o                         
   5  11   8        522.09        562.07       105.94 o                         
   7  11   8        389.05        261.93        96.34 o                         
   9  11   8       1487.46       1542.45       129.79 o                         
  11  11   8         76.11        193.01        76.50 o                         
 -10  12   8        342.01        349.28        84.74 o                         
  -8  12   8        692.84        617.78        90.92 o                         
  -6  12   8        422.39        353.15        89.42 o                         
  -4  12   8         59.20         36.52        79.09 o                         
  -2  12   8       2008.21       1785.86       179.43 o                         
   0  12   8        217.96        270.60        97.30 o                         
   2  12   8         83.08         57.47        84.33 o                         
   4  12   8        287.66        259.99        94.05 o                         
   6  12   8        349.48        393.90       110.35 o                         
   8  12   8          9.75         36.69        84.62 o                         
  10  12   8        848.79       1022.11       114.02 o                         
  12  12   8       3180.83       3260.14       194.87 o                         
 -11  13   8          4.48        -19.43        72.83 o                         
  -9  13   8        772.53        866.05        97.11 o                         
  -7  13   8          3.54        -74.15        79.08 o                         
  -5  13   8       2854.16       2870.78       153.70 o                         
  -3  13   8        560.82        776.74       143.47 o                         
  -1  13   8        499.88        236.60        98.58 o                         
   1  13   8         99.57        105.08        87.07 o                         
   3  13   8       1552.29       1650.26       215.61 o                         
   5  13   8       2404.66       2396.97       198.54 o                         
   7  13   8        119.38         94.69       104.44 o                         
   9  13   8        761.20        900.24       116.16 o                         
  11  13   8          6.92        -10.84        89.72 o                         
  13  13   8        168.12        108.65        89.93 o                         
 -12  14   8        566.56        507.30        92.24 o                         
 -10  14   8         69.87        -12.96        72.56 o                         
  -8  14   8       1707.93       1561.41       126.73 o                         
  -6  14   8         79.47        119.20        89.13 o                         
  -4  14   8        655.38        513.86       114.98 o                         
  -2  14   8        161.98        141.28        94.20 o                         
   0  14   8       1677.82       1928.33       324.84 o                         
   2  14   8        276.30         76.16        91.58 o                         
   4  14   8        303.43        434.08       101.56 o                         
   6  14   8       2675.06       2468.77       212.00 o                         
   8  14   8         20.92         75.73        89.29 o                         
  10  14   8       6933.31       7478.16       237.27 o                         
  12  14   8        619.33        536.01       101.35 o                         
  14  14   8       2541.24       2726.84       154.93 o                         
 -13  15   8         37.01         33.98        77.13 o                         
 -11  15   8       1686.17       1774.68       119.14 o                         
  -9  15   8        323.42        256.67        91.32 o                         
  -7  15   8        107.66        -49.27        84.83 o                         
  -5  15   8         71.03        109.26       100.01 o                         
  -3  15   8         16.15        -86.12        86.12 o                         
  -1  15   8       1955.61       2333.58       187.28 o                         
   1  15   8        740.00        728.80       122.83 o                         
   3  15   8         22.17        106.70        94.67 o                         
   5  15   8        345.45        324.60       100.86 o                         
   7  15   8       1289.97       1501.46       137.63 o                         
   9  15   8       2592.17       2699.65       162.77 o                         
  11  15   8       1598.96       1405.80       139.54 o                         
  13  15   8       2299.07       2161.97       136.16 o                         
  15  15   8        596.27        472.13       105.39 o                         
 -14  16   8        971.16       1010.03       107.26 o                         
 -12  16   8        347.68        303.10        85.11 o                         
 -10  16   8       1348.25       1153.32       110.56 o                         
  -8  16   8         33.72         68.66        90.25 o                         
  -6  16   8         14.38        -84.49        84.49 o                         
  -4  16   8       1512.34       1624.07       149.43 o                         
  -2  16   8        292.41        376.44       112.26 o                         
   0  16   8         74.66         51.51        84.05 o                         
   2  16   8          5.79         47.87       110.12 o                         
   4  16   8       1959.02       1968.64       147.51 o                         
   6  16   8        900.00        805.00       117.94 o                         
   8  16   8        174.23        219.68       102.95 o                         
  10  16   8       1708.68       1661.80       143.95 o                         
  12  16   8       1961.54       1870.70       144.67 o                         
  14  16   8        648.46        535.30        90.03 o                         
  16  16   8          3.29        -86.90        86.90 o                         
 -15  17   8          4.69         26.10        82.98 o                         
 -13  17   8        892.78       1061.07       106.94 o                         
 -11  17   8          5.82          0.31        79.24 o                         
  -9  17   8          4.54        114.98        96.88 o                         
  -7  17   8       2485.09       2115.93       175.11 o                         
  -5  17   8        339.36        255.41       110.00 o                         
  -3  17   8         48.90         26.07        95.76 o                         
  -1  17   8        137.24         46.19        90.93 o                         
   1  17   8       1256.45       1052.67       127.32 o                         
   3  17   8        417.18        406.72       109.11 o                         
   5  17   8       1035.05       1122.64       131.57 o                         
   7  17   8          1.70        -18.81       123.54 o                         
   9  17   8         67.13        293.46       103.51 o                         
  11  17   8          8.75        -74.64        90.31 o                         
  13  17   8          3.64        -13.52        97.64 o                         
  15  17   8        281.85        201.50        87.25 o                         
  17  17   8        288.71        327.96       127.81 o                         
 -16  18   8        887.49       1004.21       196.79 o                         
 -14  18   8        199.23        211.60        98.06 o                         
 -12  18   8        103.40        -28.09        90.68 o                         
 -10  18   8       1197.24       1238.46       132.24 o                         
  -8  18   8         34.10        201.08       108.54 o                         
  -6  18   8        576.98        351.91       115.26 o                         
  -4  18   8        119.72         32.76        97.61 o                         
  -2  18   8       2647.00       2487.85       199.59 o                         
   0  18   8        386.65        351.09       112.41 o                         
   2  18   8        243.28        235.63       112.29 o                         
   4  18   8        166.08         97.70       100.46 o                         
   6  18   8         34.51        273.28       101.84 o                         
   8  18   8       2663.63       2805.46       168.70 o                         
  10  18   8          3.38         -5.39        93.72 o                         
  12  18   8         17.64         40.83       102.29 o                         
  14  18   8        139.62        177.11       103.27 o                         
  16  18   8       1133.41       1385.73       143.52 o                         
  18  18   8        393.64        328.86       133.38 o                         
 -17  19   8        429.62        456.07       137.36 o                         
 -15  19   8        143.01          0.88        98.11 o                         
 -13  19   8          4.30        135.37        94.86 o                         
 -11  19   8        269.18        335.28       104.08 o                         
  -9  19   8       1569.87       1575.10       158.62 o                         
  -7  19   8        232.81        314.08       116.74 o                         
  -5  19   8        186.03        181.98       105.58 o                         
  -3  19   8        922.10        873.51       132.61 o                         
  -1  19   8        583.17        570.35       125.75 o                         
   1  19   8          3.77         -7.71        91.85 o                         
   3  19   8          0.97        -97.82       100.10 o                         
   5  19   8       3655.44       3867.21       341.03 o                         
   7  19   8         26.66         44.31        97.25 o                         
   9  19   8         57.73         91.93        95.14 o                         
  11  19   8        191.30         54.97       100.02 o                         
  13  19   8       1134.90       1135.43       135.18 o                         
  15  19   8        143.93        132.76       120.10 o                         
  17  19   8          3.33         84.62       115.98 o                         
  19  19   8        404.32        479.50       176.50 o                         
 -18  20   8         44.86        -19.16       119.48 o                         
 -16  20   8        164.06        200.30        99.26 o                         
 -14  20   8          7.30         54.38       118.70 o                         
 -12  20   8        156.53        248.77       106.57 o                         
 -10  20   8        315.81        199.55       111.92 o                         
  -8  20   8        137.62         73.88       107.52 o                         
  -6  20   8       1319.31       1195.58       168.73 o                         
  -4  20   8        853.03        604.17       121.29 o                         
  -2  20   8        546.38        543.85       119.54 o                         
   0  20   8          8.09       -100.11       100.11 o                         
   2  20   8       1798.65       1992.18       158.61 o                         
   4  20   8         81.04        153.01       101.05 o                         
   6  20   8        771.70       1062.86       136.08 o                         
   8  20   8        282.99        280.52       108.35 o                         
  10  20   8        443.87        370.45       113.83 o                         
  12  20   8        405.85        431.39       117.61 o                         
  14  20   8        344.21        337.26       126.67 o                         
  16  20   8        297.96        289.14       108.12 o                         
  18  20   8         37.05        -39.78       153.14 o                         
  20  20   8        890.45        786.85       191.29 o                         
 -19  21   8         20.62         14.98       127.94 o                         
 -17  21   8         16.51         27.47        95.30 o                         
 -15  21   8        638.30        661.81       154.53 o                         
 -13  21   8         25.32         98.28       122.19 o                         
 -11  21   8         35.18         22.23       106.78 o                         
  -9  21   8         20.53        -60.55       104.20 o                         
  -7  21   8         54.84         97.10       104.94 o                         
  -5  21   8       1466.96       1496.04       156.64 o                         
  -3  21   8         31.87         20.30        96.05 o                         
  -1  21   8        106.58        -93.65        93.65 o                         
   1  21   8        299.05        290.20       115.69 o                         
   3  21   8         96.86        137.52       102.67 o                         
   5  21   8         29.01        -53.48        99.10 o                         
   7  21   8        438.44        332.15       110.87 o                         
   9  21   8        616.31        469.56       123.48 o                         
  11  21   8        368.93        343.03       120.83 o                         
  13  21   8         94.79       -114.28       114.28 o                         
  15  21   8         47.51        -66.08       149.01 o                         
  17  21   8       1136.45       1180.63       166.27 o                         
  19  21   8        292.75        279.09       170.16 o                         
 -18  22   8       1083.00       1038.86       164.21 o                         
 -16  22   8        214.55        181.15       177.84 o                         
 -14  22   8        124.41          9.70       126.73 o                         
 -12  22   8        671.34        428.05       143.25 o                         
 -10  22   8        276.65        451.30       147.15 o                         
  -8  22   8       1135.94       1299.42       156.24 o                         
  -6  22   8         19.15         34.64       101.55 o                         
  -4  22   8        349.70        343.92       112.51 o                         
  -2  22   8        625.69        279.98       120.71 o                         
   0  22   8       1096.70       1016.58       142.42 o                         
   2  22   8         30.04        103.03       104.05 o                         
   4  22   8        342.34        551.50       124.85 o                         
   6  22   8        230.68        128.58       110.28 o                         
   8  22   8         59.67        -11.53       101.87 o                         
  10  22   8          8.63        112.68       122.10 o                         
  12  22   8         72.10         86.36       121.59 o                         
  14  22   8        416.10        357.36       161.49 o                         
  16  22   8        642.14        651.99       172.12 o                         
  18  22   8          5.74        269.47       137.78 o                         
 -15  23   8         12.36        110.27       167.41 o                         
 -13  23   8         44.03        -79.27       153.59 o                         
 -11  23   8        484.54        622.41       152.40 o                         
  -9  23   8          0.83         78.08       123.35 o                         
  -7  23   8        219.22        116.36       127.48 o                         
  -5  23   8         89.27        110.60       110.15 o                         
  -3  23   8        588.83        284.76       116.83 o                         
  -1  23   8        122.14        108.37       110.04 o                         
   1  23   8         21.15          7.27       108.47 o                         
   3  23   8       1675.07       1627.62       156.31 o                         
   5  23   8        240.64        269.35       112.42 o                         
   7  23   8        335.43        361.86       141.23 o                         
   9  23   8          2.24       -101.90       158.87 o                         
  11  23   8        239.41        329.96       163.41 o                         
  13  23   8        379.41        260.70       166.10 o                         
  15  23   8        244.75        304.99       276.30 o                         
 -14  24   8        614.98        477.78       182.18 o                         
 -12  24   8        310.75        157.03       167.61 o                         
 -10  24   8          1.69        -73.01       153.77 o                         
  -8  24   8          3.17        -17.12       196.32 o                         
  -6  24   8        294.87        399.73       187.48 o                         
  -4  24   8       1094.79       1074.48       175.02 o                         
  -2  24   8         15.01        -38.97       127.25 o                         
   0  24   8        808.29        724.30       132.33 o                         
   2  24   8        433.13        345.62       140.49 o                         
   4  24   8       1841.63       2111.03       245.33 o                         
   6  24   8         72.47        174.82       176.96 o                         
   8  24   8         38.40         -0.14       165.05 o                         
  10  24   8        647.35        551.18       204.64 o                         
  12  24   8         28.72        423.87       175.94 o                         
  14  24   8         63.86        -43.14       148.74 o                         
 -13  25   8         92.58        -40.27       165.09 o                         
 -11  25   8         27.88         57.15       163.70 o                         
  -9  25   8         78.12        116.14       157.28 o                         
  -7  25   8        572.25        272.16       180.26 o                         
  -5  25   8          4.86       -146.74       146.74 o                         
  -3  25   8          0.89       -146.31       152.23 o                         
  -1  25   8        131.75        187.02       167.53 o                         
   1  25   8        443.45        275.11       168.52 o                         
   3  25   8         25.28         92.22       164.31 o                         
   5  25   8         15.52         70.67       166.18 o                         
   7  25   8        454.50        270.49       354.47 o                         
   9  25   8        419.82        341.19       172.83 o                         
  11  25   8         99.64        153.06       300.46 o                         
  13  25   8          5.54       -150.69       150.69 o                         
 -10  26   8        777.10        445.43       187.32 o                         
  -8  26   8         34.31        -31.85       157.20 o                         
  -6  26   8         19.78         76.96       179.04 o                         
  -4  26   8          6.79        -50.43       173.23 o                         
  -2  26   8       1040.02        653.65       193.19 o                         
   0  26   8        244.21        492.92       190.06 o                         
   2  26   8        269.65        377.88       173.60 o                         
   4  26   8        517.31        288.03       246.26 o                         
   6  26   8         72.24         92.27       168.12 o                         
   8  26   8         56.12         53.00       178.28 o                         
  10  26   8          6.98        189.35       174.93 o                         
  -9  27   8          4.30         94.15       183.12 o                         
  -7  27   8          2.78       -108.69       160.88 o                         
  -5  27   8        782.20        561.35       195.08 o                         
  -3  27   8         86.20        163.11       171.35 o                         
  -1  27   8          0.21        -46.82       161.39 o                         
   1  27   8         71.77        -57.76       165.98 o                         
   3  27   8         56.64        430.76       180.64 o                         
   5  27   8        112.39         92.13       181.54 o                         
   7  27   8         39.69        -51.23       167.06 o                         
   9  27   8         30.61        -89.33       165.16 o                         
  -4  28   8         78.84         99.13       184.68 o                         
  -2  28   8        202.26        421.36       197.93 o                         
   0  28   8         42.33         86.37       181.09 o                         
   2  28   8       1637.17       1594.75       298.03 o                         
   4  28   8          3.78         64.31       167.07 o                         
   0   1   9       1048.69       1274.48       108.59 o                         
  -1   2   9        651.88        489.00        92.27 o                         
   1   2   9        809.00        929.51       114.10 o                         
  -2   3   9        668.11        768.01       109.86 o                         
   0   3   9       1208.38       1269.04       110.58 o                         
   2   3   9        398.75        335.34       103.54 o                         
  -3   4   9       1300.83       1588.28       149.41 o                         
  -1   4   9          8.16        -77.86        77.86 o                         
   1   4   9        310.00        351.18       109.57 o                         
   3   4   9        707.86        927.70       116.80 o                         
  -4   5   9        339.03        351.28       151.73 o                         
  -2   5   9       1063.24       1068.15       117.17 o                         
   0   5   9        152.47         59.28        85.39 o                         
   2   5   9         17.82        -16.13        97.95 o                         
   4   5   9        733.48        743.67       112.09 o                         
  -5   6   9         10.64        -33.07        97.39 o                         
  -3   6   9        591.57        595.48       103.40 o                         
  -1   6   9        169.24         77.01        84.84 o                         
   1   6   9        780.47        718.69       105.70 o                         
   3   6   9        499.26        393.86       114.58 o                         
   5   6   9        173.34         97.76        91.85 o                         
  -6   7   9       1345.03       1764.89       154.12 o                         
  -4   7   9        618.00        643.39       106.49 o                         
  -2   7   9        895.22        847.70       112.08 o                         
   0   7   9        180.63        155.95       145.40 o                         
   2   7   9       1890.14       2037.52       205.54 o                         
   4   7   9        532.47        567.32       119.29 o                         
   6   7   9         11.20        -90.30        90.30 o                         
  -7   8   9       1255.20        945.70       139.26 o                         
  -5   8   9          2.18         40.54        84.10 o                         
  -3   8   9        339.01        187.67        93.36 o                         
  -1   8   9         36.91        -18.10       119.84 o                         
   1   8   9        195.70        204.95        97.17 o                         
   3   8   9        565.94        426.95       106.01 o                         
   5   8   9         33.02         97.45       104.77 o                         
   7   8   9        366.56        330.04       104.87 o                         
  -8   9   9        138.87        188.70       111.29 o                         
  -6   9   9        333.20        329.17       105.13 o                         
  -4   9   9         22.15        -30.74        87.13 o                         
  -2   9   9       1003.57       1098.43       174.96 o                         
   0   9   9         11.17        -25.27        90.98 o                         
   2   9   9         32.95        -11.75        89.59 o                         
   4   9   9         93.31        -17.16        90.82 o                         
   6   9   9        767.17        684.38       122.97 o                         
   8   9   9        286.33        408.34       106.36 o                         
  -9  10   9        150.47        161.42       146.69 o                         
  -7  10   9        376.05        408.93       120.80 o                         
  -5  10   9        964.21        935.89       121.72 o                         
  -3  10   9       1182.91       1101.03       148.10 o                         
  -1  10   9         80.90          2.18        94.18 o                         
   1  10   9        293.36        457.77       110.47 o                         
   3  10   9          1.93        -81.77        81.77 o                         
   5  10   9       1465.52       1537.42       211.86 o                         
   7  10   9       1195.44       1300.34       174.11 o                         
   9  10   9        604.51        761.48       148.26 o                         
 -10  11   9        227.29        271.33       123.00 o                         
  -8  11   9        944.54       1294.87       149.75 o                         
  -6  11   9        829.47        930.30       144.38 o                         
  -4  11   9        874.20        791.13       129.33 o                         
  -2  11   9        228.99        289.36       105.54 o                         
   0  11   9        171.82        243.40       129.58 o                         
   2  11   9          1.00        -32.27        92.35 o                         
   4  11   9         86.68         -5.21        92.71 o                         
   6  11   9        268.02        309.33       110.72 o                         
   8  11   9       1972.00       2265.10       169.56 o                         
  10  11   9         68.73         30.59        99.64 o                         
 -11  12   9        172.22        120.68       117.51 o                         
  -9  12   9        867.70        939.09       143.20 o                         
  -7  12   9         25.60         58.91        95.37 o                         
  -5  12   9         22.06         48.29        89.09 o                         
  -3  12   9        693.35        859.01       134.04 o                         
  -1  12   9         73.34         50.88        96.50 o                         
   1  12   9       1029.00        906.74       130.89 o                         
   3  12   9        186.58         74.02        97.18 o                         
   5  12   9        271.57        133.35        99.59 o                         
   7  12   9       1798.92       2082.30       175.77 o                         
   9  12   9       1164.67       1082.38       191.17 o                         
  11  12   9       1134.71       1323.73       138.42 o                         
 -12  13   9          3.01        -26.24       119.40 o                         
 -10  13   9        760.91        893.28       193.40 o                         
  -8  13   9        626.38        612.42       121.18 o                         
  -6  13   9        465.40        441.80       114.36 o                         
  -4  13   9        117.82          5.67        96.58 o                         
  -2  13   9         44.11         13.66       100.65 o                         
   0  13   9         90.15         -8.99        91.14 o                         
   2  13   9         14.02        -93.61        93.61 o                         
   4  13   9        348.08        323.45       111.53 o                         
   6  13   9        568.62        698.13       120.21 o                         
   8  13   9          0.53         91.33       117.90 o                         
  10  13   9         56.33         83.80       117.29 o                         
  12  13   9       1046.41       1083.61       132.90 o                         
 -13  14   9        152.18        217.64       160.54 o                         
 -11  14   9       1300.61       1821.07       223.59 o                         
  -9  14   9        459.28        344.44       114.86 o                         
  -7  14   9        198.32         14.19        98.71 o                         
  -5  14   9        169.45        146.41       125.31 o                         
  -3  14   9        146.20        106.38       104.26 o                         
  -1  14   9        285.11         79.52       101.13 o                         
   1  14   9        103.34         20.82        95.04 o                         
   3  14   9        379.35        281.84       109.54 o                         
   5  14   9        279.17        192.26       106.84 o                         
   7  14   9        362.23        584.89       121.18 o                         
   9  14   9        104.43        157.83       118.32 o                         
  11  14   9       2343.58       2688.16       207.40 o                         
  13  14   9       1480.31       1807.84       182.67 o                         
 -14  15   9          3.66        -66.92       217.02 o                         
 -12  15   9         32.61       -103.54       230.22 o                         
 -10  15   9        750.00        692.44       133.09 o                         
  -8  15   9        585.16        279.18       114.48 o                         
  -6  15   9        303.83        142.70       115.87 o                         
  -4  15   9          1.63         29.02       103.64 o                         
  -2  15   9        751.86        801.07       135.55 o                         
   0  15   9        357.57        170.29       143.13 o                         
   2  15   9        119.55          0.52       100.74 o                         
   4  15   9        158.20         22.75       101.04 o                         
   6  15   9        223.65         75.03       104.17 o                         
   8  15   9         82.68         85.19       100.82 o                         
  10  15   9       1294.97       1512.42       173.53 o                         
  12  15   9        143.18        206.63       130.41 o                         
  14  15   9        168.71        182.03       127.52 o                         
 -15  16   9         45.40        116.66       167.03 o                         
 -13  16   9         15.60        -29.64       248.90 o                         
 -11  16   9          1.11        150.24       183.61 o                         
  -9  16   9         97.23       -116.50       117.54 o                         
  -7  16   9        991.51       1044.20       148.35 o                         
  -5  16   9        213.65         36.53       108.06 o                         
  -3  16   9        585.57        379.38       124.57 o                         
  -1  16   9         25.94         41.48       101.05 o                         
   1  16   9         94.61        138.33       111.50 o                         
   3  16   9        241.64        213.59       117.21 o                         
   5  16   9         94.46        111.82       103.93 o                         
   7  16   9        520.23        643.57       125.34 o                         
   9  16   9         65.36        115.74       130.73 o                         
  11  16   9        651.89        726.39       178.01 o                         
  13  16   9        602.48        837.21       158.56 o                         
  15  16   9        411.13        291.40       139.77 o                         
 -16  17   9         50.73       -117.31       161.90 o                         
 -14  17   9         58.18        183.93       263.51 o                         
 -12  17   9        795.71        929.72       224.74 o                         
 -10  17   9        139.91        123.10       133.24 o                         
  -8  17   9         33.09         24.74       131.04 o                         
  -6  17   9        283.30        353.32       128.50 o                         
  -4  17   9        461.64        506.66       129.04 o                         
  -2  17   9          2.50        -75.38       103.03 o                         
   0  17   9        253.97        254.24       119.38 o                         
   2  17   9        969.63        783.54       134.81 o                         
   4  17   9        175.70        249.87       115.56 o                         
   6  17   9          0.10        107.70       120.32 o                         
   8  17   9       1245.65       1407.06       170.80 o                         
  10  17   9       1026.73       1437.23       173.55 o                         
  12  17   9        334.58        577.65       174.18 o                         
  14  17   9        350.15        294.18       206.87 o                         
  16  17   9        884.89        990.21       210.43 o                         
 -15  18   9         22.34        118.20       184.71 o                         
 -13  18   9        198.63        316.88       190.58 o                         
 -11  18   9        303.61        332.82       151.76 o                         
  -9  18   9          2.31        -88.54       119.32 o                         
  -7  18   9         25.45         20.61       126.17 o                         
  -5  18   9         48.56         88.71       135.95 o                         
  -3  18   9       1140.16       1152.94       151.66 o                         
  -1  18   9        175.70        123.00       122.13 o                         
   1  18   9        224.80        -14.81       113.51 o                         
   3  18   9          8.37          0.17       107.47 o                         
   5  18   9        147.26        250.16       137.56 o                         
   7  18   9        487.00        653.59       267.75 o                         
   9  18   9        318.57        196.53       132.80 o                         
  11  18   9         69.06       -131.53       143.07 o                         
  13  18   9        268.93        -88.92       197.74 o                         
  15  18   9          6.68         79.97       246.87 o                         
 -14  19   9          8.61        -95.86       177.42 o                         
 -12  19   9          4.20         70.95       190.48 o                         
 -10  19   9        155.93         -6.34       130.54 o                         
  -8  19   9         55.19          5.00       132.16 o                         
  -6  19   9         80.58         81.96       142.61 o                         
  -4  19   9        377.69        260.46       197.38 o                         
  -2  19   9         30.27         34.16       137.00 o                         
   0  19   9         43.52          6.90       124.63 o                         
   2  19   9        309.46        420.86       149.09 o                         
   4  19   9         70.87       -122.40       162.66 o                         
   6  19   9        297.85        613.66       195.71 o                         
   8  19   9         26.70         37.77       159.42 o                         
  10  19   9         78.73       -152.69       152.69 o                         
  12  19   9         70.56         13.00       164.77 o                         
  14  19   9         97.07        159.62       176.89 o                         
 -11  20   9        199.16        104.48       185.69 o                         
  -9  20   9        560.68        715.85       362.79 o                         
  -7  20   9         41.59       -156.09       158.14 o                         
  -5  20   9         28.98        173.37       261.89 o                         
  -3  20   9        144.56        142.99       178.95 o                         
  -1  20   9        213.31       -153.16       176.19 o                         
   1  20   9        960.11        848.50       204.85 o                         
   3  20   9        131.46         99.54       174.57 o                         
   5  20   9        207.10         11.64       171.50 o                         
   7  20   9        525.32        649.87       426.33 o                         
   9  20   9        109.33        152.55       178.26 o                         
  11  20   9        424.14        365.79       175.19 o                         
 -10  21   9         48.19       -116.02       174.70 o                         
  -8  21   9        182.87        208.39       189.73 o                         
  -6  21   9       1292.62       1704.71       251.75 o                         
  -4  21   9         69.68        288.15       193.51 o                         
  -2  21   9        229.21        116.51       186.84 o                         
   0  21   9       1549.40       1324.74       234.01 o                         
   2  21   9         18.20        121.03       183.73 o                         
   4  21   9         53.58        142.57       177.83 o                         
   6  21   9         24.35        130.14       175.13 o                         
   8  21   9        337.02        491.85       194.04 o                         
  10  21   9         16.56         15.76       163.35 o                         
  -9  22   9         42.18        -16.02       182.74 o                         
  -7  22   9        379.96        417.71       200.71 o                         
  -5  22   9        477.85        310.98       193.39 o                         
  -3  22   9         66.56        292.52       190.18 o                         
  -1  22   9         64.55         74.83       186.45 o                         
   1  22   9         51.39        136.52       189.75 o                         
   3  22   9       1566.93       1353.66       228.25 o                         
   5  22   9         23.65         69.78       181.02 o                         
   7  22   9         47.01       -100.19       169.86 o                         
   9  22   9        195.91        -18.68       227.78 o                         
  -6  23   9          8.00         -0.64       164.33 o                         
  -4  23   9        165.00         82.51       171.36 o                         
  -2  23   9        913.62        914.24       226.29 o                         
   0  23   9        254.40        460.75       210.03 o                         
   2  23   9        103.28         99.74       191.35 o                         
   4  23   9        578.03        684.53       272.85 o                         
   6  23   9        445.92        533.12       292.34 o                         
   1   1  10         18.72        -27.68       123.19 o                         
   0   2  10       1089.08       1080.11       204.67 o                         
   2   2  10        237.72        117.89       130.66 o                         
  -1   3  10         32.92        -70.18       146.97 o                         
   1   3  10         48.97        -14.17       156.53 o                         
   3   3  10        205.21        262.37       142.66 o                         
  -2   4  10         84.57        338.46       181.91 o                         
   0   4  10       1199.54        882.31       287.67 o                         
   2   4  10         12.10        173.11       137.65 o                         
   4   4  10       1614.86       1655.42       167.38 o                         
  -3   5  10        146.62        180.18       143.98 o                         
  -1   5  10         34.15         69.31       163.17 o                         
   1   5  10        116.51        168.79       134.50 o                         
   3   5  10          8.28       -105.05       105.05 o                         
   5   5  10        138.15        195.77       129.11 o                         
  -4   6  10          0.59         -5.28       141.92 o                         
  -2   6  10        815.43       1062.43       214.63 o                         
   0   6  10       1557.05       1696.03       246.48 o                         
   2   6  10       1281.48       1514.62       181.79 o                         
   4   6  10       1543.03       1769.88       175.36 o                         
   6   6  10        171.31        156.53       128.09 o                         
  -5   7  10         18.68          8.92       144.15 o                         
  -3   7  10        131.65        159.42       143.05 o                         
  -1   7  10        183.55        291.79       151.86 o                         
   1   7  10         77.01         63.87       122.83 o                         
   3   7  10         18.82       -121.34       137.93 o                         
   5   7  10         11.68         16.37       114.14 o                         
   7   7  10        103.57        211.30       129.47 o                         
  -6   8  10       1443.33       1335.19       285.92 o                         
  -4   8  10        107.55        139.06       120.22 o                         
  -2   8  10        209.12         99.92       138.78 o                         
   0   8  10        274.65        330.32       122.97 o                         
   2   8  10       1165.16       1031.00       158.10 o                         
   4   8  10         88.91        200.00       123.16 o                         
   6   8  10         16.35         97.47       125.86 o                         
   8   8  10        238.45        292.81       202.01 o                         
  -7   9  10          0.08        133.02       193.69 o                         
  -5   9  10        458.01        481.86       137.36 o                         
  -3   9  10         44.21         10.16       138.38 o                         
  -1   9  10          1.48       -101.27       107.63 o                         
   1   9  10        279.92        183.75       119.97 o                         
   3   9  10         76.70        -50.59       117.67 o                         
   5   9  10          0.05         81.67       123.23 o                         
   7   9  10         15.92         71.54       123.43 o                         
   9   9  10          1.24        145.36       250.12 o                         
  -8  10  10        476.27        394.26       274.07 o                         
  -6  10  10         11.54         -8.39       170.76 o                         
  -4  10  10        173.07        236.53       157.00 o                         
  -2  10  10        694.07        542.59       129.79 o                         
   0  10  10        212.05        221.72       113.81 o                         
   2  10  10          4.86        -28.36       115.69 o                         
   4  10  10        201.54        243.96       128.44 o                         
   6  10  10       1172.94       1196.88       186.30 o                         
   8  10  10         35.44        -73.92       205.66 o                         
  10  10  10        335.68        336.60       315.89 o                         
  -9  11  10        240.02        399.13       313.46 o                         
  -7  11  10        119.94         94.74       184.14 o                         
  -5  11  10         34.89        -22.93       255.60 o                         
  -3  11  10         33.71         26.98       109.53 o                         
  -1  11  10         15.93         16.00       110.88 o                         
   1  11  10         58.20         34.48       109.30 o                         
   3  11  10         18.62        -46.61       109.02 o                         
   5  11  10          8.64        -56.81       182.99 o                         
   7  11  10          5.77        -66.59       157.27 o                         
   9  11  10         42.45         29.31       177.60 o                         
  11  11  10        126.71        269.20       284.22 o                         
 -10  12  10         86.00         88.11       272.04 o                         
  -8  12  10        577.78        691.63       216.12 o                         
  -6  12  10        239.31        195.13       182.85 o                         
  -4  12  10         82.25         53.74       127.56 o                         
  -2  12  10         20.50        -77.01       122.39 o                         
   0  12  10        433.32        521.68       132.12 o                         
   2  12  10          6.18       -132.24       132.24 o                         
   4  12  10         87.78       -148.47       163.94 o                         
   6  12  10         15.33         92.26       167.67 o                         
   8  12  10        489.28        376.07       199.13 o                         
  10  12  10       1076.75       1451.97       240.55 o                         
  12  12  10          8.52        -58.87       291.13 o                         
  -9  13  10          0.22        108.00       181.14 o                         
  -7  13  10          0.30         90.35       190.43 o                         
  -5  13  10         25.49         58.29       183.65 o
[truncated: 2,431 more chars]
